# Supplementary material for: Spatial and temporal control over photoresponsive nanoclusters
Source: Natl Sci Rev. 2026 Jan 28;13(5):nwag053. doi: 10.1093/nsr/nwag053 (PMC12912717; doi:10.1093/nsr/nwag053)
Supplement: nwag053_Supplemental_Files [file nwag053_supplemental_files.zip]

Archive with 5 entries (5 files):
- Ag1Cu17.cif
- Checkcif of Ag1Cu17.pdf
- Checkcif of Cu18.pdf
- Cu18.cif
- Supplementary data.pdf
