# Supplementary material for: Spatial and temporal control over photoresponsive nanoclusters
Source: Natl Sci Rev. 2026 Jan 28;13(5):nwag053. doi: 10.1093/nsr/nwag053 (PMC12912717; doi:10.1093/nsr/nwag053)
Supplement: nwag053_Supplemental_Files [file nwag053_supplemental_files.zip › Ag1Cu17.cif]

data_1
_audit_creation_date               2025-02-09
_audit_creation_method
;
Olex2 1.5
(compiled 2022.04.07 svn.rca3783a0 for OlexSys, GUI svn.r6498)
;
_shelx_SHELXL_version_number       '2018/3'
_audit_contact_author_address      ?
_audit_contact_author_email        ?
_audit_contact_author_name         ''
_audit_contact_author_phone        ?
_publ_contact_author_id_orcid      ?
_publ_section_references
;
Dolomanov, O.V., Bourhis, L.J., Gildea, R.J, Howard, J.A.K. & Puschmann, H.
 (2009), J. Appl. Cryst. 42, 339-341.

Sheldrick, G.M. (2015). Acta Cryst. C71, 3-8.
;
_chemical_name_common              ?
_chemical_name_systematic          ?
_chemical_formula_moiety           'C198 H134 Ag Cu17 F33 P6 S15, 2(F3 Sb0.5)'
_chemical_formula_sum              'C198 H134 Ag Cu17 F39 P6 S15 Sb'
_chemical_formula_weight           5230.56
_chemical_melting_point            ?
loop_
  _atom_type_symbol
  _atom_type_description
  _atom_type_scat_dispersion_real
  _atom_type_scat_dispersion_imag
  _atom_type_scat_source
 'C' 'C' 0.0181 0.0091 'International Tables Vol C Tables 4.2.6.8 and 6.1.1.4'
 'H' 'H' 0.0000 0.0000 'International Tables Vol C Tables 4.2.6.8 and 6.1.1.4'
 'Ag' 'Ag' 0.1306 4.2820 'International Tables Vol C Tables 4.2.6.8 and 6.1.1.4'
 'Cu' 'Cu' -1.9646 0.5888
 'International Tables Vol C Tables 4.2.6.8 and 6.1.1.4'
 'F' 'F' 0.0727 0.0534 'International Tables Vol C Tables 4.2.6.8 and 6.1.1.4'
 'P' 'P' 0.2955 0.4335 'International Tables Vol C Tables 4.2.6.8 and 6.1.1.4'
 'S' 'S' 0.3331 0.5567 'International Tables Vol C Tables 4.2.6.8 and 6.1.1.4'
 'Sb' 'Sb' -0.0562 5.8946
 'International Tables Vol C Tables 4.2.6.8 and 6.1.1.4'

_shelx_space_group_comment
;
The symmetry employed for this shelxl refinement is uniquely defined
by the following loop, which should always be used as a source of
symmetry information in preference to the above space-group names.
They are only intended as comments.
;
_space_group_crystal_system        'monoclinic'
_space_group_IT_number             15
_space_group_name_H-M_alt          'I 1 2/a 1'
_space_group_name_Hall             '-I 2ya'
loop_
  _space_group_symop_operation_xyz
 'x, y, z'
 '-x+1/2, y, -z'
 'x+1/2, y+1/2, z+1/2'
 '-x+1, y+1/2, -z+1/2'
 '-x, -y, -z'
 'x-1/2, -y, z'
 '-x+1/2, -y+1/2, -z+1/2'
 'x, -y+1/2, z+1/2'

_cell_length_a                     32.2725(12)
_cell_length_b                     36.3369(11)
_cell_length_c                     36.3503(13)
_cell_angle_alpha                  90
_cell_angle_beta                   94.148(3)
_cell_angle_gamma                  90
_cell_volume                       42516(3)
_cell_formula_units_Z              8
_cell_measurement_reflns_used      24370
_cell_measurement_temperature      120
_cell_measurement_theta_max        66.27
_cell_measurement_theta_min        3.17
_shelx_estimated_absorpt_T_max     0.558
_shelx_estimated_absorpt_T_min     0.411
_exptl_absorpt_coefficient_mu      5.999
_exptl_absorpt_correction_T_max    0.5180
_exptl_absorpt_correction_T_min    0.3408
_exptl_absorpt_correction_type     multi-scan
_exptl_absorpt_process_details
;
STOE X-Red32, absorption correction by Gaussian integration, analogous to
P. Coppens, "The Evaluation of Absorption and Extinction in Single-Crystal
Structure Analysis", published in: F. R. Ahmed (Editor), "Crystallographic
Computing", Munksgaard, Copenhagen (1970), 255 - 270. Afterwards scaling of
reflection intensities was performed within STOE LANA. J. Koziskova, F. Hahn,
J. Richter, J. Kozisek, Acta Chimica Slovaca, vol. 9, no. 2, 2016, pp. 136-140.
;
_exptl_absorpt_special_details     ?
_exptl_crystal_colour              yellow
_exptl_crystal_colour_primary      yellow
_exptl_crystal_density_diffrn      1.634
_exptl_crystal_density_meas        ?
_exptl_crystal_density_method      'not measured'
_exptl_crystal_description         block
_exptl_crystal_F_000               20752
loop_
  _exptl_crystal_face_index_h
  _exptl_crystal_face_index_k
  _exptl_crystal_face_index_l
  _exptl_crystal_face_perp_dist
 30 -1 -4 0.0925
 27 30 -2 0.0709
 30 -1 24 0.1017
 22 -30 17 0.0867
 30 -27 -2 0.0795
 15 -14 -10 0.0941
 8 10 -9 0.0653
 0 15 1 0.0879
 0 30 23 0.0848
 0 0 1 0.0853
 -30 -2 1 0.0800
 -30 -28 -27 0.0817
 -30 -1 -22 0.0959
 -15 14 1 0.0869
 -30 -3 29 0.0859
 -30 -25 26 0.0854
 1 -30 1 0.0695
 2 -30 -23 0.0878
 1 -1 -30 0.1022
 0 3 -2 0.0928

_exptl_crystal_size_max            0.18
_exptl_crystal_size_mid            0.147
_exptl_crystal_size_min            0.11
_exptl_transmission_factor_max     ?
_exptl_transmission_factor_min     ?
_diffrn_reflns_av_R_equivalents    0.0814
_diffrn_reflns_av_unetI/netI       0.0944
_diffrn_reflns_Laue_measured_fraction_full  0.989
_diffrn_reflns_Laue_measured_fraction_max  0.989
_diffrn_reflns_limit_h_max         37
_diffrn_reflns_limit_h_min         -33
_diffrn_reflns_limit_k_max         34
_diffrn_reflns_limit_k_min         -41
_diffrn_reflns_limit_l_max         29
_diffrn_reflns_limit_l_min         -41
_diffrn_reflns_number              97601
_diffrn_reflns_point_group_measured_fraction_full  0.989
_diffrn_reflns_point_group_measured_fraction_max  0.989
_diffrn_reflns_theta_full          62.500
_diffrn_reflns_theta_max           62.500
_diffrn_reflns_theta_min           3.166
_diffrn_ambient_temperature        120
_diffrn_detector_area_resol_mean   5.81
_diffrn_detector_type              'DECTRIS PILATUS 300K'
_diffrn_measured_fraction_theta_full  0.989
_diffrn_measured_fraction_theta_max  0.989
_diffrn_measurement_details
;
 881 frames, detector distance = 40 mm
;
_diffrn_measurement_device         'Eulerian 4-circle diffractometer'
_diffrn_measurement_device_type    'STOE STADIVARI'
_diffrn_measurement_method         'rotation method, \w scans'
_diffrn_radiation_type             CuK\a
_diffrn_radiation_wavelength       1.54186
_diffrn_source                     ?
_reflns_Friedel_coverage           0.000
_reflns_Friedel_fraction_full      .
_reflns_Friedel_fraction_max       .
_reflns_number_gt                  17740
_reflns_number_total               33536
_reflns_special_details
;
 Reflections were merged by SHELXL according to the crystal
 class for the calculation of statistics and refinement.
 
 Structure factors included contributions from the .fab file.
 
 _reflns_Friedel_fraction is defined as the number of unique
 Friedel pairs measured divided by the number that would be
 possible theoretically, ignoring centric projections and
 systematic absences.
;
_reflns_threshold_expression       'I > 2\s(I)'
_computing_cell_refinement
;
X-Area Recipe 1.37.0.0 (STOE, 2021)
;
_computing_data_collection
;
X-Area Pilatus3_SV 1.31.186.0 (STOE, 2022)
;
_computing_data_reduction
;
X-Area Integrate 2.5.3.0 (STOE, 2021)
X-Area LANA 2.7.5.0 (STOE, 2022)
;
_computing_molecular_graphics      'Olex2 1.5 (Dolomanov et al., 2009)'
_computing_publication_material    'Olex2 1.5 (Dolomanov et al., 2009)'
_computing_structure_refinement    'SHELXL 2018/3 (Sheldrick, 2015)'
_computing_structure_solution      'SHELXT  (Sheldrick, 2015)'
_refine_diff_density_max           3.182
_refine_diff_density_min           -1.948
_refine_diff_density_rms           0.201
_refine_ls_extinction_coef         .
_refine_ls_extinction_method       none
_refine_ls_goodness_of_fit_ref     1.257
_refine_ls_hydrogen_treatment      constr
_refine_ls_matrix_type             full
_refine_ls_number_parameters       2310
_refine_ls_number_reflns           33536
_refine_ls_number_restraints       2803
_refine_ls_R_factor_all            0.1921
_refine_ls_R_factor_gt             0.1197
_refine_ls_restrained_S_all        1.238
_refine_ls_shift/su_max            0.001
_refine_ls_shift/su_mean           0.000
_refine_ls_structure_factor_coef   Fsqd
_refine_ls_weighting_details      
 'w=1/[\s^2^(Fo^2^)+(0.2000P)^2^] where P=(Fo^2^+2Fc^2^)/3'
_refine_ls_weighting_scheme        calc
_refine_ls_wR_factor_gt            0.3213
_refine_ls_wR_factor_ref           0.3881
_refine_special_details            ?
_olex2_refinement_description
;
1. Fixed Uiso
 At 1.2 times of:
  All C(H) groups, All C(H,H) groups
2. Restrained distances
 F02V-C03N
 1.38 with sigma of 0.01
3. Uiso/Uaniso restraints and constraints
C01I \\sim C01J \\sim C01Q \\sim C01R \\sim C01T \\sim C03M \\sim C041 \\sim
C023 \\sim C02W \\sim C01U \\sim C01Y \\sim C05M \\sim C05X \\sim C05W \\sim
C04K \\sim C02K \\sim C01Z \\sim C035 \\sim C03Z \\sim C05C \\sim C06V \\sim
C06D \\sim C022 \\sim C025 \\sim C027 \\sim C01X \\sim C024 \\sim C03H \\sim
C057 \\sim C02X \\sim C028 \\sim C029 \\sim C02A \\sim C03F \\sim C06C \\sim
C065 \\sim C067 \\sim C05S \\sim C02B \\sim C02C \\sim C02D \\sim C02E \\sim
C05I \\sim C06Y \\sim C05O \\sim C042 \\sim C03S \\sim C02F \\sim C02G \\sim
C02H \\sim C02I \\sim C02J \\sim C02L \\sim C02M \\sim C06Z \\sim C06H \\sim
C048 \\sim C04O \\sim C05A \\sim C02N \\sim C02O \\sim C02P \\sim C04H \\sim
C04W \\sim C044 \\sim C04D \\sim C03Q \\sim C02Q \\sim C02R \\sim C02T \\sim
C02U \\sim C02Y \\sim C02Z \\sim C030 \\sim C031 \\sim C034 \\sim C038 \\sim
C03A \\sim C03C \\sim C03D \\sim C03E \\sim C021 \\sim C03Y \\sim C049 \\sim
C037 \\sim C03X \\sim C03G \\sim C03I \\sim C03K \\sim C03L \\sim C03O \\sim
C03P \\sim C03T \\sim C03V \\sim C040 \\sim C046 \\sim C04A \\sim C04C \\sim
C04F \\sim C059 \\sim C05H \\sim C04S \\sim C062 \\sim C05G \\sim C04G \\sim
C04I \\sim C05J \\sim C064 \\sim C070 \\sim C05F \\sim C063 \\sim C04J \\sim
C04L \\sim C04M \\sim C04N \\sim C04P \\sim C04R \\sim C04U \\sim C04V \\sim
C04X \\sim C04Y \\sim C050 \\sim C051 \\sim C052 \\sim C045 \\sim C05B \\sim
C05N \\sim C04Q \\sim C03B \\sim C053 \\sim C054 \\sim C04Z \\sim C05Y \\sim
C043 \\sim C03J \\sim C04B \\sim C056 \\sim C058 \\sim C05D \\sim C079 \\sim
C07E \\sim C07U \\sim C07F \\sim C06T \\sim C05E \\sim C05K \\sim C05L \\sim
C06Q \\sim C06A \\sim C03N \\sim C069 \\sim C047 \\sim C05P \\sim C05Q \\sim
C05U \\sim C05V \\sim C05Z \\sim C06B \\sim C06E \\sim C06F \\sim C071 \\sim
C07J \\sim C157 \\sim C07P \\sim C06I \\sim C06G \\sim C07W \\sim C06X \\sim
C078 \\sim C05T \\sim C06P \\sim C06L \\sim C06N \\sim C06O \\sim C06U \\sim
C04T \\sim C06W \\sim C07A \\sim C07B \\sim C068 \\sim C074 \\sim C076 \\sim
C07C \\sim C07G \\sim C07L \\sim C07D \\sim C65 \\sim C1 \\sim C07O \\sim C075
\\sim C07Q \\sim C07T \\sim C07X \\sim C07Y \\sim C14 \\sim C07R \\sim C151
\\sim C71 \\sim C18 \\sim C21 \\sim C30 \\sim C34 \\sim C58 \\sim C16: within
2A with sigma of 0.01 and sigma for terminal atoms of 0.02 within 2A
Uanis(C01I) \\sim Ueq, Uanis(C01J) \\sim Ueq, Uanis(C01Q) \\sim Ueq,
Uanis(C01R) \\sim Ueq, Uanis(C01T) \\sim Ueq, Uanis(C03M) \\sim Ueq,
Uanis(C041) \\sim Ueq, Uanis(C023) \\sim Ueq, Uanis(C02W) \\sim Ueq,
Uanis(C01U) \\sim Ueq, Uanis(C01Y) \\sim Ueq, Uanis(C05M) \\sim Ueq,
Uanis(C05X) \\sim Ueq, Uanis(C05W) \\sim Ueq, Uanis(C04K) \\sim Ueq,
Uanis(C02K) \\sim Ueq, Uanis(C01Z) \\sim Ueq, Uanis(C035) \\sim Ueq,
Uanis(C03Z) \\sim Ueq, Uanis(C05C) \\sim Ueq, Uanis(C06V) \\sim Ueq,
Uanis(C06D) \\sim Ueq, Uanis(C022) \\sim Ueq, Uanis(C025) \\sim Ueq,
Uanis(C027) \\sim Ueq, Uanis(C01X) \\sim Ueq, Uanis(C024) \\sim Ueq,
Uanis(C03H) \\sim Ueq, Uanis(C057) \\sim Ueq, Uanis(C02X) \\sim Ueq,
Uanis(C028) \\sim Ueq, Uanis(C029) \\sim Ueq, Uanis(C02A) \\sim Ueq,
Uanis(C03F) \\sim Ueq, Uanis(C06C) \\sim Ueq, Uanis(C065) \\sim Ueq,
Uanis(C067) \\sim Ueq, Uanis(C05S) \\sim Ueq, Uanis(C02B) \\sim Ueq,
Uanis(C02C) \\sim Ueq, Uanis(C02D) \\sim Ueq, Uanis(C02E) \\sim Ueq,
Uanis(C05I) \\sim Ueq, Uanis(C06Y) \\sim Ueq, Uanis(C05O) \\sim Ueq,
Uanis(C042) \\sim Ueq, Uanis(C03S) \\sim Ueq, Uanis(C02F) \\sim Ueq,
Uanis(C02G) \\sim Ueq, Uanis(C02H) \\sim Ueq, Uanis(C02I) \\sim Ueq,
Uanis(C02J) \\sim Ueq, Uanis(C02L) \\sim Ueq, Uanis(C02M) \\sim Ueq,
Uanis(C06Z) \\sim Ueq, Uanis(C06H) \\sim Ueq, Uanis(C048) \\sim Ueq,
Uanis(C04O) \\sim Ueq, Uanis(C05A) \\sim Ueq, Uanis(C02N) \\sim Ueq,
Uanis(C02O) \\sim Ueq, Uanis(C02P) \\sim Ueq, Uanis(C04H) \\sim Ueq,
Uanis(C04W) \\sim Ueq, Uanis(C044) \\sim Ueq, Uanis(C04D) \\sim Ueq,
Uanis(C03Q) \\sim Ueq, Uanis(C02Q) \\sim Ueq, Uanis(C02R) \\sim Ueq,
Uanis(C02T) \\sim Ueq, Uanis(C02U) \\sim Ueq, Uanis(C02Y) \\sim Ueq,
Uanis(C02Z) \\sim Ueq, Uanis(C030) \\sim Ueq, Uanis(C031) \\sim Ueq,
Uanis(C034) \\sim Ueq, Uanis(C038) \\sim Ueq, Uanis(C03A) \\sim Ueq,
Uanis(C03C) \\sim Ueq, Uanis(C03D) \\sim Ueq, Uanis(C03E) \\sim Ueq,
Uanis(C021) \\sim Ueq, Uanis(C03Y) \\sim Ueq, Uanis(C049) \\sim Ueq,
Uanis(C037) \\sim Ueq, Uanis(C03X) \\sim Ueq, Uanis(C03G) \\sim Ueq,
Uanis(C03I) \\sim Ueq, Uanis(C03K) \\sim Ueq, Uanis(C03L) \\sim Ueq,
Uanis(C03O) \\sim Ueq, Uanis(C03P) \\sim Ueq, Uanis(C03T) \\sim Ueq,
Uanis(C03V) \\sim Ueq, Uanis(C040) \\sim Ueq, Uanis(C046) \\sim Ueq,
Uanis(C04A) \\sim Ueq, Uanis(C04C) \\sim Ueq, Uanis(C04F) \\sim Ueq,
Uanis(C059) \\sim Ueq, Uanis(C05H) \\sim Ueq, Uanis(C04S) \\sim Ueq,
Uanis(C062) \\sim Ueq, Uanis(C05G) \\sim Ueq, Uanis(C04G) \\sim Ueq,
Uanis(C04I) \\sim Ueq, Uanis(C05J) \\sim Ueq, Uanis(C064) \\sim Ueq,
Uanis(C070) \\sim Ueq, Uanis(C05F) \\sim Ueq, Uanis(C063) \\sim Ueq,
Uanis(C04J) \\sim Ueq, Uanis(C04L) \\sim Ueq, Uanis(C04M) \\sim Ueq,
Uanis(C04N) \\sim Ueq, Uanis(C04P) \\sim Ueq, Uanis(C04R) \\sim Ueq,
Uanis(C04U) \\sim Ueq, Uanis(C04V) \\sim Ueq, Uanis(C04X) \\sim Ueq,
Uanis(C04Y) \\sim Ueq, Uanis(C050) \\sim Ueq, Uanis(C051) \\sim Ueq,
Uanis(C052) \\sim Ueq, Uanis(C045) \\sim Ueq, Uanis(C05B) \\sim Ueq,
Uanis(C05N) \\sim Ueq, Uanis(C04Q) \\sim Ueq, Uanis(C03B) \\sim Ueq,
Uanis(C053) \\sim Ueq, Uanis(C054) \\sim Ueq, Uanis(C04Z) \\sim Ueq,
Uanis(C05Y) \\sim Ueq, Uanis(C043) \\sim Ueq, Uanis(C03J) \\sim Ueq,
Uanis(C04B) \\sim Ueq, Uanis(C056) \\sim Ueq, Uanis(C058) \\sim Ueq,
Uanis(C05D) \\sim Ueq, Uanis(C079) \\sim Ueq, Uanis(C07E) \\sim Ueq,
Uanis(C07U) \\sim Ueq, Uanis(C07F) \\sim Ueq, Uanis(C06T) \\sim Ueq,
Uanis(C05E) \\sim Ueq, Uanis(C05K) \\sim Ueq, Uanis(C05L) \\sim Ueq,
Uanis(C06Q) \\sim Ueq, Uanis(C06A) \\sim Ueq, Uanis(C03N) \\sim Ueq,
Uanis(C069) \\sim Ueq, Uanis(C047) \\sim Ueq, Uanis(C05P) \\sim Ueq,
Uanis(C05Q) \\sim Ueq, Uanis(C05U) \\sim Ueq, Uanis(C05V) \\sim Ueq,
Uanis(C05Z) \\sim Ueq, Uanis(C06B) \\sim Ueq, Uanis(C06E) \\sim Ueq,
Uanis(C06F) \\sim Ueq, Uanis(C071) \\sim Ueq, Uanis(C07J) \\sim Ueq,
Uanis(C157) \\sim Ueq, Uanis(C07P) \\sim Ueq, Uanis(C06I) \\sim Ueq,
Uanis(C06G) \\sim Ueq, Uanis(C07W) \\sim Ueq, Uanis(C06X) \\sim Ueq,
Uanis(C078) \\sim Ueq, Uanis(C05T) \\sim Ueq, Uanis(C06P) \\sim Ueq,
Uanis(C06L) \\sim Ueq, Uanis(C06N) \\sim Ueq, Uanis(C06O) \\sim Ueq,
Uanis(C06U) \\sim Ueq, Uanis(C04T) \\sim Ueq, Uanis(C06W) \\sim Ueq,
Uanis(C07A) \\sim Ueq, Uanis(C07B) \\sim Ueq, Uanis(C068) \\sim Ueq,
Uanis(C074) \\sim Ueq, Uanis(C076) \\sim Ueq, Uanis(C07C) \\sim Ueq,
Uanis(C07G) \\sim Ueq, Uanis(C07L) \\sim Ueq, Uanis(C07D) \\sim Ueq, Uanis(C65)
\\sim Ueq, Uanis(C1) \\sim Ueq, Uanis(C07O) \\sim Ueq, Uanis(C075) \\sim Ueq,
Uanis(C07Q) \\sim Ueq, Uanis(C07T) \\sim Ueq, Uanis(C07X) \\sim Ueq,
Uanis(C07Y) \\sim Ueq, Uanis(C14) \\sim Ueq, Uanis(C07R) \\sim Ueq, Uanis(C151)
\\sim Ueq, Uanis(C71) \\sim Ueq, Uanis(C18) \\sim Ueq, Uanis(C21) \\sim Ueq,
Uanis(C30) \\sim Ueq, Uanis(C34) \\sim Ueq, Uanis(C58) \\sim Ueq, Uanis(C16)
\\sim Ueq: with sigma of 0.01 and sigma for terminal atoms of 0.02
Uanis(F017) \\sim Ueq, Uanis(F018) \\sim Ueq, Uanis(F019) \\sim Ueq,
Uanis(F01A) \\sim Ueq, Uanis(F01B) \\sim Ueq, Uanis(F01C) \\sim Ueq,
Uanis(F01D) \\sim Ueq, Uanis(F01E) \\sim Ueq, Uanis(F01F) \\sim Ueq,
Uanis(F01G) \\sim Ueq, Uanis(F01H) \\sim Ueq, Uanis(F01K) \\sim Ueq,
Uanis(F01L) \\sim Ueq, Uanis(F01M) \\sim Ueq, Uanis(F01N) \\sim Ueq,
Uanis(F01O) \\sim Ueq, Uanis(F01P) \\sim Ueq, Uanis(F01S) \\sim Ueq,
Uanis(F01V) \\sim Ueq, Uanis(F01W) \\sim Ueq, Uanis(F020) \\sim Ueq,
Uanis(F026) \\sim Ueq, Uanis(F02V) \\sim Ueq, Uanis(F032) \\sim Ueq,
Uanis(F033) \\sim Ueq, Uanis(F036) \\sim Ueq, Uanis(F039) \\sim Ueq,
Uanis(F03U) \\sim Ueq, Uanis(F03W) \\sim Ueq, Uanis(F04E) \\sim Ueq,
Uanis(F055) \\sim Ueq, Uanis(F05R) \\sim Ueq, Uanis(F060) \\sim Ueq,
Uanis(F061) \\sim Ueq, Uanis(F066) \\sim Ueq, Uanis(F06J) \\sim Ueq,
Uanis(F06K) \\sim Ueq, Uanis(F06M) \\sim Ueq, Uanis(F4) \\sim Ueq, Uanis(F37)
\\sim Ueq: with sigma of 0.01 and sigma for terminal atoms of 0.02
4. Others
 Fixed Sof: Sb0E(0.5) C07X(0.5) C07Y(0.5) H07Y(0.5) C14(0.5) H14(0.5)
 C07R(0.5) C151(0.5) H151(0.5) C71(0.5) H71(0.5) C18(0.5) C21(0.5) H21(0.5)
 C30(0.5) H30(0.5) C34(0.5) C58(0.5) H58(0.5) C16(0.5) H16(0.5) F4(0.5) F37(0.5)
5.a Secondary CH2 refined with riding coordinates:
 C06E(H06B,H06E), C07T(H07B,H07C)
5.b Aromatic/amide H refined with riding coordinates:
 C01I(H01I), C01T(H01T), C03M(H03M), C023(H023), C02W(H02W), C01U(H01U),
 C05M(H05M), C05X(H05X), C04K(H04K), C02K(H02K), C035(H035), C03Z(H03Z),
 C06V(H06V), C06D(H06D), C022(H022), C01X(H01X), C024(H024), C057(H057),
 C02X(H02X), C028(H028), C029(H029), C03F(H03F), C06C(H06C), C067(H067),
 C05S(H05S), C02C(H02C), C05I(H05I), C06Y(H06Y), C042(H042), C03S(H03S),
 C02H(H02H), C02J(H02J), C02L(H02L), C06Z(H06Z), C06H(H06H), C04O(H04O),
 C05A(H05A), C02N(H02N), C02O(H02O), C04H(H04H), C04W(H04W), C04D(H04D),
 C03Q(H03Q), C02Q(H02Q), C02T(H02T), C02Y(H02Y), C031(H031), C034(H034),
 C038(H038), C03C(H03C), C021(H021), C03Y(H03Y), C037(H037), C03X(H03X),
 C03G(H03G), C03I(H03I), C03K(H03K), C03L(H03L), C03O(H03O), C03T(H03T),
 C03V(H03V), C040(H040), C04A(H04A), C04C(H04C), C059(H059), C05H(H05H),
 C062(H062), C05G(H05G), C04G(H04G), C05J(H05J), C064(H064), C05F(H05F),
 C063(H063), C04J(H04J), C04M(H04M), C04P(H04P), C04U(H04U), C04V(H04V),
 C04X(H04X), C04Y(H04Y), C051(H051), C052(H052), C045(H045), C05N(H05N),
 C04Q(H04Q), C04Z(H04Z), C05Y(H05Y), C03J(H03J), C04B(H04B), C056(H056),
 C058(H058), C079(H079), C07E(H07E), C07F(H07F), C06T(H06T), C05E(H05E),
 C05K(H05K), C06Q(H06Q), C06A(H06A), C069(H069), C047(H047), C05Q(H05Q),
 C05U(H05U), C05V(H05V), C05Z(H05Z), C071(H071), C07J(H07J), C07P(H07P),
 C06I(H06I), C06G(H06G), C07W(H07W), C078(H078), C05T(H05T), C06N(H06N),
 C06O(H06O), C06U(H06U), C06W(H06W), C07A(H07A), C068(H068), C074(H074),
 C076(H076), C07G(H07G), C07D(H07D), C65(H65), C07O(H07O), C075(H075),
 C07Y(H07Y), C14(H14), C151(H151), C71(H71), C21(H21), C30(H30), C58(H58),
 C16(H16)
5.c Fitted hexagon refined as free rotating group:
 C01R(C01T,C03M,C041,C023,C02W), C01Y(C05M,C05X,C05W,C04K,C02K), C01Z(C035,
 C03Z,C05C,C06V,C06D), C027(C01X,C024,C03H,C057,C02X), C02A(C03F,C06C,C065,C067,
 C05S), C02E(C05I,C06Y,C05O,C042,C03S), C02M(C06Z,C06H,C048,C04O,C05A),
 C02P(C04H,C04W,C044,C04D,C03Q), C03E(C021,C03Y,C049,C037,C03X), C04F(C059,C05H,
 C04S,C062,C05G), C04I(C05J,C064,C070,C05F,C063), C052(C045,C05B,C05N,C04Q,
 C03B), C054(C04Z,C05Y,C043,C03J,C04B), C05D(C079,C07E,C07U,C07F,C06T),
 C05L(C06Q,C06A,C03N,C069,C047), C06F(C071,C07J,C157,C07P,C06I), C06G(C07W,C06X,
 C078,C05T,C06P), C06U(C04T,C06W,C07A,C07B,C068), C07L(C07D,C65,C1,C07O,C075),
 C07X(C07Y,C14,C07R,C151,C71), C18(C21,C30,C34,C58,C16)
;
_atom_sites_solution_hydrogens     geom
_atom_sites_solution_primary       ?
_atom_sites_solution_secondary     ?
loop_
  _atom_site_label
  _atom_site_type_symbol
  _atom_site_fract_x
  _atom_site_fract_y
  _atom_site_fract_z
  _atom_site_U_iso_or_equiv
  _atom_site_adp_type
  _atom_site_occupancy
  _atom_site_site_symmetry_order
  _atom_site_calc_flag
  _atom_site_refinement_flags_posn
  _atom_site_refinement_flags_adp
  _atom_site_refinement_flags_occupancy
  _atom_site_disorder_assembly
  _atom_site_disorder_group
 Ag01 Ag 0.51806(3) 0.41368(3) 0.26063(3) 0.0577(3) Uani 1 1 d . . . . .
 Sb02 Sb 0.750000 0.21456(6) 0.500000 0.0749(5) Uani 1 2 d S T P . .
 Cu03 Cu 0.59263(6) 0.36962(6) 0.14181(6) 0.0491(5) Uani 1 1 d . . . . .
 Cu04 Cu 0.50322(6) 0.42582(6) 0.16373(6) 0.0515(5) Uani 1 1 d . . . . .
 Cu05 Cu 0.56847(6) 0.44021(6) 0.21054(6) 0.0510(5) Uani 1 1 d . . . . .
 Cu06 Cu 0.51607(6) 0.50019(7) 0.26858(6) 0.0562(6) Uani 1 1 d . . . . .
 Cu07 Cu 0.59798(6) 0.37086(6) 0.25075(6) 0.0562(6) Uani 1 1 d . . . . .
 Cu08 Cu 0.62866(6) 0.34559(7) 0.35509(6) 0.0593(6) Uani 1 1 d . . . . .
 Cu09 Cu 0.46291(7) 0.45888(6) 0.21844(7) 0.0573(6) Uani 1 1 d . . . . .
 Cu0A Cu 0.59232(7) 0.43091(7) 0.30941(6) 0.0623(6) Uani 1 1 d . . . . .
 Cu0B Cu 0.52035(7) 0.52876(6) 0.16207(6) 0.0569(6) Uani 1 1 d . . . . .
 Cu0C Cu 0.39585(7) 0.38616(7) 0.15236(7) 0.0600(6) Uani 1 1 d . . . . .
 Cu0D Cu 0.43418(7) 0.36833(7) 0.25611(8) 0.0678(7) Uani 1 1 d . . . . .
 Sb0E Sb 0.26324(7) 0.22056(7) 0.49455(9) 0.0823(8) Uani 0.5 1 d . . P . .
 Cu0F Cu 0.49531(7) 0.35701(8) 0.20320(8) 0.0760(8) Uani 1 1 d . . . . .
 Cu0G Cu 0.54663(8) 0.50445(9) 0.36780(6) 0.0761(8) Uani 1 1 d . . . . .
 Cu0H Cu 0.47076(8) 0.43641(8) 0.31856(8) 0.0769(8) Uani 1 1 d . . . . .
 Cu0I Cu 0.51462(8) 0.35243(9) 0.30503(8) 0.0833(9) Uani 1 1 d . . . . .
 Cu0J Cu 0.53039(8) 0.40118(9) 0.35801(8) 0.0831(9) Uani 1 1 d . . . . .
 Cu0K Cu 0.41768(8) 0.35800(17) 0.35887(8) 0.142(2) Uani 1 1 d . . . . .
 S0L S 0.61469(10) 0.39406(10) 0.19706(10) 0.0470(8) Uani 1 1 d . . . . .
 S0M S 0.54965(10) 0.47338(9) 0.15722(10) 0.0444(8) Uani 1 1 d . . . . .
 S00N S 0.58020(10) 0.47398(11) 0.26426(10) 0.0489(9) Uani 1 1 d . . . . .
 P00O P 0.63254(11) 0.34762(10) 0.10073(11) 0.0483(9) Uani 1 1 d . . . . .
 S00P S 0.43377(10) 0.43769(10) 0.16123(11) 0.0519(9) Uani 1 1 d . . . . .
 S00Q S 0.52398(10) 0.36785(10) 0.14814(12) 0.0539(10) Uani 1 1 d . . . . .
 P00R P 0.67394(11) 0.31290(11) 0.38897(12) 0.0532(10) Uani 1 1 d . . . . .
 S00S S 0.48716(11) 0.51868(11) 0.21396(11) 0.0541(9) Uani 1 1 d . . . . .
 S00T S 0.63371(11) 0.38071(13) 0.30477(12) 0.0622(11) Uani 1 1 d . . . . .
 S00U S 0.49314(12) 0.49730(13) 0.32475(12) 0.0634(11) Uani 1 1 d . . . . .
 S00V S 0.42962(12) 0.43000(12) 0.26482(13) 0.0654(11) Uani 1 1 d . . . . .
 S00W S 0.42486(12) 0.34994(11) 0.19769(14) 0.0649(11) Uani 1 1 d . . . . .
 S00X S 0.54003(11) 0.33615(12) 0.25001(14) 0.0690(13) Uani 1 1 d . . . . .
 S00Y S 0.55924(12) 0.34377(14) 0.35792(14) 0.0769(15) Uani 1 1 d . . . . .
 P00Z P 0.52417(17) 0.57870(12) 0.12781(14) 0.0699(13) Uani 1 1 d . . . . .
 S010 S 0.57678(14) 0.44893(14) 0.36707(12) 0.0718(13) Uani 1 1 d . . . . .
 P011 P 0.34249(14) 0.37297(14) 0.11291(15) 0.0715(13) Uani 1 1 d . . . . .
 S012 S 0.44516(14) 0.33693(17) 0.30780(18) 0.0963(19) Uani 1 1 d . . . . .
 S013 S 0.46090(18) 0.40465(19) 0.3717(2) 0.118(3) Uani 1 1 d . . . . .
 P015 P 0.55875(19) 0.5607(2) 0.38841(16) 0.104(2) Uani 1 1 d . . . . .
 P016 P 0.3690(2) 0.3175(2) 0.3818(2) 0.1032(19) Uani 1 1 d . . . . .
 F017 F 0.5167(4) 0.5530(3) -0.0336(3) 0.085(3) Uani 1 1 d . U . . .
 F018 F 0.5930(3) 0.2602(3) 0.5206(3) 0.083(3) Uani 1 1 d . U . . .
 F019 F 0.8345(3) 0.3768(3) 0.4481(3) 0.087(3) Uani 1 1 d . U . . .
 F01A F 0.5611(4) 0.3363(3) -0.0541(3) 0.090(3) Uani 1 1 d . U . . .
 F01B F 0.4986(3) 0.2478(4) 0.4731(3) 0.094(4) Uani 1 1 d . U . . .
 F01C F 0.6434(4) 0.4719(4) 0.0242(3) 0.105(4) Uani 1 1 d . U . . .
 F01D F 0.7802(3) 0.4623(3) 0.1960(3) 0.091(3) Uani 1 1 d . U . . .
 F01E F 0.7680(3) 0.2147(4) 0.5508(3) 0.094(4) Uani 1 1 d . U . . .
 F01F F 0.3608(3) 0.4204(4) -0.0408(3) 0.094(3) Uani 1 1 d . U . . .
 F01G F 0.3770(4) 0.5526(3) 0.0550(3) 0.098(4) Uani 1 1 d . U . . .
 F01H F 0.7125(4) 0.2542(4) 0.5084(3) 0.108(4) Uani 1 1 d . U . . .
 C01I C 0.6689(5) 0.4510(4) 0.1976(4) 0.052(3) Uani 1 1 d . U . . .
 H01I H 0.645318 0.465570 0.198569 0.062 Uiso 1 1 calc R U . . .
 C01J C 0.6650(4) 0.4141(4) 0.1978(4) 0.048(3) Uani 1 1 d . U . . .
 F01K F 0.2553(3) 0.4753(4) 0.2612(4) 0.116(4) Uani 1 1 d . U . . .
 F01L F 0.1881(4) 0.4481(4) 0.1488(4) 0.109(4) Uani 1 1 d . U . . .
 F01M F 0.3573(4) 0.5995(5) 0.3534(4) 0.127(5) Uani 1 1 d . U . . .
 F01N F 0.7950(4) 0.4224(4) 0.1021(4) 0.119(5) Uani 1 1 d . U . . .
 F01O F 0.7018(4) 0.5952(4) 0.2721(4) 0.127(5) Uani 1 1 d . U . . .
 F01P F 0.7077(4) 0.1836(4) 0.5075(3) 0.103(4) Uani 1 1 d . U . . .
 C01Q C 0.7234(5) 0.3322(5) 0.4076(4) 0.059(3) Uani 1 1 d . U . . .
 C01R C 0.6121(3) 0.3457(3) 0.0528(2) 0.051(3) Uani 1 1 d G U . . .
 C01T C 0.6322(3) 0.3612(3) 0.0241(3) 0.060(3) Uani 1 1 d G U . . .
 H01T H 0.657334 0.373414 0.028900 0.072 Uiso 1 1 calc R U . . .
 C03M C 0.6147(3) 0.3586(3) -0.0119(2) 0.068(3) Uani 1 1 d G U . . .
 H03M H 0.628111 0.369039 -0.031155 0.082 Uiso 1 1 calc R U . . .
 C041 C 0.5771(3) 0.3404(3) -0.0191(2) 0.070(3) Uani 1 1 d G U . . .
 C023 C 0.5570(3) 0.3249(3) 0.0096(3) 0.067(3) Uani 1 1 d G U . . .
 H023 H 0.531807 0.312710 0.004822 0.081 Uiso 1 1 calc R U . . .
 C02W C 0.5745(3) 0.3275(3) 0.0456(2) 0.057(3) Uani 1 1 d G U . . .
 H02W H 0.561030 0.317084 0.064877 0.069 Uiso 1 1 calc R U . . .
 F01S F 0.3586(5) 0.6323(4) 0.2223(4) 0.128(5) Uani 1 1 d . U . . .
 C01U C 0.7422(5) 0.3210(5) 0.4415(4) 0.059(3) Uani 1 1 d . U . . .
 H01U H 0.729881 0.302479 0.454602 0.071 Uiso 1 1 calc R U . . .
 F01V F 0.5835(6) 0.1817(3) 0.2180(4) 0.135(5) Uani 1 1 d . U . . .
 F01W F 0.8079(3) 0.4183(5) 0.2848(4) 0.127(5) Uani 1 1 d . U . . .
 C01Y C 0.6457(4) 0.2997(3) 0.1114(3) 0.067(3) Uani 1 1 d G U . . .
 C05M C 0.6463(4) 0.2893(3) 0.1482(3) 0.083(4) Uani 1 1 d G U . . .
 H05M H 0.639321 0.306290 0.165924 0.100 Uiso 1 1 calc R U . . .
 C05X C 0.6573(5) 0.2536(4) 0.1587(3) 0.095(4) Uani 1 1 d G U . . .
 H05X H 0.657699 0.246719 0.183309 0.114 Uiso 1 1 calc R U . . .
 C05W C 0.6677(5) 0.2283(3) 0.1322(4) 0.096(4) Uani 1 1 d G U . . .
 C04K C 0.6671(5) 0.2386(3) 0.0954(3) 0.090(4) Uani 1 1 d G U . . .
 H04K H 0.674070 0.221640 0.077676 0.108 Uiso 1 1 calc R U . . .
 C02K C 0.6561(4) 0.2743(3) 0.0849(3) 0.076(4) Uani 1 1 d G U . . .
 H02K H 0.655693 0.281210 0.060290 0.092 Uiso 1 1 calc R U . . .
 C01Z C 0.6902(4) 0.2739(3) 0.3623(3) 0.069(3) Uani 1 1 d G U . . .
 C035 C 0.7261(3) 0.2543(4) 0.3730(3) 0.077(4) Uani 1 1 d G U . . .
 H035 H 0.742891 0.261779 0.393549 0.092 Uiso 1 1 calc R U . . .
 C03Z C 0.7370(4) 0.2237(4) 0.3530(4) 0.085(4) Uani 1 1 d G U . . .
 H03Z H 0.761056 0.210612 0.360097 0.102 Uiso 1 1 calc R U . . .
 C05C C 0.7120(5) 0.2125(3) 0.3222(4) 0.095(4) Uani 1 1 d G U . . .
 C06V C 0.6761(4) 0.2321(4) 0.3116(3) 0.104(4) Uani 1 1 d G U . . .
 H06V H 0.659342 0.224625 0.291019 0.125 Uiso 1 1 calc R U . . .
 C06D C 0.6652(4) 0.2627(4) 0.3316(4) 0.093(4) Uani 1 1 d G U . . .
 H06D H 0.641177 0.275793 0.324471 0.111 Uiso 1 1 calc R U . . .
 F020 F 0.7073(6) 0.4150(5) 0.4832(4) 0.146(6) Uani 1 1 d . U . . .
 C022 C 0.7082(5) 0.4681(5) 0.1958(4) 0.059(3) Uani 1 1 d . U . . .
 H022 H 0.711004 0.493466 0.193414 0.071 Uiso 1 1 calc R U . . .
 C025 C 0.6179(5) 0.5107(4) 0.2674(4) 0.054(3) Uani 1 1 d . U . . .
 F026 F 0.4585(7) 0.6076(5) 0.5088(5) 0.163(7) Uani 1 1 d . U . . .
 C027 C 0.5206(4) 0.5707(3) 0.07828(19) 0.061(3) Uani 1 1 d G U . . .
 C01X C 0.5342(4) 0.5374(2) 0.0646(2) 0.060(3) Uani 1 1 d G U . . .
 H01X H 0.544095 0.519040 0.080802 0.071 Uiso 1 1 calc R U . . .
 C024 C 0.5330(3) 0.5315(2) 0.0268(3) 0.059(3) Uani 1 1 d G U . . .
 H024 H 0.542048 0.509236 0.017630 0.071 Uiso 1 1 calc R U . . .
 C03H C 0.5182(4) 0.5589(3) 0.00258(19) 0.063(3) Uani 1 1 d G U . . .
 C057 C 0.5046(4) 0.5922(3) 0.0162(2) 0.071(3) Uani 1 1 d G U . . .
 H057 H 0.494731 0.610533 0.000055 0.086 Uiso 1 1 calc R U . . .
 C02X C 0.5059(4) 0.5981(2) 0.0541(3) 0.068(3) Uani 1 1 d G U . . .
 H02X H 0.496777 0.620337 0.063227 0.081 Uiso 1 1 calc R U . . .
 C028 C 0.4577(6) 0.5894(5) 0.2232(5) 0.068(3) Uani 1 1 d . U . . .
 H028 H 0.485525 0.596174 0.225637 0.082 Uiso 1 1 calc R U . . .
 C029 C 0.6140(5) 0.4921(5) 0.1160(5) 0.059(3) Uani 1 1 d . U . . .
 H029 H 0.621922 0.507458 0.135706 0.070 Uiso 1 1 calc R U . . .
 C02A C 0.6151(4) 0.4380(4) 0.4018(3) 0.083(4) Uani 1 1 d G U . . .
 C03F C 0.6043(3) 0.4290(4) 0.4370(3) 0.085(4) Uani 1 1 d G U . . .
 H03F H 0.576436 0.427768 0.441946 0.102 Uiso 1 1 calc R U . . .
 C06C C 0.6351(4) 0.4217(4) 0.4647(3) 0.092(4) Uani 1 1 d G U . . .
 H06C H 0.627837 0.415576 0.488296 0.110 Uiso 1 1 calc R U . . .
 C065 C 0.6767(4) 0.4234(4) 0.4573(3) 0.093(4) Uani 1 1 d G U . . .
 C067 C 0.6875(3) 0.4325(4) 0.4221(4) 0.094(4) Uani 1 1 d G U . . .
 H067 H 0.715310 0.433707 0.417153 0.112 Uiso 1 1 calc R U . . .
 C05S C 0.6567(4) 0.4398(4) 0.3944(3) 0.091(4) Uani 1 1 d G U . . .
 H05S H 0.663909 0.445899 0.370802 0.110 Uiso 1 1 calc R U . . .
 C02B C 0.6856(5) 0.3934(5) 0.2975(5) 0.064(3) Uani 1 1 d . U . . .
 C02C C 0.7779(5) 0.3365(5) 0.4560(5) 0.064(3) Uani 1 1 d . U . . .
 H02C H 0.789670 0.329574 0.479040 0.077 Uiso 1 1 calc R U . . .
 C02D C 0.4176(5) 0.4738(5) 0.1302(4) 0.059(3) Uani 1 1 d . U . . .
 C02E C 0.4926(3) 0.3484(3) 0.1109(3) 0.065(3) Uani 1 1 d G U . . .
 C05I C 0.4928(4) 0.3106(3) 0.1055(3) 0.078(4) Uani 1 1 d G U . . .
 H05I H 0.507682 0.295410 0.122277 0.093 Uiso 1 1 calc R U . . .
 C06Y C 0.4708(4) 0.2954(3) 0.0749(4) 0.092(4) Uani 1 1 d G U . . .
 H06Y H 0.470946 0.270034 0.071217 0.111 Uiso 1 1 calc R U . . .
 C05O C 0.4486(4) 0.3180(4) 0.0497(3) 0.092(4) Uani 1 1 d G U . . .
 C042 C 0.4484(4) 0.3559(4) 0.0552(3) 0.086(4) Uani 1 1 d G U . . .
 H042 H 0.433505 0.371037 0.038368 0.103 Uiso 1 1 calc R U . . .
 C03S C 0.4704(4) 0.3711(3) 0.0858(3) 0.070(3) Uani 1 1 d G U . . .
 H03S H 0.470240 0.396414 0.089428 0.084 Uiso 1 1 calc R U . . .
 C02F C 0.5819(5) 0.4690(4) 0.1190(4) 0.051(3) Uani 1 1 d . U . . .
 C02G C 0.4481(5) 0.5523(5) 0.2177(5) 0.063(3) Uani 1 1 d . U . . .
 C02H C 0.7009(5) 0.3915(5) 0.1978(4) 0.057(3) Uani 1 1 d . U . . .
 H02H H 0.698526 0.366001 0.197326 0.068 Uiso 1 1 calc R U . . .
 C02I C 0.6504(5) 0.2945(4) 0.4285(4) 0.056(3) Uani 1 1 d . U . . .
 C02J C 0.4429(5) 0.4856(5) 0.1032(5) 0.063(3) Uani 1 1 d . U . . .
 H02J H 0.469477 0.475980 0.102206 0.075 Uiso 1 1 calc R U . . .
 C02L C 0.5710(5) 0.4460(4) 0.0895(4) 0.053(3) Uani 1 1 d . U . . .
 H02L H 0.549029 0.429814 0.091783 0.064 Uiso 1 1 calc R U . . .
 C02M C 0.5533(4) 0.2890(3) 0.2409(3) 0.075(4) Uani 1 1 d G U . . .
 C06Z C 0.5647(5) 0.2654(4) 0.2699(3) 0.090(4) Uani 1 1 d G U . . .
 H06Z H 0.564487 0.273668 0.294140 0.108 Uiso 1 1 calc R U . . .
 C06H C 0.5766(5) 0.2295(3) 0.2628(3) 0.096(4) Uani 1 1 d G U . . .
 H06H H 0.584223 0.213679 0.282296 0.115 Uiso 1 1 calc R U . . .
 C048 C 0.5769(5) 0.2171(3) 0.2267(4) 0.088(4) Uani 1 1 d G U . . .
 C04O C 0.5655(5) 0.2407(3) 0.1976(3) 0.083(4) Uani 1 1 d G U . . .
 H04O H 0.565750 0.232467 0.173407 0.100 Uiso 1 1 calc R U . . .
 C05A C 0.5537(4) 0.2767(3) 0.2047(3) 0.082(4) Uani 1 1 d G U . . .
 H05A H 0.546014 0.292457 0.185250 0.098 Uiso 1 1 calc R U . . .
 C02N C 0.4063(5) 0.5432(5) 0.2137(5) 0.067(3) Uani 1 1 d . U . . .
 H02N H 0.398320 0.519036 0.208691 0.081 Uiso 1 1 calc R U . . .
 C02O C 0.3653(6) 0.4793(5) 0.2711(5) 0.072(3) Uani 1 1 d . U . . .
 H02O H 0.386409 0.496496 0.275611 0.087 Uiso 1 1 calc R U . . .
 C02P C 0.5394(4) 0.3141(3) 0.3916(3) 0.066(3) Uani 1 1 d G U . . .
 C04H C 0.5161(4) 0.3288(2) 0.4188(3) 0.079(4) Uani 1 1 d G U . . .
 H04H H 0.509635 0.353735 0.418555 0.095 Uiso 1 1 calc R U . . .
 C04W C 0.5026(4) 0.3062(3) 0.4464(3) 0.081(4) Uani 1 1 d G U . . .
 H04W H 0.487108 0.316003 0.464572 0.097 Uiso 1 1 calc R U . . .
 C044 C 0.5124(4) 0.2689(3) 0.4467(3) 0.076(4) Uani 1 1 d G U . . .
 C04D C 0.5356(4) 0.2543(2) 0.4195(3) 0.071(3) Uani 1 1 d G U . . .
 H04D H 0.542116 0.229328 0.419724 0.085 Uiso 1 1 calc R U . . .
 C03Q C 0.5491(4) 0.2769(3) 0.3919(3) 0.069(3) Uani 1 1 d G U . . .
 H03Q H 0.564644 0.267060 0.373707 0.083 Uiso 1 1 calc R U . . .
 C02Q C 0.3261(6) 0.4911(6) 0.2698(6) 0.083(4) Uani 1 1 d . U . . .
 H02Q H 0.319477 0.515739 0.273048 0.099 Uiso 1 1 calc R U . . .
 C02R C 0.6130(6) 0.2706(5) 0.4909(5) 0.067(3) Uani 1 1 d . U . . .
 C02T C 0.6980(6) 0.4286(5) 0.2962(5) 0.068(3) Uani 1 1 d . U . . .
 H02T H 0.678753 0.447457 0.298059 0.081 Uiso 1 1 calc R U . . .
 C02U C 0.3764(6) 0.4424(5) 0.2661(5) 0.068(3) Uani 1 1 d . U . . .
 F02V F 0.4274(7) 0.5077(5) 0.4891(4) 0.174(7) Uani 1 1 d D U . . .
 C02Y C 0.3793(5) 0.4904(5) 0.1328(5) 0.065(3) Uani 1 1 d . U . . .
 H02Y H 0.362830 0.483629 0.151613 0.078 Uiso 1 1 calc R U . . .
 C02Z C 0.7966(6) 0.3634(5) 0.4348(5) 0.066(3) Uani 1 1 d . U . . .
 C030 C 0.2951(6) 0.4638(6) 0.2631(6) 0.081(4) Uani 1 1 d . U . . .
 C031 C 0.6360(6) 0.4938(5) 0.0843(5) 0.067(3) Uani 1 1 d . U . . .
 H031 H 0.658053 0.509976 0.082283 0.081 Uiso 1 1 calc R U . . .
 F032 F 0.4266(6) 0.3029(5) 0.0209(5) 0.153(6) Uani 1 1 d . U . . .
 F033 F 0.5148(6) 0.6599(4) 0.2612(4) 0.134(5) Uani 1 1 d . U . . .
 C034 C 0.6307(5) 0.2459(5) 0.4680(5) 0.063(3) Uani 1 1 d . U . . .
 H034 H 0.630426 0.220952 0.473831 0.076 Uiso 1 1 calc R U . . .
 F036 F 0.7260(6) 0.1836(4) 0.3035(5) 0.159(6) Uani 1 1 d . U . . .
 C038 C 0.6307(5) 0.3198(5) 0.4500(4) 0.062(3) Uani 1 1 d . U . . .
 H038 H 0.630028 0.344542 0.443290 0.075 Uiso 1 1 calc R U . . .
 F039 F 0.3867(6) 0.6848(5) 0.1421(5) 0.156(6) Uani 1 1 d . U . . .
 C03A C 0.6229(6) 0.4700(5) 0.0558(5) 0.070(3) Uani 1 1 d . U . . .
 C03C C 0.4282(6) 0.5116(5) 0.0779(5) 0.067(3) Uani 1 1 d . U . . .
 H03C H 0.444551 0.519279 0.059283 0.080 Uiso 1 1 calc R U . . .
 C03D C 0.6740(6) 0.5675(6) 0.2714(6) 0.081(4) Uani 1 1 d . U . . .
 C03E C 0.6823(3) 0.3698(3) 0.0994(3) 0.060(3) Uani 1 1 d G U . . .
 C021 C 0.7178(3) 0.3505(2) 0.0914(3) 0.067(3) Uani 1 1 d G U . . .
 H021 H 0.716238 0.325524 0.086138 0.080 Uiso 1 1 calc R U . . .
 C03Y C 0.7557(3) 0.3687(3) 0.0914(3) 0.074(4) Uani 1 1 d G U . . .
 H03Y H 0.779483 0.355864 0.086046 0.089 Uiso 1 1 calc R U . . .
 C049 C 0.7581(3) 0.4061(3) 0.0993(4) 0.077(4) Uani 1 1 d G U . . .
 C037 C 0.7226(4) 0.4253(2) 0.1073(3) 0.073(4) Uani 1 1 d G U . . .
 H037 H 0.724233 0.450357 0.112570 0.088 Uiso 1 1 calc R U . . .
 C03X C 0.6847(3) 0.4072(3) 0.1073(3) 0.066(3) Uani 1 1 d G U . . .
 H03X H 0.660988 0.420018 0.112662 0.079 Uiso 1 1 calc R U . . .
 C03G C 0.5902(5) 0.4453(5) 0.0575(5) 0.062(3) Uani 1 1 d . U . . .
 H03G H 0.582110 0.429511 0.038123 0.074 Uiso 1 1 calc R U . . .
 C03I C 0.6480(5) 0.2568(5) 0.4378(5) 0.058(3) Uani 1 1 d . U . . .
 H03I H 0.658722 0.239233 0.422426 0.070 Uiso 1 1 calc R U . . .
 C03K C 0.7410(5) 0.3599(5) 0.3890(5) 0.064(3) Uani 1 1 d . U . . .
 H03K H 0.727382 0.369294 0.367575 0.077 Uiso 1 1 calc R U . . .
 C03L C 0.6402(5) 0.5176(5) 0.2997(5) 0.065(3) Uani 1 1 d . U . . .
 H03L H 0.637122 0.502873 0.320266 0.078 Uiso 1 1 calc R U . . .
 C03O C 0.6235(5) 0.5320(5) 0.2350(5) 0.060(3) Uani 1 1 d . U . . .
 H03O H 0.608115 0.526968 0.212993 0.072 Uiso 1 1 calc R U . . .
 C03P C 0.7417(5) 0.4451(5) 0.1979(5) 0.062(3) Uani 1 1 d . U . . .
 C03T C 0.4201(6) 0.5175(6) 0.3557(5) 0.080(4) Uani 1 1 d . U . . .
 H03T H 0.419349 0.493674 0.364978 0.097 Uiso 1 1 calc R U . . .
 F03U F 0.6818(6) 0.6675(6) 0.1557(6) 0.175(7) Uani 1 1 d . U . . .
 C03V C 0.6119(6) 0.3085(5) 0.4817(5) 0.069(3) Uani 1 1 d . U . . .
 H03V H 0.599054 0.325467 0.496247 0.082 Uiso 1 1 calc R U . . .
 F03W F 0.2571(7) 0.1847(5) 0.4661(5) 0.163(6) Uani 1 1 d . U . . .
 C040 C 0.6527(6) 0.5605(6) 0.2371(6) 0.076(4) Uani 1 1 d . U . . .
 H040 H 0.657790 0.574315 0.216410 0.091 Uiso 1 1 calc R U . . .
 C046 C 0.4090(8) 0.3030(7) 0.1930(7) 0.103(5) Uani 1 1 d . U . . .
 C04A C 0.7791(6) 0.3742(5) 0.4016(5) 0.067(3) Uani 1 1 d . U . . .
 H04A H 0.792528 0.391145 0.387486 0.080 Uiso 1 1 calc R U . . .
 C04C C 0.4283(6) 0.6162(6) 0.2253(5) 0.076(4) Uani 1 1 d . U . . .
 H04C H 0.435115 0.640923 0.228426 0.091 Uiso 1 1 calc R U . . .
 F04E F 0.6779(6) 0.1942(4) 0.1424(6) 0.161(7) Uani 1 1 d . U . . .
 C04F C 0.4831(4) 0.6121(3) 0.1350(4) 0.079(4) Uani 1 1 d G U . . .
 C059 C 0.4906(3) 0.6493(4) 0.1414(4) 0.083(4) Uani 1 1 d G U . . .
 H059 H 0.517782 0.657972 0.144345 0.100 Uiso 1 1 calc R U . . .
 C05H C 0.4575(5) 0.6735(3) 0.1433(4) 0.096(4) Uani 1 1 d G U . . .
 H05H H 0.462560 0.698436 0.147591 0.115 Uiso 1 1 calc R U . . .
 C04S C 0.4170(4) 0.6606(4) 0.1389(4) 0.094(4) Uani 1 1 d G U . . .
 C062 C 0.4095(3) 0.6234(4) 0.1325(4) 0.094(4) Uani 1 1 d G U . . .
 H062 H 0.382335 0.614698 0.129527 0.112 Uiso 1 1 calc R U . . .
 C05G C 0.4426(4) 0.5991(3) 0.1306(4) 0.084(4) Uani 1 1 d G U . . .
 H05G H 0.437557 0.574232 0.126280 0.101 Uiso 1 1 calc R U . . .
 C04G C 0.7149(6) 0.3640(6) 0.2937(5) 0.076(4) Uani 1 1 d . U . . .
 H04G H 0.706254 0.339601 0.293559 0.091 Uiso 1 1 calc R U . . .
 C04I C 0.5760(4) 0.6044(4) 0.1367(4) 0.099(4) Uani 1 1 d G U . . .
 C05J C 0.5904(5) 0.6133(4) 0.1725(4) 0.103(4) Uani 1 1 d G U . . .
 H05J H 0.576439 0.604810 0.192312 0.123 Uiso 1 1 calc R U . . .
 C064 C 0.6258(5) 0.6348(5) 0.1787(3) 0.107(5) Uani 1 1 d G U . . .
 H064 H 0.635503 0.640802 0.202709 0.128 Uiso 1 1 calc R U . . .
 C070 C 0.6468(4) 0.6475(5) 0.1491(5) 0.111(5) Uani 1 1 d G U . . .
 C05F C 0.6323(5) 0.6386(5) 0.1133(4) 0.110(5) Uani 1 1 d G U . . .
 H05F H 0.646313 0.647074 0.093452 0.132 Uiso 1 1 calc R U . . .
 C063 C 0.5969(5) 0.6170(5) 0.1070(3) 0.104(5) Uani 1 1 d G U . . .
 H063 H 0.587250 0.611082 0.083054 0.125 Uiso 1 1 calc R U . . .
 C04J C 0.3456(6) 0.4178(6) 0.2591(5) 0.074(4) Uani 1 1 d . U . . .
 H04J H 0.352841 0.393477 0.254621 0.089 Uiso 1 1 calc R U . . .
 C04L C 0.3884(7) 0.6039(6) 0.2225(6) 0.080(4) Uani 1 1 d . U . . .
 C04M C 0.3653(6) 0.5166(5) 0.1079(5) 0.075(4) Uani 1 1 d . U . . .
 H04M H 0.339687 0.527836 0.109983 0.090 Uiso 1 1 calc R U . . .
 C04N C 0.4516(6) 0.5275(5) 0.3326(5) 0.069(3) Uani 1 1 d . U . . .
 C04P C 0.7390(5) 0.4081(5) 0.1985(4) 0.057(3) Uani 1 1 d . U . . .
 H04P H 0.763024 0.393883 0.199426 0.069 Uiso 1 1 calc R U . . .
 C04R C 0.3888(6) 0.5261(5) 0.0806(5) 0.072(4) Uani 1 1 d . U . . .
 C04U C 0.5486(9) 0.5865(7) 0.4615(6) 0.102(4) Uani 1 1 d . U . . .
 H04U H 0.577312 0.585736 0.465774 0.123 Uiso 1 1 calc R U . . .
 C04V C 0.4484(5) 0.5612(5) 0.3145(5) 0.066(3) Uani 1 1 d . U . . .
 H04V H 0.467582 0.567610 0.297641 0.079 Uiso 1 1 calc R U . . .
 C04X C 0.3762(7) 0.5702(6) 0.2171(5) 0.081(4) Uani 1 1 d . U . . .
 H04X H 0.348161 0.564152 0.215637 0.097 Uiso 1 1 calc R U . . .
 C04Y C 0.7401(6) 0.4371(6) 0.2921(5) 0.075(4) Uani 1 1 d . U . . .
 H04Y H 0.748901 0.461408 0.290784 0.090 Uiso 1 1 calc R U . . .
 C050 C 0.5459(7) 0.5936(7) 0.3521(6) 0.090(4) Uani 1 1 d . U . . .
 C051 C 0.3040(6) 0.4266(6) 0.2583(6) 0.083(4) Uani 1 1 d . U . . .
 H051 H 0.283259 0.408957 0.254837 0.099 Uiso 1 1 calc R U . . .
 C052 C 0.2618(4) 0.3978(4) 0.0968(3) 0.085(4) Uani 1 1 d G U . . .
 H052 H 0.263245 0.387080 0.073725 0.103 Uiso 1 1 calc R U . . .
 C045 C 0.2255(3) 0.4152(4) 0.1058(3) 0.087(4) Uani 1 1 d G U . . .
 H045 H 0.202703 0.416149 0.088681 0.104 Uiso 1 1 calc R U . . .
 C05B C 0.2234(3) 0.4312(4) 0.1403(4) 0.088(4) Uani 1 1 d G U . . .
 C05N C 0.2575(4) 0.4298(4) 0.1659(3) 0.084(4) Uani 1 1 d G U . . .
 H05N H 0.256080 0.440506 0.189029 0.101 Uiso 1 1 calc R U . . .
 C04Q C 0.2938(3) 0.4124(4) 0.1570(3) 0.082(4) Uani 1 1 d G U . . .
 H04Q H 0.316622 0.411437 0.174074 0.098 Uiso 1 1 calc R U . . .
 C03B C 0.2959(3) 0.3964(4) 0.1224(3) 0.078(4) Uani 1 1 d G U . . .
 C053 C 0.3887(7) 0.5758(6) 0.3466(6) 0.086(4) Uani 1 1 d . U . . .
 C054 C 0.3483(4) 0.3851(3) 0.0648(2) 0.070(3) Uani 1 1 d G U . . .
 C04Z C 0.3360(4) 0.3624(3) 0.0353(3) 0.077(4) Uani 1 1 d G U . . .
 H04Z H 0.324889 0.339256 0.039481 0.092 Uiso 1 1 calc R U . . .
 C05Y C 0.3403(4) 0.3742(3) -0.0006(3) 0.082(4) Uani 1 1 d G U . . .
 H05Y H 0.332039 0.359013 -0.020420 0.098 Uiso 1 1 calc R U . . .
 C043 C 0.3569(4) 0.4087(3) -0.0069(2) 0.076(4) Uani 1 1 d G U . . .
 C03J C 0.3692(4) 0.4314(3) 0.0226(3) 0.074(4) Uani 1 1 d G U . . .
 H03J H 0.380250 0.454554 0.018404 0.088 Uiso 1 1 calc R U . . .
 C04B C 0.3649(4) 0.4196(3) 0.0585(3) 0.067(3) Uani 1 1 d G U . . .
 H04B H 0.373101 0.434797 0.078304 0.080 Uiso 1 1 calc R U . . .
 F055 F 0.4179(8) 0.1770(6) 0.2676(7) 0.192(8) Uani 1 1 d . U . . .
 C056 C 0.3683(9) 0.2937(8) 0.1940(7) 0.115(5) Uani 1 1 d . U . . .
 H056 H 0.349938 0.313132 0.196427 0.138 Uiso 1 1 calc R U . . .
 C058 C 0.7572(6) 0.3731(6) 0.2903(5) 0.081(4) Uani 1 1 d . U . . .
 H058 H 0.777216 0.355021 0.288131 0.097 Uiso 1 1 calc R U . . .
 C05D C 0.3283(6) 0.3249(4) 0.1092(5) 0.115(5) Uani 1 1 d G U . . .
 C079 C 0.2886(5) 0.3116(5) 0.1135(5) 0.122(5) Uani 1 1 d G U . . .
 H079 H 0.267408 0.327690 0.118690 0.146 Uiso 1 1 calc R U . . .
 C07E C 0.2806(5) 0.2741(5) 0.1102(5) 0.126(5) Uani 1 1 d G U . . .
 H07E H 0.254042 0.265126 0.113141 0.152 Uiso 1 1 calc R U . . .
 C07U C 0.3123(7) 0.2500(4) 0.1025(5) 0.127(5) Uani 1 1 d G U . . .
 C07F C 0.3520(6) 0.2634(5) 0.0982(5) 0.128(5) Uani 1 1 d G U . . .
 H07F H 0.373184 0.247237 0.093037 0.154 Uiso 1 1 calc R U . . .
 C06T C 0.3600(5) 0.3008(5) 0.1015(5) 0.122(5) Uani 1 1 d G U . . .
 H06T H 0.386550 0.309800 0.098587 0.147 Uiso 1 1 calc R U . . .
 C05E C 0.4645(9) 0.5879(7) 0.4500(7) 0.106(5) Uani 1 1 d . U . . .
 H05E H 0.435802 0.590325 0.446543 0.128 Uiso 1 1 calc R U . . .
 C05K C 0.5223(7) 0.6244(7) 0.3544(6) 0.095(4) Uani 1 1 d . U . . .
 H05K H 0.512632 0.630329 0.377180 0.114 Uiso 1 1 calc R U . . .
 C05L C 0.4492(5) 0.4333(4) 0.4060(4) 0.103(4) Uani 1 1 d G U . . .
 C06Q C 0.4085(5) 0.4356(4) 0.4160(4) 0.111(5) Uani 1 1 d G U . . .
 H06Q H 0.387970 0.420930 0.404250 0.133 Uiso 1 1 calc R U . . .
 C06A C 0.3985(4) 0.4600(5) 0.4435(5) 0.114(5) Uani 1 1 d G U . . .
 H06A H 0.371238 0.461525 0.450156 0.137 Uiso 1 1 calc R U . . .
 C03N C 0.4291(6) 0.4819(4) 0.4610(4) 0.106(5) Uani 1 1 d DG U . . .
 C069 C 0.4698(5) 0.4796(4) 0.4511(4) 0.109(5) Uani 1 1 d G U . . .
 H069 H 0.490347 0.494268 0.462796 0.131 Uiso 1 1 calc R U . . .
 C047 C 0.4799(4) 0.4552(5) 0.4236(4) 0.101(4) Uani 1 1 d G U . . .
 H047 H 0.507080 0.453673 0.416890 0.121 Uiso 1 1 calc R U . . .
 C05P C 0.7671(6) 0.4091(6) 0.2902(6) 0.082(4) Uani 1 1 d . U . . .
 C05Q C 0.4163(6) 0.5852(6) 0.3216(5) 0.077(4) Uani 1 1 d . U . . .
 H05Q H 0.413696 0.607638 0.309385 0.093 Uiso 1 1 calc R U . . .
 F05R F 0.4362(7) 0.1772(6) 0.4476(5) 0.170(7) Uani 1 1 d . U . . .
 C05U C 0.6687(6) 0.5479(6) 0.3015(6) 0.078(4) Uani 1 1 d . U . . .
 H05U H 0.683401 0.553778 0.323633 0.094 Uiso 1 1 calc R U . . .
 C05V C 0.3911(7) 0.5421(6) 0.3642(6) 0.088(4) Uani 1 1 d . U . . .
 H05V H 0.372777 0.536383 0.381979 0.106 Uiso 1 1 calc R U . . .
 C05Z C 0.5614(7) 0.5866(7) 0.3167(6) 0.097(4) Uani 1 1 d . U . . .
 H05Z H 0.578870 0.566741 0.313173 0.116 Uiso 1 1 calc R U . . .
 F060 F 0.3659(8) 0.1943(6) 0.1820(6) 0.191(8) Uani 1 1 d . U . . .
 F061 F 0.2342(6) 0.2895(7) 0.2654(7) 0.196(9) Uani 1 1 d . U . . .
 F066 F 0.2807(8) 0.3800(7) 0.5057(6) 0.208(9) Uani 1 1 d . U . . .
 C06B C 0.4846(9) 0.5967(7) 0.4839(7) 0.105(5) Uani 1 1 d . U . . .
 C06E C 0.4393(9) 0.2755(7) 0.1864(8) 0.110(5) Uani 1 1 d . U . . .
 H06B H 0.460559 0.276457 0.206635 0.132 Uiso 1 1 calc R U . . .
 H06E H 0.452426 0.282478 0.164244 0.132 Uiso 1 1 calc R U . . .
 C06F C 0.3413(6) 0.3365(6) 0.4173(5) 0.126(5) Uani 1 1 d G U . . .
 C071 C 0.2999(6) 0.3279(5) 0.4213(5) 0.133(5) Uani 1 1 d G U . . .
 H071 H 0.285820 0.312093 0.404611 0.159 Uiso 1 1 calc R U . . .
 C07J C 0.2795(5) 0.3429(6) 0.4502(6) 0.138(6) Uani 1 1 d G U . . .
 H07J H 0.251846 0.337181 0.452822 0.166 Uiso 1 1 calc R U . . .
 C157 C 0.3006(7) 0.3666(6) 0.4751(5) 0.142(6) Uani 1 1 d G U . . .
 C07P C 0.3420(7) 0.3752(5) 0.4711(5) 0.140(6) Uani 1 1 d G U . . .
 H07P H 0.356082 0.391049 0.487821 0.168 Uiso 1 1 calc R U . . .
 C06I C 0.3624(5) 0.3602(6) 0.4423(6) 0.126(5) Uani 1 1 d G U . . .
 H06I H 0.390057 0.365961 0.439610 0.151 Uiso 1 1 calc R U . . .
 C06G C 0.3728(6) 0.2604(6) 0.4326(5) 0.134(6) Uani 1 1 d G U . . .
 H06G H 0.351311 0.272527 0.443285 0.161 Uiso 1 1 calc R U . . .
 C07W C 0.3875(6) 0.2271(6) 0.4470(5) 0.136(6) Uani 1 1 d G U . . .
 H07W H 0.375880 0.216850 0.467277 0.163 Uiso 1 1 calc R U . . .
 C06X C 0.4197(7) 0.2090(5) 0.4310(6) 0.135(6) Uani 1 1 d G U . . .
 C078 C 0.4371(6) 0.2243(5) 0.4006(6) 0.133(6) Uani 1 1 d G U . . .
 H078 H 0.458574 0.212172 0.389906 0.160 Uiso 1 1 calc R U . . .
 C05T C 0.4224(6) 0.2576(5) 0.3862(5) 0.127(5) Uani 1 1 d G U . . .
 H05T H 0.434006 0.267850 0.365913 0.152 Uiso 1 1 calc R U . . .
 C06P C 0.3902(6) 0.2757(5) 0.4022(6) 0.128(5) Uani 1 1 d G U . . .
 F06J F 0.3039(7) 0.2209(6) 0.5165(6) 0.183(7) Uani 1 1 d . U . . .
 F06K F 0.2638(10) 0.2558(8) 0.4631(8) 0.233(11) Uani 1 1 d . U . . .
 C06L C 0.5261(8) 0.6374(7) 0.2924(7) 0.102(4) Uani 1 1 d . U . . .
 F06M F 0.3051(8) 0.2133(6) 0.1027(7) 0.198(9) Uani 1 1 d . U . . .
 C06N C 0.5252(9) 0.5975(7) 0.4889(7) 0.107(5) Uani 1 1 d . U . . .
 H06N H 0.537875 0.605600 0.511271 0.128 Uiso 1 1 calc R U . . .
 C06O C 0.5117(8) 0.6474(7) 0.3247(7) 0.101(4) Uani 1 1 d . U . . .
 H06O H 0.495719 0.668489 0.327051 0.122 Uiso 1 1 calc R U . . .
 C06U C 0.4699(4) 0.2618(5) 0.2957(5) 0.110(5) Uani 1 1 d G U . . .
 H06U H 0.496516 0.270230 0.302951 0.132 Uiso 1 1 calc R U . . .
 C04T C 0.4364(5) 0.2859(3) 0.2948(5) 0.100(5) Uani 1 1 d G U . . .
 C06W C 0.3967(5) 0.2734(4) 0.2840(5) 0.112(5) Uani 1 1 d G U . . .
 H06W H 0.374301 0.289477 0.283344 0.135 Uiso 1 1 calc R U . . .
 C07A C 0.3905(4) 0.2367(5) 0.2742(5) 0.119(5) Uani 1 1 d G U . . .
 H07A H 0.363948 0.228281 0.266955 0.143 Uiso 1 1 calc R U . . .
 C07B C 0.4240(6) 0.2126(4) 0.2751(5) 0.120(5) Uani 1 1 d G U . . .
 C068 C 0.4637(5) 0.2252(4) 0.2859(5) 0.115(5) Uani 1 1 d G U . . .
 H068 H 0.486163 0.209033 0.286562 0.137 Uiso 1 1 calc R U . . .
 C074 C 0.5497(8) 0.6095(7) 0.2887(7) 0.103(4) Uani 1 1 d . U . . .
 H074 H 0.559322 0.604935 0.265630 0.123 Uiso 1 1 calc R U . . .
 C076 C 0.4865(9) 0.5756(7) 0.4218(7) 0.108(5) Uani 1 1 d . U . . .
 H076 H 0.472770 0.567004 0.400128 0.129 Uiso 1 1 calc R U . . .
 C07C C 0.5300(8) 0.5759(7) 0.4258(7) 0.105(4) Uani 1 1 d . U . . .
 C07G C 0.3504(10) 0.2577(8) 0.1916(8) 0.128(5) Uani 1 1 d . U . . .
 H07G H 0.322143 0.252483 0.191644 0.154 Uiso 1 1 calc R U . . .
 C07L C 0.3321(6) 0.3042(6) 0.3454(5) 0.135(6) Uani 1 1 d G U . . .
 C07D C 0.3156(7) 0.2690(5) 0.3416(5) 0.140(6) Uani 1 1 d G U . . .
 H07D H 0.326212 0.250071 0.356673 0.168 Uiso 1 1 calc R U . . .
 C65 C 0.2831(7) 0.2622(5) 0.3153(6) 0.149(6) Uani 1 1 d G U . . .
 H65 H 0.271982 0.238588 0.312746 0.179 Uiso 1 1 calc R U . . .
 C1 C 0.2671(6) 0.2905(7) 0.2928(6) 0.156(6) Uani 1 1 d G U . . .
 C07O C 0.2837(7) 0.3257(6) 0.2966(6) 0.155(6) Uani 1 1 d G U . . .
 H07O H 0.273064 0.344663 0.281581 0.185 Uiso 1 1 calc R U . . .
 C075 C 0.3162(7) 0.3326(5) 0.3229(6) 0.142(6) Uani 1 1 d G U . . .
 H075 H 0.327294 0.356147 0.325507 0.170 Uiso 1 1 calc R U . . .
 C07Q C 0.3803(10) 0.2329(9) 0.1894(9) 0.131(5) Uani 1 1 d . U . . .
 C07T C 0.4259(9) 0.2370(8) 0.1820(8) 0.124(5) Uani 1 1 d . U . . .
 H07B H 0.442720 0.221596 0.199048 0.149 Uiso 1 1 calc R U . . .
 H07C H 0.430013 0.228792 0.157153 0.149 Uiso 1 1 calc R U . . .
 C07X C 0.6166(8) 0.5778(10) 0.3984(11) 0.114(5) Uani 0.5 1 d G U P A 1
 C07Y C 0.6456(11) 0.5519(8) 0.4118(10) 0.113(5) Uani 0.5 1 d G U P A 1
 H07Y H 0.637559 0.527622 0.414947 0.136 Uiso 0.5 1 calc R U P A 1
 C14 C 0.6866(10) 0.5624(9) 0.4206(9) 0.114(6) Uani 0.5 1 d G U P A 1
 H14 H 0.705934 0.545046 0.429547 0.137 Uiso 0.5 1 calc R U P A 1
 C07R C 0.6985(8) 0.5987(10) 0.4159(10) 0.114(6) Uani 0.5 1 d G U P A 1
 C151 C 0.6696(12) 0.6246(8) 0.4025(10) 0.114(6) Uani 0.5 1 d G U P A 1
 H151 H 0.677599 0.648938 0.399354 0.137 Uiso 0.5 1 calc R U P A 1
 C71 C 0.6286(10) 0.6142(9) 0.3937(10) 0.115(6) Uani 0.5 1 d G U P A 1
 H71 H 0.609222 0.631515 0.384754 0.138 Uiso 0.5 1 calc R U P A 1
 C18 C 0.6064(9) 0.5617(11) 0.4087(10) 0.113(6) Uani 0.5 1 d G U P A 2
 C21 C 0.6250(11) 0.5345(8) 0.4311(10) 0.113(6) Uani 0.5 1 d G U P A 2
 H21 H 0.611047 0.512552 0.434733 0.135 Uiso 0.5 1 calc R U P A 2
 C30 C 0.6645(11) 0.5400(9) 0.4480(9) 0.114(6) Uani 0.5 1 d G U P A 2
 H30 H 0.677001 0.521772 0.463003 0.137 Uiso 0.5 1 calc R U P A 2
 C34 C 0.6855(9) 0.5728(10) 0.4426(10) 0.116(6) Uani 0.5 1 d G U P A 2
 C58 C 0.6668(11) 0.6000(8) 0.4202(10) 0.115(5) Uani 0.5 1 d G U P A 2
 H58 H 0.680832 0.621971 0.416599 0.138 Uiso 0.5 1 calc R U P A 2
 C16 C 0.6273(11) 0.5945(9) 0.4033(10) 0.114(5) Uani 0.5 1 d G U P A 2
 H16 H 0.614878 0.612752 0.388328 0.137 Uiso 0.5 1 calc R U P A 2
 F4 F 0.7360(9) 0.6133(10) 0.4241(8) 0.130(9) Uani 0.5 1 d . U P A 1
 F37 F 0.727(2) 0.5811(19) 0.4463(18) 0.25(3) Uani 0.5 1 d . U P A 2

loop_
  _atom_site_aniso_label
  _atom_site_aniso_U_11
  _atom_site_aniso_U_22
  _atom_site_aniso_U_33
  _atom_site_aniso_U_23
  _atom_site_aniso_U_13
  _atom_site_aniso_U_12
 Ag01 0.0353(6) 0.0575(7) 0.0828(8) 0.0208(6) 0.0215(5) 0.0130(5)
 Sb02 0.0359(8) 0.1314(16) 0.0576(9) 0.000 0.0049(7) 0.000
 Cu03 0.0323(10) 0.0448(12) 0.0717(14) 0.0052(10) 0.0154(10) 0.0077(9)
 Cu04 0.0301(10) 0.0481(12) 0.0778(15) 0.0077(11) 0.0132(10) 0.0089(9)
 Cu05 0.0381(11) 0.0511(12) 0.0651(13) 0.0103(10) 0.0133(10) 0.0099(9)
 Cu06 0.0357(11) 0.0667(15) 0.0675(14) 0.0073(11) 0.0120(10) 0.0065(10)
 Cu07 0.0365(11) 0.0590(14) 0.0753(15) 0.0217(11) 0.0194(10) 0.0077(10)
 Cu08 0.0368(11) 0.0700(15) 0.0732(14) 0.0368(12) 0.0183(10) 0.0150(10)
 Cu09 0.0423(12) 0.0557(14) 0.0753(15) 0.0053(11) 0.0140(11) 0.0043(10)
 Cu0A 0.0537(14) 0.0738(16) 0.0604(14) 0.0202(12) 0.0118(11) 0.0081(12)
 Cu0B 0.0579(14) 0.0472(13) 0.0657(14) 0.0055(10) 0.0045(11) 0.0172(10)
 Cu0C 0.0364(12) 0.0597(14) 0.0856(16) 0.0020(12) 0.0153(11) -0.0014(10)
 Cu0D 0.0465(13) 0.0615(15) 0.0988(18) 0.0131(13) 0.0294(13) 0.0097(11)
 Sb0E 0.0449(15) 0.0683(15) 0.133(2) 0.0350(16) 0.0002(16) -0.0027(10)
 Cu0F 0.0406(13) 0.0882(19) 0.1023(19) 0.0344(15) 0.0273(13) 0.0225(12)
 Cu0G 0.0654(16) 0.109(2) 0.0541(14) 0.0006(13) 0.0089(12) 0.0406(15)
 Cu0H 0.0459(14) 0.0839(19) 0.103(2) 0.0312(15) 0.0217(13) 0.0097(13)
 Cu0I 0.0426(13) 0.101(2) 0.109(2) 0.0554(17) 0.0299(14) 0.0170(13)
 Cu0J 0.0545(15) 0.101(2) 0.0987(19) 0.0502(17) 0.0408(14) 0.0369(14)
 Cu0K 0.0342(14) 0.330(6) 0.0623(17) 0.042(3) 0.0115(13) -0.012(2)
 S0L 0.0300(17) 0.050(2) 0.063(2) 0.0095(17) 0.0132(15) 0.0061(15)
 S0M 0.0343(17) 0.0373(18) 0.062(2) 0.0073(16) 0.0093(15) 0.0073(14)
 S00N 0.0333(18) 0.060(2) 0.054(2) 0.0111(17) 0.0099(15) 0.0083(16)
 P00O 0.0296(18) 0.046(2) 0.071(2) -0.0012(18) 0.0117(17) 0.0066(15)
 S00P 0.0279(17) 0.050(2) 0.079(3) 0.0037(18) 0.0076(16) 0.0058(15)
 S00Q 0.0291(17) 0.049(2) 0.086(3) 0.0089(19) 0.0188(17) 0.0091(15)
 P00R 0.0333(19) 0.057(2) 0.070(2) 0.021(2) 0.0099(17) 0.0047(17)
 S00S 0.0392(19) 0.049(2) 0.075(3) 0.0016(18) 0.0073(18) 0.0117(16)
 S00T 0.0309(18) 0.081(3) 0.076(3) 0.040(2) 0.0150(17) 0.0065(18)
 S00U 0.038(2) 0.084(3) 0.070(3) 0.017(2) 0.0179(18) 0.0200(19)
 S00V 0.039(2) 0.060(2) 0.101(3) 0.012(2) 0.026(2) 0.0145(18)
 S00W 0.042(2) 0.050(2) 0.106(3) 0.013(2) 0.021(2) 0.0064(17)
 S00X 0.0310(19) 0.070(3) 0.108(3) 0.036(2) 0.019(2) 0.0076(18)
 S00Y 0.039(2) 0.091(3) 0.104(3) 0.054(3) 0.033(2) 0.021(2)
 P00Z 0.086(3) 0.045(2) 0.079(3) 0.008(2) 0.003(3) 0.017(2)
 S010 0.057(3) 0.101(4) 0.059(2) 0.029(2) 0.019(2) 0.031(2)
 P011 0.046(2) 0.077(3) 0.093(3) -0.009(3) 0.016(2) -0.012(2)
 S012 0.042(2) 0.111(4) 0.140(5) 0.068(4) 0.038(3) 0.016(2)
 S013 0.079(4) 0.131(5) 0.156(5) 0.076(4) 0.086(4) 0.055(3)
 P015 0.079(4) 0.145(6) 0.084(4) -0.040(4) -0.013(3) 0.048(4)
 P016 0.089(4) 0.105(5) 0.119(5) -0.006(4) 0.025(4) -0.005(4)
 F017 0.088(7) 0.100(7) 0.068(6) 0.012(5) 0.026(5) 0.035(6)
 F018 0.079(7) 0.090(7) 0.083(6) 0.037(5) 0.026(5) -0.007(5)
 F019 0.083(7) 0.107(8) 0.073(6) -0.013(6) 0.009(5) -0.046(6)
 F01A 0.106(8) 0.104(8) 0.059(5) -0.028(5) -0.014(5) 0.042(6)
 F01B 0.059(6) 0.129(9) 0.096(7) 0.062(7) 0.017(5) -0.015(6)
 F01C 0.109(8) 0.133(9) 0.080(7) 0.013(6) 0.057(6) 0.007(7)
 F01D 0.039(5) 0.115(8) 0.116(8) 0.005(7) 0.000(5) -0.017(5)
 F01E 0.063(6) 0.143(10) 0.076(6) 0.002(6) 0.009(5) -0.042(6)
 F01F 0.068(7) 0.121(9) 0.093(7) 0.004(6) 0.013(6) -0.007(6)
 F01G 0.100(8) 0.081(7) 0.109(8) 0.026(6) -0.020(7) 0.022(6)
 F01H 0.109(9) 0.116(9) 0.096(8) -0.037(7) -0.006(7) 0.004(7)
 C01I 0.043(5) 0.058(5) 0.054(5) 0.001(5) 0.002(5) 0.000(5)
 C01J 0.036(5) 0.056(5) 0.053(5) 0.012(5) 0.006(4) 0.001(5)
 F01K 0.049(6) 0.127(10) 0.172(11) -0.001(8) 0.009(7) 0.023(6)
 F01L 0.062(7) 0.150(10) 0.117(8) -0.018(8) 0.015(6) 0.015(7)
 F01M 0.103(9) 0.167(11) 0.116(8) 0.016(8) 0.052(7) 0.086(8)
 F01N 0.073(7) 0.117(9) 0.170(11) -0.033(8) 0.029(7) -0.049(7)
 F01O 0.089(8) 0.124(10) 0.165(11) 0.038(9) -0.010(8) -0.053(8)
 F01P 0.104(9) 0.106(8) 0.097(7) -0.003(6) -0.005(7) -0.032(7)
 C01Q 0.056(6) 0.060(6) 0.061(5) 0.006(5) 0.012(5) -0.007(5)
 C01R 0.045(5) 0.053(5) 0.055(5) -0.002(5) 0.010(5) 0.005(5)
 C01T 0.055(6) 0.058(6) 0.066(6) -0.003(5) 0.010(5) 0.010(5)
 C03M 0.071(6) 0.066(6) 0.068(6) -0.012(5) 0.014(5) 0.013(5)
 C041 0.069(6) 0.066(6) 0.073(6) -0.007(5) 0.001(5) 0.016(5)
 C023 0.062(6) 0.064(6) 0.076(6) -0.010(5) -0.002(5) 0.009(5)
 C02W 0.048(5) 0.058(6) 0.067(6) -0.008(5) 0.003(5) 0.008(5)
 F01S 0.120(10) 0.120(10) 0.145(10) -0.034(8) 0.007(8) 0.078(8)
 C01U 0.061(6) 0.056(6) 0.060(5) 0.003(5) 0.009(5) -0.010(5)
 F01V 0.200(13) 0.058(7) 0.140(10) 0.008(7) -0.029(10) -0.025(8)
 F01W 0.045(6) 0.184(12) 0.154(10) 0.057(9) 0.029(6) -0.009(7)
 C01Y 0.058(6) 0.063(6) 0.083(6) 0.007(5) 0.017(5) 0.011(5)
 C05M 0.076(6) 0.080(6) 0.095(6) 0.011(6) 0.023(6) 0.016(6)
 C05X 0.089(7) 0.091(7) 0.107(7) 0.013(6) 0.023(6) 0.015(6)
 C05W 0.089(7) 0.085(7) 0.115(7) 0.008(6) 0.014(6) 0.016(6)
 C04K 0.082(6) 0.081(6) 0.106(7) -0.001(6) 0.008(6) 0.016(6)
 C02K 0.068(6) 0.067(6) 0.094(6) 0.003(5) 0.004(6) 0.007(5)
 C01Z 0.060(6) 0.069(6) 0.078(6) 0.006(5) 0.005(5) 0.004(5)
 C035 0.065(6) 0.084(6) 0.082(6) -0.001(6) 0.008(5) 0.015(5)
 C03Z 0.077(6) 0.087(6) 0.091(6) 0.000(6) 0.017(6) 0.009(6)
 C05C 0.090(7) 0.092(7) 0.105(7) -0.007(6) 0.013(6) 0.001(6)
 C06V 0.098(7) 0.101(7) 0.112(7) -0.011(6) -0.001(6) -0.001(6)
 C06D 0.087(7) 0.089(7) 0.101(7) -0.006(6) -0.003(6) 0.003(6)
 F020 0.146(11) 0.172(12) 0.110(9) -0.008(9) -0.051(9) 0.054(10)
 C022 0.047(5) 0.065(6) 0.065(6) -0.001(5) 0.001(5) -0.005(5)
 C025 0.043(5) 0.061(6) 0.060(5) 0.013(5) 0.011(5) 0.005(5)
 F026 0.234(15) 0.133(11) 0.137(10) -0.004(9) 0.102(11) 0.046(11)
 C027 0.063(6) 0.058(6) 0.063(6) 0.011(5) 0.006(5) 0.010(5)
 C01X 0.060(6) 0.052(5) 0.066(6) 0.009(5) 0.002(5) 0.005(5)
 C024 0.057(6) 0.058(6) 0.061(5) 0.003(5) -0.003(5) 0.006(5)
 C03H 0.060(6) 0.065(6) 0.063(6) 0.005(5) 0.004(5) 0.012(5)
 C057 0.069(6) 0.076(6) 0.070(6) 0.007(5) 0.007(5) 0.012(5)
 C02X 0.070(6) 0.068(6) 0.067(6) 0.012(5) 0.012(5) 0.014(5)
 C028 0.068(6) 0.064(6) 0.072(6) -0.001(5) 0.004(5) 0.009(5)
 C029 0.058(6) 0.057(6) 0.062(5) 0.012(5) 0.011(5) 0.004(5)
 C02A 0.082(6) 0.094(7) 0.076(6) 0.000(6) 0.012(6) 0.012(6)
 C03F 0.089(7) 0.090(7) 0.077(6) -0.001(6) 0.008(6) 0.011(6)
 C06C 0.098(7) 0.094(7) 0.082(6) 0.002(6) 0.001(6) 0.008(6)
 C065 0.096(7) 0.098(7) 0.084(6) -0.004(6) -0.004(6) 0.010(6)
 C067 0.088(7) 0.105(7) 0.088(6) -0.004(6) 0.003(6) 0.017(6)
 C05S 0.084(6) 0.106(7) 0.085(6) -0.003(6) 0.008(6) 0.016(6)
 C02B 0.053(6) 0.074(6) 0.066(6) 0.016(5) 0.011(5) -0.001(5)
 C02C 0.064(6) 0.067(6) 0.060(6) 0.001(5) 0.007(5) -0.013(5)
 C02D 0.049(5) 0.060(6) 0.067(6) 0.001(5) 0.004(5) 0.009(5)
 C02E 0.052(6) 0.067(6) 0.077(6) -0.003(5) 0.020(5) 0.006(5)
 C05I 0.069(6) 0.073(6) 0.092(6) -0.005(6) 0.010(5) 0.004(5)
 C06Y 0.088(7) 0.085(7) 0.105(7) -0.008(6) 0.007(6) -0.002(6)
 C05O 0.084(7) 0.094(7) 0.100(7) -0.007(6) 0.009(6) -0.004(6)
 C042 0.072(6) 0.091(6) 0.094(6) -0.003(6) 0.012(6) 0.005(6)
 C03S 0.056(6) 0.074(6) 0.082(6) -0.004(5) 0.014(5) 0.007(5)
 C02F 0.050(5) 0.047(5) 0.056(5) 0.008(5) 0.009(5) 0.006(5)
 C02G 0.057(6) 0.064(6) 0.067(6) -0.005(5) 0.002(5) 0.010(5)
 C02H 0.043(5) 0.065(6) 0.064(5) 0.007(5) 0.009(5) 0.003(5)
 C02I 0.045(5) 0.057(6) 0.064(6) 0.018(5) -0.001(5) 0.000(5)
 C02J 0.057(6) 0.063(6) 0.068(6) 0.001(5) -0.001(5) 0.008(5)
 C02L 0.051(5) 0.045(5) 0.064(5) 0.005(5) 0.012(5) 0.015(5)
 C02M 0.069(6) 0.069(6) 0.087(6) 0.019(5) 0.002(6) -0.004(5)
 C06Z 0.095(7) 0.082(6) 0.092(6) 0.005(6) -0.006(6) 0.000(6)
 C06H 0.105(7) 0.085(6) 0.098(6) 0.006(6) -0.004(6) 0.001(6)
 C048 0.095(7) 0.076(6) 0.093(6) 0.008(6) -0.003(6) -0.004(6)
 C04O 0.086(6) 0.077(6) 0.087(6) 0.011(6) 0.009(6) 0.006(6)
 C05A 0.081(6) 0.075(6) 0.090(6) 0.017(6) 0.009(6) 0.005(6)
 C02N 0.057(6) 0.073(6) 0.071(6) -0.006(5) 0.004(5) 0.015(5)
 C02O 0.058(6) 0.072(6) 0.088(6) 0.000(5) 0.010(5) 0.011(5)
 C02P 0.054(6) 0.076(6) 0.070(6) 0.028(5) 0.014(5) 0.007(5)
 C04H 0.072(6) 0.084(6) 0.083(6) 0.025(5) 0.018(5) 0.011(5)
 C04W 0.073(6) 0.088(6) 0.083(6) 0.028(6) 0.023(5) 0.009(6)
 C044 0.068(6) 0.079(6) 0.082(6) 0.023(6) 0.009(5) 0.002(5)
 C04D 0.064(6) 0.076(6) 0.074(6) 0.023(5) 0.007(5) -0.003(5)
 C03Q 0.061(6) 0.076(6) 0.072(6) 0.024(5) 0.010(5) -0.002(5)
 C02Q 0.068(6) 0.082(6) 0.097(6) 0.001(6) 0.005(6) 0.011(5)
 C02R 0.062(6) 0.067(6) 0.071(6) 0.015(5) 0.003(5) -0.002(5)
 C02T 0.061(6) 0.082(6) 0.062(6) 0.010(5) 0.014(5) -0.005(5)
 C02U 0.060(6) 0.066(6) 0.079(6) -0.003(5) 0.008(5) 0.005(5)
 F02V 0.211(15) 0.174(13) 0.146(11) 0.026(10) 0.072(11) 0.060(12)
 C02Y 0.055(6) 0.069(6) 0.072(6) -0.001(5) 0.002(5) 0.016(5)
 C02Z 0.065(6) 0.067(6) 0.068(6) -0.006(5) 0.008(5) -0.013(5)
 C030 0.065(6) 0.088(6) 0.092(6) 0.000(6) 0.013(6) 0.007(6)
 C031 0.065(6) 0.066(6) 0.072(6) 0.011(5) 0.007(5) 0.005(5)
 F032 0.156(12) 0.143(12) 0.159(12) -0.057(10) 0.003(10) -0.029(10)
 F033 0.185(13) 0.122(10) 0.095(8) 0.031(7) 0.012(8) -0.058(9)
 C034 0.053(6) 0.062(6) 0.076(6) 0.014(5) 0.007(5) -0.001(5)
 F036 0.177(13) 0.098(9) 0.203(13) -0.079(10) 0.022(11) -0.003(9)
 C038 0.060(6) 0.061(6) 0.067(6) 0.010(5) 0.008(5) -0.005(5)
 F039 0.153(12) 0.146(11) 0.174(12) -0.005(10) 0.037(10) 0.106(10)
 C03A 0.068(6) 0.070(6) 0.073(6) 0.003(5) 0.011(5) 0.007(5)
 C03C 0.065(6) 0.064(6) 0.071(6) -0.001(5) -0.001(5) 0.006(5)
 C03D 0.068(6) 0.084(6) 0.090(6) 0.006(6) 0.009(6) -0.003(6)
 C03E 0.049(5) 0.059(6) 0.072(6) -0.002(5) 0.012(5) -0.001(5)
 C021 0.051(6) 0.070(6) 0.080(6) -0.002(5) 0.017(5) -0.001(5)
 C03Y 0.060(6) 0.075(6) 0.088(6) -0.007(6) 0.014(5) -0.005(5)
 C049 0.068(6) 0.077(6) 0.086(6) -0.004(6) 0.011(5) -0.011(5)
 C037 0.071(6) 0.072(6) 0.078(6) -0.003(5) 0.011(5) -0.008(5)
 C03X 0.057(6) 0.067(6) 0.075(6) -0.002(5) 0.012(5) -0.004(5)
 C03G 0.061(6) 0.056(6) 0.068(6) 0.002(5) 0.012(5) 0.011(5)
 C03I 0.048(5) 0.058(6) 0.068(6) 0.014(5) 0.001(5) 0.001(5)
 C03K 0.057(6) 0.067(6) 0.067(6) 0.014(5) 0.008(5) -0.005(5)
 C03L 0.056(6) 0.071(6) 0.069(6) 0.005(5) 0.004(5) 0.000(5)
 C03O 0.051(5) 0.064(6) 0.066(6) 0.010(5) 0.009(5) 0.005(5)
 C03P 0.048(5) 0.073(6) 0.065(6) 0.003(5) 0.000(5) 0.002(5)
 C03T 0.068(6) 0.092(6) 0.084(6) 0.010(6) 0.020(5) 0.020(5)
 F03U 0.124(12) 0.165(13) 0.231(15) -0.016(12) -0.021(11) -0.031(11)
 C03V 0.067(6) 0.068(6) 0.071(6) 0.011(5) 0.009(5) 0.001(5)
 F03W 0.183(10) 0.142(9) 0.159(9) -0.001(8) -0.008(8) -0.008(8)
 C040 0.068(6) 0.077(6) 0.084(6) 0.014(6) 0.009(5) -0.001(5)
 C046 0.102(7) 0.100(7) 0.108(7) 0.005(6) 0.018(6) -0.003(6)
 C04A 0.063(6) 0.067(6) 0.072(6) 0.008(5) 0.013(5) -0.011(5)
 C04C 0.079(6) 0.068(6) 0.080(6) -0.005(5) 0.005(6) 0.015(5)
 F04E 0.171(13) 0.076(8) 0.243(15) 0.051(9) 0.063(11) 0.055(9)
 C04F 0.087(6) 0.072(6) 0.080(6) 0.001(6) 0.011(6) 0.016(6)
 C059 0.092(7) 0.078(6) 0.082(6) 0.002(6) 0.019(6) 0.016(6)
 C05H 0.104(7) 0.091(7) 0.093(6) 0.010(6) 0.014(6) 0.020(6)
 C04S 0.103(7) 0.092(7) 0.088(6) 0.005(6) 0.009(6) 0.026(6)
 C062 0.098(7) 0.096(7) 0.087(6) 0.004(6) 0.007(6) 0.016(6)
 C05G 0.089(6) 0.081(6) 0.084(6) -0.002(6) 0.012(6) 0.021(6)
 C04G 0.056(6) 0.085(6) 0.087(6) 0.016(6) 0.011(5) 0.000(5)
 C04I 0.102(7) 0.088(7) 0.106(7) -0.003(6) 0.005(6) 0.005(6)
 C05J 0.105(7) 0.097(7) 0.106(7) 0.009(6) 0.005(6) 0.005(6)
 C064 0.107(7) 0.102(7) 0.111(7) 0.003(6) -0.002(6) 0.003(6)
 C070 0.105(7) 0.109(7) 0.117(7) -0.003(6) 0.002(6) 0.002(6)
 C05F 0.103(7) 0.109(7) 0.118(7) -0.009(6) 0.008(6) -0.003(6)
 C063 0.100(7) 0.102(7) 0.112(7) -0.012(6) 0.010(6) -0.002(6)
 C04J 0.059(6) 0.076(6) 0.088(6) -0.002(6) 0.016(5) 0.003(5)
 C04L 0.078(6) 0.077(6) 0.087(6) -0.012(6) 0.009(6) 0.024(6)
 C04M 0.068(6) 0.073(6) 0.082(6) -0.006(5) -0.002(5) 0.016(5)
 C04N 0.060(6) 0.077(6) 0.072(6) 0.007(5) 0.013(5) 0.014(5)
 C04P 0.040(5) 0.069(6) 0.063(5) 0.008(5) 0.006(5) 0.010(5)
 C04R 0.070(6) 0.069(6) 0.077(6) 0.000(5) -0.008(5) 0.013(5)
 C04U 0.111(7) 0.102(7) 0.094(7) -0.006(6) 0.007(6) 0.020(6)
 C04V 0.060(6) 0.071(6) 0.068(6) 0.000(5) 0.015(5) 0.015(5)
 C04X 0.071(6) 0.082(6) 0.090(6) -0.004(6) 0.005(6) 0.015(6)
 C04Y 0.065(6) 0.085(6) 0.075(6) 0.012(6) 0.012(5) -0.008(5)
 C050 0.084(7) 0.095(7) 0.090(6) -0.009(6) 0.007(6) -0.008(6)
 C051 0.066(6) 0.089(6) 0.095(6) -0.002(6) 0.014(6) 0.002(6)
 C052 0.077(6) 0.095(7) 0.084(6) -0.010(6) 0.003(6) -0.003(6)
 C045 0.078(6) 0.094(7) 0.088(6) -0.011(6) 0.002(6) -0.002(6)
 C05B 0.082(6) 0.091(7) 0.091(6) -0.008(6) 0.003(6) 0.003(6)
 C05N 0.078(6) 0.091(7) 0.084(6) -0.006(6) 0.001(6) 0.003(6)
 C04Q 0.077(6) 0.088(6) 0.080(6) -0.004(6) 0.001(6) -0.001(6)
 C03B 0.072(6) 0.086(6) 0.075(6) -0.009(6) 0.003(5) -0.008(6)
 C053 0.074(6) 0.094(7) 0.093(6) 0.004(6) 0.017(6) 0.022(6)
 C054 0.060(6) 0.079(6) 0.074(6) -0.005(5) 0.017(5) 0.002(5)
 C04Z 0.071(6) 0.084(6) 0.077(6) -0.001(5) 0.016(5) -0.003(6)
 C05Y 0.080(6) 0.088(6) 0.078(6) -0.001(6) 0.010(6) -0.002(6)
 C043 0.073(6) 0.080(6) 0.076(6) -0.003(6) 0.014(5) 0.005(6)
 C03J 0.067(6) 0.078(6) 0.077(6) -0.002(5) 0.016(5) -0.002(5)
 C04B 0.058(6) 0.074(6) 0.070(6) -0.002(5) 0.012(5) 0.002(5)
 F055 0.229(16) 0.126(12) 0.228(15) -0.057(12) 0.074(13) -0.004(12)
 C056 0.112(7) 0.109(7) 0.124(7) 0.006(6) 0.019(6) -0.007(6)
 C058 0.061(6) 0.092(6) 0.090(6) 0.021(6) 0.010(5) 0.002(6)
 C05D 0.115(7) 0.113(7) 0.119(7) -0.001(6) 0.021(6) -0.005(6)
 C079 0.119(7) 0.120(7) 0.126(7) 0.001(6) 0.013(6) -0.007(6)
 C07E 0.127(8) 0.124(8) 0.128(7) 0.003(6) 0.011(6) -0.011(6)
 C07U 0.128(8) 0.123(8) 0.132(7) 0.004(6) 0.012(6) -0.008(6)
 C07F 0.129(8) 0.122(8) 0.134(7) 0.003(6) 0.013(6) -0.002(6)
 C06T 0.122(8) 0.117(7) 0.130(7) 0.003(6) 0.020(6) -0.003(6)
 C05E 0.113(7) 0.108(7) 0.100(7) 0.003(6) 0.018(6) 0.018(6)
 C05K 0.092(7) 0.099(7) 0.093(7) 0.000(6) 0.004(6) -0.006(6)
 C05L 0.105(7) 0.106(7) 0.101(7) 0.019(6) 0.025(6) 0.011(6)
 C06Q 0.110(7) 0.115(7) 0.111(7) 0.016(6) 0.029(6) 0.007(6)
 C06A 0.118(7) 0.115(7) 0.113(7) 0.008(6) 0.026(6) 0.008(6)
 C03N 0.114(7) 0.107(7) 0.100(7) 0.006(6) 0.026(6) 0.014(6)
 C069 0.117(7) 0.107(7) 0.105(7) 0.011(6) 0.012(6) 0.012(6)
 C047 0.108(7) 0.102(7) 0.094(7) 0.016(6) 0.022(6) 0.015(6)
 C05P 0.066(6) 0.096(6) 0.086(6) 0.013(6) 0.006(6) -0.007(6)
 C05Q 0.068(6) 0.083(6) 0.081(6) 0.004(6) 0.010(5) 0.020(5)
 F05R 0.177(14) 0.156(13) 0.172(13) -0.014(11) -0.029(11) 0.028(11)
 C05U 0.066(6) 0.082(6) 0.085(6) 0.008(6) -0.003(5) -0.004(5)
 C05V 0.072(6) 0.101(7) 0.094(6) 0.011(6) 0.023(6) 0.019(6)
 C05Z 0.090(7) 0.100(7) 0.101(7) -0.007(6) 0.012(6) -0.004(6)
 F060 0.221(16) 0.147(13) 0.205(15) 0.015(12) 0.015(13) -0.046(13)
 F061 0.126(12) 0.234(17) 0.220(15) -0.018(13) -0.034(12) -0.036(12)
 F066 0.232(16) 0.229(17) 0.172(13) -0.026(13) 0.072(14) 0.058(14)
 C06B 0.117(7) 0.105(7) 0.097(7) -0.004(6) 0.022(6) 0.011(6)
 C06E 0.111(7) 0.105(7) 0.115(7) 0.005(6) 0.010(6) 0.002(6)
 C06F 0.124(8) 0.130(8) 0.125(8) 0.003(6) 0.021(6) 0.005(6)
 C071 0.132(8) 0.136(8) 0.133(8) -0.002(6) 0.023(6) 0.006(6)
 C07J 0.136(8) 0.141(8) 0.139(8) -0.004(6) 0.022(6) 0.005(6)
 C157 0.140(8) 0.146(8) 0.143(8) -0.008(6) 0.022(7) 0.007(7)
 C07P 0.140(8) 0.140(8) 0.141(8) -0.006(6) 0.019(6) 0.003(7)
 C06I 0.128(8) 0.126(8) 0.127(8) 0.001(6) 0.027(6) 0.006(6)
 C06G 0.136(8) 0.134(8) 0.132(8) 0.003(6) 0.009(6) 0.010(6)
 C07W 0.139(8) 0.136(8) 0.133(8) 0.006(6) 0.007(6) 0.010(6)
 C06X 0.137(8) 0.133(8) 0.134(8) 0.007(6) 0.009(6) 0.010(6)
 C078 0.133(8) 0.131(8) 0.136(8) 0.004(6) 0.008(6) 0.007(6)
 C05T 0.126(8) 0.122(8) 0.131(8) 0.008(6) 0.008(6) 0.004(6)
 C06P 0.127(8) 0.129(8) 0.130(8) 0.009(6) 0.014(6) 0.005(6)
 F06J 0.205(11) 0.162(10) 0.175(10) 0.013(8) -0.033(9) -0.024(9)
 F06K 0.251(14) 0.207(13) 0.235(13) 0.010(9) -0.020(9) -0.013(9)
 C06L 0.101(7) 0.101(7) 0.105(7) 0.001(6) 0.009(6) -0.016(6)
 F06M 0.241(17) 0.141(13) 0.217(15) 0.002(12) 0.043(14) -0.064(13)
 C06N 0.117(7) 0.107(7) 0.098(7) -0.004(6) 0.014(6) 0.011(6)
 C06O 0.099(7) 0.102(7) 0.103(7) 0.001(6) 0.005(6) -0.011(6)
 C06U 0.114(7) 0.103(7) 0.115(7) -0.004(6) 0.014(6) -0.005(6)
 C04T 0.098(7) 0.096(7) 0.109(7) -0.004(6) 0.017(6) -0.004(6)
 C06W 0.113(7) 0.108(7) 0.116(7) -0.006(6) 0.010(6) 0.000(6)
 C07A 0.120(7) 0.113(7) 0.124(7) -0.002(6) 0.010(6) -0.002(6)
 C07B 0.123(7) 0.113(7) 0.124(7) -0.001(6) 0.012(6) 0.002(6)
 C068 0.120(7) 0.105(7) 0.119(7) -0.006(6) 0.011(6) 0.000(6)
 C074 0.100(7) 0.107(7) 0.103(7) -0.003(6) 0.017(6) -0.013(6)
 C076 0.111(7) 0.112(7) 0.100(7) 0.003(6) 0.011(6) 0.019(6)
 C07C 0.107(7) 0.110(7) 0.098(7) -0.001(6) 0.007(6) 0.020(6)
 C07G 0.126(8) 0.121(7) 0.139(7) 0.005(6) 0.015(6) -0.005(6)
 C07L 0.134(8) 0.134(8) 0.136(8) 0.001(6) 0.005(6) -0.001(6)
 C07D 0.137(8) 0.141(8) 0.140(8) -0.004(7) 0.000(6) -0.002(7)
 C65 0.146(8) 0.148(8) 0.151(8) -0.001(7) -0.002(6) -0.006(7)
 C1 0.156(8) 0.153(8) 0.157(8) 0.000(7) -0.004(7) -0.004(7)
 C07O 0.155(8) 0.149(8) 0.157(8) 0.002(7) -0.005(7) -0.002(7)
 C075 0.139(8) 0.139(8) 0.146(8) 0.006(6) 0.001(6) 0.000(7)
 C07Q 0.131(8) 0.122(8) 0.139(7) 0.005(6) 0.013(6) -0.006(6)
 C07T 0.126(7) 0.116(7) 0.130(7) 0.003(6) 0.007(6) 0.000(6)
 C07X 0.112(7) 0.115(7) 0.114(7) -0.003(5) 0.005(5) 0.000(5)
 C07Y 0.111(6) 0.115(6) 0.114(6) -0.004(4) 0.005(4) 0.001(4)
 C14 0.111(7) 0.117(7) 0.113(7) -0.004(5) 0.005(5) 0.003(5)
 C07R 0.111(7) 0.119(7) 0.113(7) -0.005(5) 0.007(5) 0.000(5)
 C151 0.112(7) 0.117(7) 0.114(7) -0.005(5) 0.007(5) -0.002(5)
 C71 0.112(7) 0.117(7) 0.115(7) -0.003(5) 0.005(5) -0.001(5)
 C18 0.112(7) 0.114(7) 0.113(7) -0.004(5) 0.005(5) 0.000(5)
 C21 0.111(7) 0.114(7) 0.113(7) -0.005(5) 0.004(5) 0.000(5)
 C30 0.111(7) 0.116(7) 0.115(7) -0.004(5) 0.004(5) 0.002(5)
 C34 0.112(7) 0.117(7) 0.116(7) -0.004(5) 0.003(5) 0.001(5)
 C58 0.113(6) 0.117(6) 0.116(6) -0.004(4) 0.004(4) 0.001(4)
 C16 0.112(7) 0.115(7) 0.115(7) -0.003(5) 0.004(5) 0.000(5)
 F4 0.089(14) 0.177(19) 0.123(15) -0.024(15) 0.009(13) -0.022(14)
 F37 0.23(3) 0.24(3) 0.27(3) -0.015(19) 0.001(19) 0.006(19)

_geom_special_details
;
 All esds (except the esd in the dihedral angle between two l.s. planes)
 are estimated using the full covariance matrix.  The cell esds are taken
 into account individually in the estimation of esds in distances, angles
 and torsion angles; correlations between esds in cell parameters are only
 used when they are defined by crystal symmetry.  An approximate (isotropic)
 treatment of cell esds is used for estimating esds involving l.s. planes.
;
loop_
  _geom_bond_atom_site_label_1
  _geom_bond_atom_site_label_2
  _geom_bond_distance
  _geom_bond_site_symmetry_2
  _geom_bond_publ_flag
 Ag01 Cu05 2.706(2) . ?
 Ag01 Cu06 3.158(3) . ?
 Ag01 Cu07 3.056(2) . ?
 Ag01 Cu09 2.797(3) . ?
 Ag01 Cu0A 2.944(3) . ?
 Ag01 Cu0D 3.163(3) . ?
 Ag01 Cu0F 2.986(4) . ?
 Ag01 Cu0H 2.813(3) . ?
 Ag01 Cu0I 2.756(3) . ?
 Ag01 S00N 2.967(4) . ?
 Ag01 S00V 2.930(4) . ?
 Ag01 S00X 2.937(5) . ?
 Sb02 F01E 1.893(10) 2_656 ?
 Sb02 F01E 1.893(10) . ?
 Sb02 F01H 1.920(14) 2_656 ?
 Sb02 F01H 1.920(13) . ?
 Sb02 F01P 1.804(12) . ?
 Sb02 F01P 1.804(12) 2_656 ?
 Cu03 S0L 2.263(4) . ?
 Cu03 P00O 2.192(4) . ?
 Cu03 S00Q 2.245(4) . ?
 Cu04 Cu05 2.662(3) . ?
 Cu04 Cu09 2.732(3) . ?
 Cu04 Cu0F 2.903(3) . ?
 Cu04 S0M 2.311(4) . ?
 Cu04 S00P 2.278(4) . ?
 Cu04 S00Q 2.294(4) . ?
 Cu05 Cu07 3.032(3) . ?
 Cu05 S0L 2.320(4) . ?
 Cu05 S0M 2.326(4) . ?
 Cu05 S00N 2.314(5) . ?
 Cu06 Cu09 2.840(3) . ?
 Cu06 S00N 2.294(4) . ?
 Cu06 S00S 2.235(5) . ?
 Cu06 S00U 2.224(5) . ?
 Cu07 S0L 2.228(4) . ?
 Cu07 S00T 2.233(5) . ?
 Cu07 S00X 2.254(5) . ?
 Cu08 P00R 2.192(4) . ?
 Cu08 S00T 2.246(4) . ?
 Cu08 S00Y 2.251(4) . ?
 Cu09 S00P 2.349(5) . ?
 Cu09 S00S 2.319(5) . ?
 Cu09 S00V 2.315(5) . ?
 Cu0A Cu0J 2.965(3) . ?
 Cu0A S00N 2.281(4) . ?
 Cu0A S00T 2.274(5) . ?
 Cu0A S010 2.286(5) . ?
 Cu0B S0M 2.236(4) . ?
 Cu0B S00S 2.265(5) . ?
 Cu0B P00Z 2.209(5) . ?
 Cu0C S00P 2.247(4) . ?
 Cu0C S00W 2.258(5) . ?
 Cu0C P011 2.212(6) . ?
 Cu0D Cu0F 2.883(3) . ?
 Cu0D S00V 2.270(5) . ?
 Cu0D S00W 2.226(6) . ?
 Cu0D S012 2.205(6) . ?
 Sb0E Sb0E 0.968(5) 2_556 ?
 Sb0E F03W 2.08(2) 2_556 ?
 Sb0E F03W 1.667(19) . ?
 Sb0E F06J 2.17(2) 2_556 ?
 Sb0E F06J 1.48(2) . ?
 Sb0E F06K 2.23(3) 2_556 ?
 Sb0E F06K 1.72(3) . ?
 Cu0F S00Q 2.299(5) . ?
 Cu0F S00W 2.282(5) . ?
 Cu0F S00X 2.280(5) . ?
 Cu0G S00U 2.259(5) . ?
 Cu0G S010 2.241(5) . ?
 Cu0G P015 2.203(8) . ?
 Cu0H Cu0J 2.646(4) . ?
 Cu0H S00U 2.333(6) . ?
 Cu0H S00V 2.293(6) . ?
 Cu0H S013 2.292(6) . ?
 Cu0I Cu0J 2.639(5) . ?
 Cu0I S00X 2.293(6) . ?
 Cu0I S00Y 2.339(6) . ?
 Cu0I S012 2.321(5) . ?
 Cu0J S00Y 2.284(5) . ?
 Cu0J S010 2.300(7) . ?
 Cu0J S013 2.336(5) . ?
 Cu0K S012 2.249(7) . ?
 Cu0K S013 2.223(10) . ?
 Cu0K P016 2.350(8) . ?
 S0L C01J 1.777(15) . ?
 S0M C02F 1.801(15) . ?
 S00N C025 1.804(17) . ?
 P00O C01R 1.818(8) . ?
 P00O C01Y 1.829(9) . ?
 P00O C03E 1.801(8) . ?
 S00P C02D 1.782(17) . ?
 S00Q C02E 1.776(10) . ?
 P00R C01Q 1.828(17) . ?
 P00R C01Z 1.817(10) . ?
 P00R C02I 1.801(16) . ?
 S00S C02G 1.768(17) . ?
 S00T C02B 1.774(17) . ?
 S00U C04N 1.771(18) . ?
 S00V C02U 1.781(18) . ?
 S00W C046 1.78(3) . ?
 S00X C02M 1.802(10) . ?
 S00Y C02P 1.783(8) . ?
 P00Z C027 1.819(9) . ?
 P00Z C04F 1.828(10) . ?
 P00Z C04I 1.922(13) . ?
 S010 C02A 1.746(10) . ?
 P011 C03B 1.782(10) . ?
 P011 C054 1.825(10) . ?
 P011 C05D 1.807(14) . ?
 S012 C04T 1.929(14) . ?
 S013 C05L 1.688(13) . ?
 P015 C050 1.81(3) . ?
 P015 C07C 1.79(3) . ?
 P015 C07X 1.98(3) . ?
 P015 C18 1.66(3) . ?
 P016 C06F 1.763(15) . ?
 P016 C06P 1.803(16) . ?
 P016 C07L 1.780(17) . ?
 F017 C03H 1.329(12) . ?
 F018 C02R 1.35(2) . ?
 F019 C02Z 1.37(2) . ?
 F01A C041 1.344(11) . ?
 F01B C044 1.329(11) . ?
 F01C C03A 1.37(2) . ?
 F01D C03P 1.396(19) . ?
 F01F C043 1.315(14) . ?
 F01G C04R 1.37(2) . ?
 C01I H01I 0.9300 . ?
 C01I C01J 1.35(2) . ?
 C01I C022 1.42(2) . ?
 C01J C02H 1.42(2) . ?
 F01K C030 1.35(2) . ?
 F01L C05B 1.350(14) . ?
 F01M C053 1.37(2) . ?
 F01N C049 1.325(13) . ?
 F01O C03D 1.35(2) . ?
 C01Q C01U 1.39(2) . ?
 C01Q C03K 1.36(2) . ?
 C01R C01T 1.3900 . ?
 C01R C02W 1.3900 . ?
 C01T H01T 0.9300 . ?
 C01T C03M 1.3900 . ?
 C03M H03M 0.9300 . ?
 C03M C041 1.3900 . ?
 C041 C023 1.3900 . ?
 C023 H023 0.9300 . ?
 C023 C02W 1.3900 . ?
 C02W H02W 0.9300 . ?
 F01S C04L 1.41(2) . ?
 C01U H01U 0.9300 . ?
 C01U C02C 1.35(2) . ?
 F01V C048 1.345(16) . ?
 F01W C05P 1.39(2) . ?
 C01Y C05M 1.3900 . ?
 C01Y C02K 1.3900 . ?
 C05M H05M 0.9300 . ?
 C05M C05X 1.3900 . ?
 C05X H05X 0.9300 . ?
 C05X C05W 1.3900 . ?
 C05W C04K 1.3900 . ?
 C05W F04E 1.329(15) . ?
 C04K H04K 0.9300 . ?
 C04K C02K 1.3900 . ?
 C02K H02K 0.9300 . ?
 C01Z C035 1.3900 . ?
 C01Z C06D 1.3900 . ?
 C035 H035 0.9300 . ?
 C035 C03Z 1.3900 . ?
 C03Z H03Z 0.9300 . ?
 C03Z C05C 1.3900 . ?
 C05C C06V 1.3900 . ?
 C05C F036 1.349(16) . ?
 C06V H06V 0.9300 . ?
 C06V C06D 1.3900 . ?
 C06D H06D 0.9300 . ?
 F020 C065 1.350(16) . ?
 C022 H022 0.9300 . ?
 C022 C03P 1.36(2) . ?
 C025 C03L 1.35(2) . ?
 C025 C03O 1.43(2) . ?
 F026 C06B 1.34(3) . ?
 C027 C01X 1.3900 . ?
 C027 C02X 1.3900 . ?
 C01X H01X 0.9300 . ?
 C01X C024 1.3900 . ?
 C024 H024 0.9300 . ?
 C024 C03H 1.3900 . ?
 C03H C057 1.3900 . ?
 C057 H057 0.9300 . ?
 C057 C02X 1.3900 . ?
 C02X H02X 0.9300 . ?
 C028 H028 0.9300 . ?
 C028 C02G 1.39(3) . ?
 C028 C04C 1.37(3) . ?
 C029 H029 0.9300 . ?
 C029 C02F 1.34(2) . ?
 C029 C031 1.40(2) . ?
 C02A C03F 1.3900 . ?
 C02A C05S 1.3900 . ?
 C03F H03F 0.9300 . ?
 C03F C06C 1.3900 . ?
 C06C H06C 0.9300 . ?
 C06C C065 1.3900 . ?
 C065 C067 1.3900 . ?
 C067 H067 0.9300 . ?
 C067 C05S 1.3900 . ?
 C05S H05S 0.9300 . ?
 C02B C02T 1.34(3) . ?
 C02B C04G 1.44(3) . ?
 C02C H02C 0.9300 . ?
 C02C C02Z 1.40(2) . ?
 C02D C02J 1.39(2) . ?
 C02D C02Y 1.39(2) . ?
 C02E C05I 1.3900 . ?
 C02E C03S 1.3900 . ?
 C05I H05I 0.9300 . ?
 C05I C06Y 1.3900 . ?
 C06Y H06Y 0.9300 . ?
 C06Y C05O 1.3900 . ?
 C05O C042 1.3900 . ?
 C05O F032 1.340(18) . ?
 C042 H042 0.9300 . ?
 C042 C03S 1.3900 . ?
 C03S H03S 0.9300 . ?
 C02F C02L 1.39(2) . ?
 C02G C02N 1.39(2) . ?
 C02H H02H 0.9300 . ?
 C02H C04P 1.37(2) . ?
 C02I C038 1.39(2) . ?
 C02I C03I 1.41(2) . ?
 C02J H02J 0.9300 . ?
 C02J C03C 1.38(2) . ?
 C02L H02L 0.9300 . ?
 C02L C03G 1.36(2) . ?
 C02M C06Z 1.3900 . ?
 C02M C05A 1.3900 . ?
 C06Z H06Z 0.9300 . ?
 C06Z C06H 1.3900 . ?
 C06H H06H 0.9300 . ?
 C06H C048 1.3900 . ?
 C048 C04O 1.3900 . ?
 C04O H04O 0.9300 . ?
 C04O C05A 1.3900 . ?
 C05A H05A 0.9300 . ?
 C02N H02N 0.9300 . ?
 C02N C04X 1.39(3) . ?
 C02O H02O 0.9300 . ?
 C02O C02Q 1.33(3) . ?
 C02O C02U 1.40(3) . ?
 C02P C04H 1.3900 . ?
 C02P C03Q 1.3900 . ?
 C04H H04H 0.9300 . ?
 C04H C04W 1.3900 . ?
 C04W H04W 0.9300 . ?
 C04W C044 1.3900 . ?
 C044 C04D 1.3900 . ?
 C04D H04D 0.9300 . ?
 C04D C03Q 1.3900 . ?
 C03Q H03Q 0.9300 . ?
 C02Q H02Q 0.9300 . ?
 C02Q C030 1.42(3) . ?
 C02R C034 1.38(3) . ?
 C02R C03V 1.42(3) . ?
 C02T H02T 0.9300 . ?
 C02T C04Y 1.41(3) . ?
 C02U C04J 1.35(3) . ?
 F02V C03N 1.389(9) . ?
 C02Y H02Y 0.9300 . ?
 C02Y C04M 1.37(3) . ?
 C02Z C04A 1.35(2) . ?
 C030 C051 1.40(3) . ?
 C031 H031 0.9300 . ?
 C031 C03A 1.39(3) . ?
 F033 C06L 1.43(3) . ?
 C034 H034 0.9300 . ?
 C034 C03I 1.33(2) . ?
 C038 H038 0.9300 . ?
 C038 C03V 1.40(2) . ?
 F039 C04S 1.327(15) . ?
 C03A C03G 1.39(3) . ?
 C03C H03C 0.9300 . ?
 C03C C04R 1.39(3) . ?
 C03D C040 1.40(3) . ?
 C03D C05U 1.33(3) . ?
 C03E C021 1.3900 . ?
 C03E C03X 1.3900 . ?
 C021 H021 0.9300 . ?
 C021 C03Y 1.3900 . ?
 C03Y H03Y 0.9300 . ?
 C03Y C049 1.3900 . ?
 C049 C037 1.3900 . ?
 C037 H037 0.9300 . ?
 C037 C03X 1.3900 . ?
 C03X H03X 0.9300 . ?
 C03G H03G 0.9300 . ?
 C03I H03I 0.9300 . ?
 C03K H03K 0.9300 . ?
 C03K C04A 1.38(2) . ?
 C03L H03L 0.9300 . ?
 C03L C05U 1.43(3) . ?
 C03O H03O 0.9300 . ?
 C03O C040 1.40(3) . ?
 C03P C04P 1.35(2) . ?
 C03T H03T 0.9300 . ?
 C03T C04N 1.41(3) . ?
 C03T C05V 1.35(3) . ?
 F03U C070 1.35(2) . ?
 C03V H03V 0.9300 . ?
 C040 H040 0.9300 . ?
 C046 C056 1.36(4) . ?
 C046 C06E 1.43(3) . ?
 C04A H04A 0.9300 . ?
 C04C H04C 0.9300 . ?
 C04C C04L 1.36(3) . ?
 C04F C059 1.3900 . ?
 C04F C05G 1.3900 . ?
 C059 H059 0.9300 . ?
 C059 C05H 1.3900 . ?
 C05H H05H 0.9300 . ?
 C05H C04S 1.3900 . ?
 C04S C062 1.3900 . ?
 C062 H062 0.9300 . ?
 C062 C05G 1.3900 . ?
 C05G H05G 0.9300 . ?
 C04G H04G 0.9300 . ?
 C04G C058 1.42(3) . ?
 C04I C05J 1.3900 . ?
 C04I C063 1.3900 . ?
 C05J H05J 0.9300 . ?
 C05J C064 1.3900 . ?
 C064 H064 0.9300 . ?
 C064 C070 1.3900 . ?
 C070 C05F 1.3900 . ?
 C05F H05F 0.9300 . ?
 C05F C063 1.3900 . ?
 C063 H063 0.9300 . ?
 C04J H04J 0.9300 . ?
 C04J C051 1.38(3) . ?
 C04L C04X 1.30(3) . ?
 C04M H04M 0.9300 . ?
 C04M C04R 1.34(3) . ?
 C04N C04V 1.39(3) . ?
 C04P H04P 0.9300 . ?
 C04U H04U 0.9300 . ?
 C04U C06N 1.35(3) . ?
 C04U C07C 1.44(3) . ?
 C04V H04V 0.9300 . ?
 C04V C05Q 1.40(2) . ?
 C04X H04X 0.9300 . ?
 C04Y H04Y 0.9300 . ?
 C04Y C05P 1.34(3) . ?
 C050 C05K 1.36(3) . ?
 C050 C05Z 1.44(3) . ?
 C051 H051 0.9300 . ?
 C052 H052 0.9300 . ?
 C052 C045 1.3900 . ?
 C052 C03B 1.3900 . ?
 C045 H045 0.9300 . ?
 C045 C05B 1.3900 . ?
 C05B C05N 1.3900 . ?
 C05N H05N 0.9300 . ?
 C05N C04Q 1.3900 . ?
 C04Q H04Q 0.9300 . ?
 C04Q C03B 1.3900 . ?
 C053 C05Q 1.36(3) . ?
 C053 C05V 1.38(3) . ?
 C054 C04Z 1.3900 . ?
 C054 C04B 1.3900 . ?
 C04Z H04Z 0.9300 . ?
 C04Z C05Y 1.3900 . ?
 C05Y H05Y 0.9300 . ?
 C05Y C043 1.3900 . ?
 C043 C03J 1.3900 . ?
 C03J H03J 0.9300 . ?
 C03J C04B 1.3900 . ?
 C04B H04B 0.9300 . ?
 F055 C07B 1.33(2) . ?
 C056 H056 0.9300 . ?
 C056 C07G 1.43(4) . ?
 C058 H058 0.9300 . ?
 C058 C05P 1.35(3) . ?
 C05D C079 1.3900 . ?
 C05D C06T 1.3900 . ?
 C079 H079 0.9300 . ?
 C079 C07E 1.3900 . ?
 C07E H07E 0.9300 . ?
 C07E C07U 1.3900 . ?
 C07U C07F 1.3900 . ?
 C07U F06M 1.35(2) . ?
 C07F H07F 0.9300 . ?
 C07F C06T 1.3900 . ?
 C06T H06T 0.9300 . ?
 C05E H05E 0.9300 . ?
 C05E C06B 1.39(3) . ?
 C05E C076 1.37(3) . ?
 C05K H05K 0.9300 . ?
 C05K C06O 1.39(3) . ?
 C05L C06Q 1.3900 . ?
 C05L C047 1.3900 . ?
 C06Q H06Q 0.9300 . ?
 C06Q C06A 1.3900 . ?
 C06A H06A 0.9300 . ?
 C06A C03N 1.3900 . ?
 C03N C069 1.3900 . ?
 C069 H069 0.9300 . ?
 C069 C047 1.3900 . ?
 C047 H047 0.9300 . ?
 C05Q H05Q 0.9300 . ?
 F05R C06X 1.39(2) . ?
 C05U H05U 0.9300 . ?
 C05V H05V 0.9300 . ?
 C05Z H05Z 0.9300 . ?
 C05Z C074 1.35(3) . ?
 F060 C07Q 1.50(4) . ?
 F061 C1 1.40(2) . ?
 F066 C157 1.41(2) . ?
 C06B C06N 1.31(4) . ?
 C06E H06B 0.9700 . ?
 C06E H06E 0.9700 . ?
 C06E C07T 1.47(4) . ?
 C06F C071 1.3900 . ?
 C06F C06I 1.3900 . ?
 C071 H071 0.9300 . ?
 C071 C07J 1.3900 . ?
 C07J H07J 0.9300 . ?
 C07J C157 1.3900 . ?
 C157 C07P 1.3900 . ?
 C07P H07P 0.9300 . ?
 C07P C06I 1.3900 . ?
 C06I H06I 0.9300 . ?
 C06G H06G 0.9300 . ?
 C06G C07W 1.3900 . ?
 C06G C06P 1.3900 . ?
 C07W H07W 0.9300 . ?
 C07W C06X 1.3900 . ?
 C06X C078 1.3900 . ?
 C078 H078 0.9300 . ?
 C078 C05T 1.3900 . ?
 C05T H05T 0.9300 . ?
 C05T C06P 1.3900 . ?
 C06L C06O 1.34(3) . ?
 C06L C074 1.28(3) . ?
 C06N H06N 0.9300 . ?
 C06O H06O 0.9300 . ?
 C06U H06U 0.9300 . ?
 C06U C04T 1.3900 . ?
 C06U C068 1.3900 . ?
 C04T C06W 1.3900 . ?
 C06W H06W 0.9300 . ?
 C06W C07A 1.3900 . ?
 C07A H07A 0.9300 . ?
 C07A C07B 1.3900 . ?
 C07B C068 1.3900 . ?
 C068 H068 0.9300 . ?
 C074 H074 0.9300 . ?
 C076 H076 0.9300 . ?
 C076 C07C 1.40(4) . ?
 C07G H07G 0.9300 . ?
 C07G C07Q 1.33(4) . ?
 C07L C07D 1.3900 . ?
 C07L C075 1.3900 . ?
 C07D H07D 0.9300 . ?
 C07D C65 1.3900 . ?
 C65 H65 0.9300 . ?
 C65 C1 1.3900 . ?
 C1 C07O 1.3900 . ?
 C07O H07O 0.9300 . ?
 C07O C075 1.3900 . ?
 C075 H075 0.9300 . ?
 C07Q C07T 1.52(4) . ?
 C07T H07B 0.9700 . ?
 C07T H07C 0.9700 . ?
 C07X C07Y 1.3900 . ?
 C07X C71 1.3900 . ?
 C07Y H07Y 0.9300 . ?
 C07Y C14 1.3900 . ?
 C14 H14 0.9300 . ?
 C14 C07R 1.3900 . ?
 C07R C151 1.3900 . ?
 C07R F4 1.33(4) . ?
 C151 H151 0.9300 . ?
 C151 C71 1.3900 . ?
 C71 H71 0.9300 . ?
 C18 C21 1.3900 . ?
 C18 C16 1.3900 . ?
 C21 H21 0.9300 . ?
 C21 C30 1.3900 . ?
 C30 H30 0.9300 . ?
 C30 C34 1.3900 . ?
 C34 C58 1.3900 . ?
 C34 F37 1.36(7) . ?
 C58 H58 0.9300 . ?
 C58 C16 1.3900 . ?
 C16 H16 0.9300 . ?

loop_
  _geom_angle_atom_site_label_1
  _geom_angle_atom_site_label_2
  _geom_angle_atom_site_label_3
  _geom_angle
  _geom_angle_site_symmetry_1
  _geom_angle_site_symmetry_3
  _geom_angle_publ_flag
 Cu05 Ag01 Cu06 73.98(7) . . ?
 Cu05 Ag01 Cu07 63.16(6) . . ?
 Cu05 Ag01 Cu09 79.13(7) . . ?
 Cu05 Ag01 Cu0A 80.01(7) . . ?
 Cu05 Ag01 Cu0D 134.80(8) . . ?
 Cu05 Ag01 Cu0F 84.53(7) . . ?
 Cu05 Ag01 Cu0H 141.67(9) . . ?
 Cu05 Ag01 Cu0I 137.18(8) . . ?
 Cu05 Ag01 S00N 47.88(9) . . ?
 Cu05 Ag01 S00V 126.74(11) . . ?
 Cu05 Ag01 S00X 95.20(9) . . ?
 Cu06 Ag01 Cu0D 120.03(7) . . ?
 Cu07 Ag01 Cu06 122.72(7) . . ?
 Cu07 Ag01 Cu0D 117.07(7) . . ?
 Cu09 Ag01 Cu06 56.58(7) . . ?
 Cu09 Ag01 Cu07 138.04(7) . . ?
 Cu09 Ag01 Cu0A 131.56(8) . . ?
 Cu09 Ag01 Cu0D 76.66(7) . . ?
 Cu09 Ag01 Cu0F 84.67(8) . . ?
 Cu09 Ag01 Cu0H 83.10(8) . . ?
 Cu09 Ag01 S00N 89.54(9) . . ?
 Cu09 Ag01 S00V 47.62(10) . . ?
 Cu09 Ag01 S00X 129.88(12) . . ?
 Cu0A Ag01 Cu06 75.77(7) . . ?
 Cu0A Ag01 Cu07 61.43(7) . . ?
 Cu0A Ag01 Cu0D 142.99(8) . . ?
 Cu0A Ag01 Cu0F 135.74(8) . . ?
 Cu0A Ag01 S00N 45.40(8) . . ?
 Cu0F Ag01 Cu06 138.15(8) . . ?
 Cu0F Ag01 Cu07 74.55(7) . . ?
 Cu0F Ag01 Cu0D 55.82(7) . . ?
 Cu0H Ag01 Cu06 67.88(7) . . ?
 Cu0H Ag01 Cu07 138.24(8) . . ?
 Cu0H Ag01 Cu0A 87.07(8) . . ?
 Cu0H Ag01 Cu0D 71.53(8) . . ?
 Cu0H Ag01 Cu0F 127.35(8) . . ?
 Cu0H Ag01 S00N 98.71(10) . . ?
 Cu0H Ag01 S00V 47.02(12) . . ?
 Cu0H Ag01 S00X 121.96(10) . . ?
 Cu0I Ag01 Cu06 138.45(9) . . ?
 Cu0I Ag01 Cu07 74.20(7) . . ?
 Cu0I Ag01 Cu09 138.10(8) . . ?
 Cu0I Ag01 Cu0A 83.37(9) . . ?
 Cu0I Ag01 Cu0D 62.56(8) . . ?
 Cu0I Ag01 Cu0F 80.46(10) . . ?
 Cu0I Ag01 Cu0H 75.62(9) . . ?
 Cu0I Ag01 S00N 128.76(10) . . ?
 Cu0I Ag01 S00V 93.01(10) . . ?
 Cu0I Ag01 S00X 47.38(11) . . ?
 S00N Ag01 Cu06 43.85(8) . . ?
 S00N Ag01 Cu07 78.91(8) . . ?
 S00N Ag01 Cu0D 163.78(9) . . ?
 S00N Ag01 Cu0F 132.19(9) . . ?
 S00V Ag01 Cu06 76.55(10) . . ?
 S00V Ag01 Cu07 160.56(11) . . ?
 S00V Ag01 Cu0A 132.79(12) . . ?
 S00V Ag01 Cu0D 43.53(10) . . ?
 S00V Ag01 Cu0F 89.13(11) . . ?
 S00V Ag01 S00N 120.40(12) . . ?
 S00V Ag01 S00X 116.51(12) . . ?
 S00X Ag01 Cu06 166.77(9) . . ?
 S00X Ag01 Cu07 44.14(9) . . ?
 S00X Ag01 Cu0A 95.13(11) . . ?
 S00X Ag01 Cu0D 72.98(9) . . ?
 S00X Ag01 Cu0F 45.26(11) . . ?
 S00X Ag01 S00N 123.05(11) . . ?
 F01E Sb02 F01E 179.8(10) . 2_656 ?
 F01E Sb02 F01H 90.1(5) 2_656 . ?
 F01E Sb02 F01H 89.8(6) . . ?
 F01E Sb02 F01H 90.1(5) . 2_656 ?
 F01E Sb02 F01H 89.8(6) 2_656 2_656 ?
 F01H Sb02 F01H 82.7(9) . 2_656 ?
 F01P Sb02 F01E 92.0(5) . . ?
 F01P Sb02 F01E 92.0(5) 2_656 2_656 ?
 F01P Sb02 F01E 88.1(6) . 2_656 ?
 F01P Sb02 F01E 88.1(6) 2_656 . ?
 F01P Sb02 F01H 87.2(6) 2_656 2_656 ?
 F01P Sb02 F01H 169.7(6) . 2_656 ?
 F01P Sb02 F01H 87.2(6) . . ?
 F01P Sb02 F01H 169.7(6) 2_656 . ?
 F01P Sb02 F01P 102.9(9) . 2_656 ?
 P00O Cu03 S0L 125.80(16) . . ?
 P00O Cu03 S00Q 133.80(18) . . ?
 S00Q Cu03 S0L 99.77(16) . . ?
 Cu05 Cu04 Cu09 81.07(9) . . ?
 Cu05 Cu04 Cu0F 86.97(10) . . ?
 Cu09 Cu04 Cu0F 87.45(9) . . ?
 S0M Cu04 Cu05 55.23(11) . . ?
 S0M Cu04 Cu09 95.29(12) . . ?
 S0M Cu04 Cu0F 140.86(13) . . ?
 S00P Cu04 Cu05 135.98(15) . . ?
 S00P Cu04 Cu09 55.03(12) . . ?
 S00P Cu04 Cu0F 93.53(13) . . ?
 S00P Cu04 S0M 119.85(15) . . ?
 S00P Cu04 S00Q 117.91(16) . . ?
 S00Q Cu04 Cu05 96.12(13) . . ?
 S00Q Cu04 Cu09 138.30(14) . . ?
 S00Q Cu04 Cu0F 50.87(12) . . ?
 S00Q Cu04 S0M 117.27(14) . . ?
 Ag01 Cu05 Cu07 64.06(6) . . ?
 Cu04 Cu05 Ag01 82.75(8) . . ?
 Cu04 Cu05 Cu07 110.57(10) . . ?
 S0L Cu05 Ag01 108.15(12) . . ?
 S0L Cu05 Cu04 102.35(13) . . ?
 S0L Cu05 Cu07 46.90(10) . . ?
 S0L Cu05 S0M 109.37(15) . . ?
 S0M Cu05 Ag01 127.74(12) . . ?
 S0M Cu05 Cu04 54.70(11) . . ?
 S0M Cu05 Cu07 152.44(14) . . ?
 S00N Cu05 Ag01 71.98(11) . . ?
 S00N Cu05 Cu04 135.82(13) . . ?
 S00N Cu05 Cu07 90.43(12) . . ?
 S00N Cu05 S0L 119.55(16) . . ?
 S00N Cu05 S0M 116.45(15) . . ?
 Cu09 Cu06 Ag01 55.29(7) . . ?
 S00N Cu06 Ag01 63.65(11) . . ?
 S00N Cu06 Cu09 104.06(14) . . ?
 S00S Cu06 Ag01 103.17(13) . . ?
 S00S Cu06 Cu09 52.76(12) . . ?
 S00S Cu06 S00N 112.62(16) . . ?
 S00U Cu06 Ag01 92.71(15) . . ?
 S00U Cu06 Cu09 109.79(15) . . ?
 S00U Cu06 S00N 113.89(16) . . ?
 S00U Cu06 S00S 133.19(16) . . ?
 Cu05 Cu07 Ag01 52.77(6) . . ?
 S0L Cu07 Ag01 99.80(11) . . ?
 S0L Cu07 Cu05 49.51(10) . . ?
 S0L Cu07 S00T 124.57(17) . . ?
 S0L Cu07 S00X 117.03(19) . . ?
 S00T Cu07 Ag01 101.63(13) . . ?
 S00T Cu07 Cu05 114.51(15) . . ?
 S00T Cu07 S00X 118.39(18) . . ?
 S00X Cu07 Ag01 65.14(12) . . ?
 S00X Cu07 Cu05 103.17(13) . . ?
 P00R Cu08 S00T 132.91(16) . . ?
 P00R Cu08 S00Y 125.72(17) . . ?
 S00T Cu08 S00Y 100.66(16) . . ?
 Ag01 Cu09 Cu06 68.13(8) . . ?
 Cu04 Cu09 Ag01 79.82(8) . . ?
 Cu04 Cu09 Cu06 113.71(10) . . ?
 S00P Cu09 Ag01 119.41(13) . . ?
 S00P Cu09 Cu04 52.61(10) . . ?
 S00P Cu09 Cu06 157.80(14) . . ?
 S00S Cu09 Ag01 112.58(13) . . ?
 S00S Cu09 Cu04 100.37(13) . . ?
 S00S Cu09 Cu06 50.11(12) . . ?
 S00S Cu09 S00P 111.13(17) . . ?
 S00V Cu09 Ag01 69.19(12) . . ?
 S00V Cu09 Cu04 126.96(15) . . ?
 S00V Cu09 Cu06 93.60(15) . . ?
 S00V Cu09 S00P 108.61(18) . . ?
 S00V Cu09 S00S 130.73(19) . . ?
 Ag01 Cu0A Cu0J 74.15(9) . . ?
 S00N Cu0A Ag01 67.84(12) . . ?
 S00N Cu0A Cu0J 126.21(13) . . ?
 S00N Cu0A S010 115.19(18) . . ?
 S00T Cu0A Ag01 103.99(15) . . ?
 S00T Cu0A Cu0J 100.19(13) . . ?
 S00T Cu0A S00N 124.61(17) . . ?
 S00T Cu0A S010 117.83(18) . . ?
 S010 Cu0A Ag01 112.97(15) . . ?
 S010 Cu0A Cu0J 49.92(16) . . ?
 S0M Cu0B S00S 98.53(15) . . ?
 P00Z Cu0B S0M 130.81(19) . . ?
 P00Z Cu0B S00S 130.63(19) . . ?
 S00P Cu0C S00W 100.85(18) . . ?
 P011 Cu0C S00P 131.6(2) . . ?
 P011 Cu0C S00W 127.5(2) . . ?
 Cu0F Cu0D Ag01 58.98(8) . . ?
 S00V Cu0D Ag01 62.76(12) . . ?
 S00V Cu0D Cu0F 106.76(14) . . ?
 S00W Cu0D Ag01 105.19(13) . . ?
 S00W Cu0D Cu0F 51.12(13) . . ?
 S00W Cu0D S00V 115.1(2) . . ?
 S012 Cu0D Ag01 98.12(17) . . ?
 S012 Cu0D Cu0F 114.78(16) . . ?
 S012 Cu0D S00V 113.6(3) . . ?
 S012 Cu0D S00W 131.3(2) . . ?
 Sb0E Sb0E F03W 100.7(8) 2_556 . ?
 Sb0E Sb0E F03W 52.0(6) 2_556 2_556 ?
 Sb0E Sb0E F06J 34.7(6) 2_556 2_556 ?
 Sb0E Sb0E F06J 123.5(10) 2_556 . ?
 Sb0E Sb0E F06K 46.8(8) 2_556 2_556 ?
 Sb0E Sb0E F06K 108.9(11) 2_556 . ?
 F03W Sb0E F03W 84.8(12) . 2_556 ?
 F03W Sb0E F06J 76.7(8) 2_556 2_556 ?
 F03W Sb0E F06J 79.6(9) . 2_556 ?
 F03W Sb0E F06K 100.1(12) . . ?
 F03W Sb0E F06K 74.0(9) 2_556 2_556 ?
 F03W Sb0E F06K 147.5(11) . 2_556 ?
 F06J Sb0E F03W 113.7(12) . . ?
 F06J Sb0E F03W 87.0(10) . 2_556 ?
 F06J Sb0E F06J 158.2(5) . 2_556 ?
 F06J Sb0E F06K 107.4(13) . . ?
 F06J Sb0E F06K 71.9(9) 2_556 2_556 ?
 F06J Sb0E F06K 89.9(12) . 2_556 ?
 F06K Sb0E F03W 161.0(12) . 2_556 ?
 F06K Sb0E F06J 86.0(12) . 2_556 ?
 F06K Sb0E F06K 93.2(17) . 2_556 ?
 Cu04 Cu0F Ag01 74.07(9) . . ?
 Cu0D Cu0F Ag01 65.20(9) . . ?
 Cu0D Cu0F Cu04 107.20(10) . . ?
 S00Q Cu0F Ag01 113.36(15) . . ?
 S00Q Cu0F Cu04 50.72(11) . . ?
 S00Q Cu0F Cu0D 153.43(14) . . ?
 S00W Cu0F Ag01 109.39(15) . . ?
 S00W Cu0F Cu04 100.14(14) . . ?
 S00W Cu0F Cu0D 49.40(14) . . ?
 S00W Cu0F S00Q 113.8(2) . . ?
 S00X Cu0F Ag01 66.24(15) . . ?
 S00X Cu0F Cu04 125.57(17) . . ?
 S00X Cu0F Cu0D 88.64(15) . . ?
 S00X Cu0F S00Q 115.71(16) . . ?
 S00X Cu0F S00W 126.94(18) . . ?
 S010 Cu0G S00U 101.5(2) . . ?
 P015 Cu0G S00U 116.8(2) . . ?
 P015 Cu0G S010 140.6(2) . . ?
 Cu0J Cu0H Ag01 81.42(9) . . ?
 S00U Cu0H Ag01 99.77(13) . . ?
 S00U Cu0H Cu0J 101.46(16) . . ?
 S00V Cu0H Ag01 69.17(13) . . ?
 S00V Cu0H Cu0J 140.02(18) . . ?
 S00V Cu0H S00U 109.54(18) . . ?
 S013 Cu0H Ag01 126.81(18) . . ?
 S013 Cu0H Cu0J 55.91(15) . . ?
 S013 Cu0H S00U 117.2(3) . . ?
 S013 Cu0H S00V 124.0(3) . . ?
 Cu0J Cu0I Ag01 82.62(11) . . ?
 S00X Cu0I Ag01 70.46(12) . . ?
 S00X Cu0I Cu0J 138.36(17) . . ?
 S00X Cu0I S00Y 116.39(18) . . ?
 S00X Cu0I S012 112.5(3) . . ?
 S00Y Cu0I Ag01 122.79(18) . . ?
 S00Y Cu0I Cu0J 54.23(16) . . ?
 S012 Cu0I Ag01 107.54(15) . . ?
 S012 Cu0I Cu0J 105.5(2) . . ?
 S012 Cu0I S00Y 118.1(2) . . ?
 Cu0H Cu0J Cu0A 89.77(10) . . ?
 Cu0I Cu0J Cu0A 84.98(10) . . ?
 Cu0I Cu0J Cu0H 80.50(13) . . ?
 S00Y Cu0J Cu0A 92.26(13) . . ?
 S00Y Cu0J Cu0H 136.2(2) . . ?
 S00Y Cu0J Cu0I 56.16(17) . . ?
 S00Y Cu0J S010 115.34(19) . . ?
 S00Y Cu0J S013 116.6(2) . . ?
 S010 Cu0J Cu0A 49.50(12) . . ?
 S010 Cu0J Cu0H 98.80(15) . . ?
 S010 Cu0J Cu0I 134.43(15) . . ?
 S010 Cu0J S013 123.6(3) . . ?
 S013 Cu0J Cu0A 143.74(17) . . ?
 S013 Cu0J Cu0H 54.36(16) . . ?
 S013 Cu0J Cu0I 93.1(3) . . ?
 S012 Cu0K P016 113.2(3) . . ?
 S013 Cu0K S012 98.9(2) . . ?
 S013 Cu0K P016 146.0(3) . . ?
 Cu03 S0L Cu05 107.78(16) . . ?
 Cu07 S0L Cu03 123.26(18) . . ?
 Cu07 S0L Cu05 83.59(14) . . ?
 C01J S0L Cu03 113.7(5) . . ?
 C01J S0L Cu05 107.5(5) . . ?
 C01J S0L Cu07 114.9(5) . . ?
 Cu04 S0M Cu05 70.07(12) . . ?
 Cu0B S0M Cu04 112.58(16) . . ?
 Cu0B S0M Cu05 119.15(17) . . ?
 C02F S0M Cu04 115.3(5) . . ?
 C02F S0M Cu05 117.8(5) . . ?
 C02F S0M Cu0B 114.3(5) . . ?
 Cu05 S00N Ag01 60.14(11) . . ?
 Cu06 S00N Ag01 72.51(11) . . ?
 Cu06 S00N Cu05 100.64(16) . . ?
 Cu0A S00N Ag01 66.76(12) . . ?
 Cu0A S00N Cu05 104.61(18) . . ?
 Cu0A S00N Cu06 110.14(16) . . ?
 C025 S00N Ag01 178.9(5) . . ?
 C025 S00N Cu05 121.0(5) . . ?
 C025 S00N Cu06 107.2(5) . . ?
 C025 S00N Cu0A 112.5(5) . . ?
 C01R P00O Cu03 118.4(4) . . ?
 C01R P00O C01Y 103.2(6) . . ?
 C01Y P00O Cu03 110.0(4) . . ?
 C03E P00O Cu03 115.1(4) . . ?
 C03E P00O C01R 104.8(5) . . ?
 C03E P00O C01Y 103.8(6) . . ?
 Cu04 S00P Cu09 72.36(13) . . ?
 Cu0C S00P Cu04 111.83(17) . . ?
 Cu0C S00P Cu09 125.38(19) . . ?
 C02D S00P Cu04 114.0(6) . . ?
 C02D S00P Cu09 113.5(6) . . ?
 C02D S00P Cu0C 113.0(6) . . ?
 Cu03 S00Q Cu04 107.88(17) . . ?
 Cu03 S00Q Cu0F 123.8(2) . . ?
 Cu04 S00Q Cu0F 78.41(15) . . ?
 C02E S00Q Cu03 116.5(4) . . ?
 C02E S00Q Cu04 113.1(4) . . ?
 C02E S00Q Cu0F 110.6(4) . . ?
 C01Q P00R Cu08 122.0(6) . . ?
 C01Z P00R Cu08 109.3(4) . . ?
 C01Z P00R C01Q 102.6(7) . . ?
 C02I P00R Cu08 110.3(5) . . ?
 C02I P00R C01Q 104.7(7) . . ?
 C02I P00R C01Z 106.8(7) . . ?
 Cu06 S00S Cu09 77.13(15) . . ?
 Cu06 S00S Cu0B 126.59(18) . . ?
 Cu0B S00S Cu09 113.10(18) . . ?
 C02G S00S Cu06 113.1(6) . . ?
 C02G S00S Cu09 113.3(6) . . ?
 C02G S00S Cu0B 109.6(6) . . ?
 Cu07 S00T Cu08 124.2(2) . . ?
 Cu07 S00T Cu0A 85.71(15) . . ?
 Cu08 S00T Cu0A 108.52(18) . . ?
 C02B S00T Cu07 110.1(6) . . ?
 C02B S00T Cu08 113.2(6) . . ?
 C02B S00T Cu0A 111.6(6) . . ?
 Cu06 S00U Cu0G 110.00(18) . . ?
 Cu06 S00U Cu0H 94.4(2) . . ?
 Cu0G S00U Cu0H 113.0(2) . . ?
 C04N S00U Cu06 115.1(6) . . ?
 C04N S00U Cu0G 111.4(7) . . ?
 C04N S00U Cu0H 111.8(7) . . ?
 Cu09 S00V Ag01 63.19(10) . . ?
 Cu0D S00V Ag01 73.71(12) . . ?
 Cu0D S00V Cu09 107.93(19) . . ?
 Cu0D S00V Cu0H 100.35(19) . . ?
 Cu0H S00V Ag01 63.81(12) . . ?
 Cu0H S00V Cu09 107.70(19) . . ?
 C02U S00V Ag01 176.6(7) . . ?
 C02U S00V Cu09 113.8(6) . . ?
 C02U S00V Cu0D 109.1(6) . . ?
 C02U S00V Cu0H 116.9(6) . . ?
 Cu0C S00W Cu0F 110.87(19) . . ?
 Cu0D S00W Cu0C 122.8(2) . . ?
 Cu0D S00W Cu0F 79.48(18) . . ?
 C046 S00W Cu0C 112.7(9) . . ?
 C046 S00W Cu0D 113.3(8) . . ?
 C046 S00W Cu0F 113.1(9) . . ?
 Cu07 S00X Ag01 70.72(14) . . ?
 Cu07 S00X Cu0F 107.62(19) . . ?
 Cu07 S00X Cu0I 101.2(2) . . ?
 Cu0F S00X Ag01 68.50(13) . . ?
 Cu0F S00X Cu0I 108.55(18) . . ?
 Cu0I S00X Ag01 62.16(13) . . ?
 C02M S00X Ag01 176.9(5) . . ?
 C02M S00X Cu07 109.0(5) . . ?
 C02M S00X Cu0F 108.9(5) . . ?
 C02M S00X Cu0I 120.7(5) . . ?
 Cu08 S00Y Cu0I 120.9(2) . . ?
 Cu08 S00Y Cu0J 112.4(2) . . ?
 Cu0J S00Y Cu0I 69.60(16) . . ?
 C02P S00Y Cu08 117.2(4) . . ?
 C02P S00Y Cu0I 114.5(5) . . ?
 C02P S00Y Cu0J 112.6(4) . . ?
 C027 P00Z Cu0B 115.1(4) . . ?
 C027 P00Z C04F 104.7(6) . . ?
 C027 P00Z C04I 103.6(7) . . ?
 C04F P00Z Cu0B 113.2(5) . . ?
 C04F P00Z C04I 106.5(7) . . ?
 C04I P00Z Cu0B 112.8(5) . . ?
 Cu0A S010 Cu0J 80.6(2) . . ?
 Cu0G S010 Cu0A 113.14(19) . . ?
 Cu0G S010 Cu0J 113.7(2) . . ?
 C02A S010 Cu0A 114.0(5) . . ?
 C02A S010 Cu0G 118.7(6) . . ?
 C02A S010 Cu0J 110.6(6) . . ?
 C03B P011 Cu0C 113.5(5) . . ?
 C03B P011 C054 102.5(6) . . ?
 C03B P011 C05D 105.2(8) . . ?
 C054 P011 Cu0C 116.1(4) . . ?
 C05D P011 Cu0C 116.0(7) . . ?
 C05D P011 C054 101.8(7) . . ?
 Cu0D S012 Cu0I 86.19(17) . . ?
 Cu0D S012 Cu0K 118.6(3) . . ?
 Cu0K S012 Cu0I 113.1(3) . . ?
 C04T S012 Cu0D 106.1(6) . . ?
 C04T S012 Cu0I 110.3(6) . . ?
 C04T S012 Cu0K 118.1(6) . . ?
 Cu0H S013 Cu0J 69.72(15) . . ?
 Cu0K S013 Cu0H 109.3(4) . . ?
 Cu0K S013 Cu0J 120.8(3) . . ?
 C05L S013 Cu0H 111.4(6) . . ?
 C05L S013 Cu0J 117.4(7) . . ?
 C05L S013 Cu0K 117.0(6) . . ?
 C050 P015 Cu0G 109.9(7) . . ?
 C050 P015 C07X 95.2(14) . . ?
 C07C P015 Cu0G 117.1(10) . . ?
 C07C P015 C050 104.3(11) . . ?
 C07C P015 C07X 107.4(15) . . ?
 C07X P015 Cu0G 119.8(12) . . ?
 C18 P015 Cu0G 107.9(14) . . ?
 C18 P015 C050 117.9(16) . . ?
 C18 P015 C07C 99.8(16) . . ?
 C06F P016 Cu0K 113.7(8) . . ?
 C06F P016 C06P 103.1(10) . . ?
 C06F P016 C07L 107.6(10) . . ?
 C06P P016 Cu0K 115.4(8) . . ?
 C07L P016 Cu0K 109.5(8) . . ?
 C07L P016 C06P 106.9(11) . . ?
 C01J C01I H01I 119.3 . . ?
 C01J C01I C022 121.4(15) . . ?
 C022 C01I H01I 119.3 . . ?
 C01I C01J S0L 119.6(11) . . ?
 C01I C01J C02H 119.9(14) . . ?
 C02H C01J S0L 120.5(12) . . ?
 C01U C01Q P00R 122.0(12) . . ?
 C03K C01Q P00R 118.9(13) . . ?
 C03K C01Q C01U 119.0(16) . . ?
 C01T C01R P00O 123.2(5) . . ?
 C01T C01R C02W 120.0 . . ?
 C02W C01R P00O 116.8(5) . . ?
 C01R C01T H01T 120.0 . . ?
 C03M C01T C01R 120.0 . . ?
 C03M C01T H01T 120.0 . . ?
 C01T C03M H03M 120.0 . . ?
 C01T C03M C041 120.0 . . ?
 C041 C03M H03M 120.0 . . ?
 F01A C041 C03M 120.0(9) . . ?
 F01A C041 C023 119.9(9) . . ?
 C023 C041 C03M 120.0 . . ?
 C041 C023 H023 120.0 . . ?
 C041 C023 C02W 120.0 . . ?
 C02W C023 H023 120.0 . . ?
 C01R C02W H02W 120.0 . . ?
 C023 C02W C01R 120.0 . . ?
 C023 C02W H02W 120.0 . . ?
 C01Q C01U H01U 119.1 . . ?
 C02C C01U C01Q 121.7(15) . . ?
 C02C C01U H01U 119.1 . . ?
 C05M C01Y P00O 116.6(7) . . ?
 C05M C01Y C02K 120.0 . . ?
 C02K C01Y P00O 123.3(7) . . ?
 C01Y C05M H05M 120.0 . . ?
 C05X C05M C01Y 120.0 . . ?
 C05X C05M H05M 120.0 . . ?
 C05M C05X H05X 120.0 . . ?
 C05M C05X C05W 120.0 . . ?
 C05W C05X H05X 120.0 . . ?
 C04K C05W C05X 120.0 . . ?
 F04E C05W C05X 119.5(13) . . ?
 F04E C05W C04K 120.5(13) . . ?
 C05W C04K H04K 120.0 . . ?
 C05W C04K C02K 120.0 . . ?
 C02K C04K H04K 120.0 . . ?
 C01Y C02K H02K 120.0 . . ?
 C04K C02K C01Y 120.0 . . ?
 C04K C02K H02K 120.0 . . ?
 C035 C01Z P00R 121.2(7) . . ?
 C035 C01Z C06D 120.0 . . ?
 C06D C01Z P00R 118.8(7) . . ?
 C01Z C035 H035 120.0 . . ?
 C03Z C035 C01Z 120.0 . . ?
 C03Z C035 H035 120.0 . . ?
 C035 C03Z H03Z 120.0 . . ?
 C035 C03Z C05C 120.0 . . ?
 C05C C03Z H03Z 120.0 . . ?
 C06V C05C C03Z 120.0 . . ?
 F036 C05C C03Z 115.9(13) . . ?
 F036 C05C C06V 124.0(13) . . ?
 C05C C06V H06V 120.0 . . ?
 C05C C06V C06D 120.0 . . ?
 C06D C06V H06V 120.0 . . ?
 C01Z C06D H06D 120.0 . . ?
 C06V C06D C01Z 120.0 . . ?
 C06V C06D H06D 120.0 . . ?
 C01I C022 H022 122.1 . . ?
 C03P C022 C01I 115.9(16) . . ?
 C03P C022 H022 122.1 . . ?
 C03L C025 S00N 120.3(12) . . ?
 C03L C025 C03O 121.4(16) . . ?
 C03O C025 S00N 118.3(12) . . ?
 C01X C027 P00Z 119.6(6) . . ?
 C01X C027 C02X 120.0 . . ?
 C02X C027 P00Z 120.3(6) . . ?
 C027 C01X H01X 120.0 . . ?
 C024 C01X C027 120.0 . . ?
 C024 C01X H01X 120.0 . . ?
 C01X C024 H024 120.0 . . ?
 C03H C024 C01X 120.0 . . ?
 C03H C024 H024 120.0 . . ?
 F017 C03H C024 119.7(8) . . ?
 F017 C03H C057 120.2(8) . . ?
 C024 C03H C057 120.0 . . ?
 C03H C057 H057 120.0 . . ?
 C02X C057 C03H 120.0 . . ?
 C02X C057 H057 120.0 . . ?
 C027 C02X H02X 120.0 . . ?
 C057 C02X C027 120.0 . . ?
 C057 C02X H02X 120.0 . . ?
 C02G C028 H028 118.3 . . ?
 C04C C028 H028 118.3 . . ?
 C04C C028 C02G 123.4(19) . . ?
 C02F C029 H029 118.8 . . ?
 C02F C029 C031 122.4(17) . . ?
 C031 C029 H029 118.8 . . ?
 C03F C02A S010 120.5(8) . . ?
 C03F C02A C05S 120.0 . . ?
 C05S C02A S010 119.5(8) . . ?
 C02A C03F H03F 120.0 . . ?
 C06C C03F C02A 120.0 . . ?
 C06C C03F H03F 120.0 . . ?
 C03F C06C H06C 120.0 . . ?
 C03F C06C C065 120.0 . . ?
 C065 C06C H06C 120.0 . . ?
 F020 C065 C06C 121.6(13) . . ?
 F020 C065 C067 118.3(13) . . ?
 C067 C065 C06C 120.0 . . ?
 C065 C067 H067 120.0 . . ?
 C065 C067 C05S 120.0 . . ?
 C05S C067 H067 120.0 . . ?
 C02A C05S H05S 120.0 . . ?
 C067 C05S C02A 120.0 . . ?
 C067 C05S H05S 120.0 . . ?
 C02T C02B S00T 122.6(14) . . ?
 C02T C02B C04G 120.3(16) . . ?
 C04G C02B S00T 117.1(14) . . ?
 C01U C02C H02C 121.2 . . ?
 C01U C02C C02Z 117.7(16) . . ?
 C02Z C02C H02C 121.2 . . ?
 C02J C02D S00P 120.9(12) . . ?
 C02Y C02D S00P 120.1(13) . . ?
 C02Y C02D C02J 119.0(16) . . ?
 C05I C02E S00Q 119.6(7) . . ?
 C05I C02E C03S 120.0 . . ?
 C03S C02E S00Q 120.3(7) . . ?
 C02E C05I H05I 120.0 . . ?
 C06Y C05I C02E 120.0 . . ?
 C06Y C05I H05I 120.0 . . ?
 C05I C06Y H06Y 120.0 . . ?
 C05I C06Y C05O 120.0 . . ?
 C05O C06Y H06Y 120.0 . . ?
 C06Y C05O C042 120.0 . . ?
 F032 C05O C06Y 119.3(13) . . ?
 F032 C05O C042 120.7(13) . . ?
 C05O C042 H042 120.0 . . ?
 C03S C042 C05O 120.0 . . ?
 C03S C042 H042 120.0 . . ?
 C02E C03S H03S 120.0 . . ?
 C042 C03S C02E 120.0 . . ?
 C042 C03S H03S 120.0 . . ?
 C029 C02F S0M 120.0(13) . . ?
 C029 C02F C02L 117.7(14) . . ?
 C02L C02F S0M 121.6(12) . . ?
 C028 C02G S00S 121.7(14) . . ?
 C02N C02G S00S 121.5(14) . . ?
 C02N C02G C028 116.7(16) . . ?
 C01J C02H H02H 120.7 . . ?
 C04P C02H C01J 118.6(15) . . ?
 C04P C02H H02H 120.7 . . ?
 C038 C02I P00R 115.9(12) . . ?
 C038 C02I C03I 118.1(15) . . ?
 C03I C02I P00R 125.8(13) . . ?
 C02D C02J H02J 120.2 . . ?
 C03C C02J C02D 119.6(16) . . ?
 C03C C02J H02J 120.2 . . ?
 C02F C02L H02L 117.6 . . ?
 C03G C02L C02F 124.8(16) . . ?
 C03G C02L H02L 117.6 . . ?
 C06Z C02M S00X 120.0(7) . . ?
 C06Z C02M C05A 120.0 . . ?
 C05A C02M S00X 120.0(7) . . ?
 C02M C06Z H06Z 120.0 . . ?
 C06H C06Z C02M 120.0 . . ?
 C06H C06Z H06Z 120.0 . . ?
 C06Z C06H H06H 120.0 . . ?
 C048 C06H C06Z 120.0 . . ?
 C048 C06H H06H 120.0 . . ?
 F01V C048 C06H 122.8(11) . . ?
 F01V C048 C04O 116.7(11) . . ?
 C04O C048 C06H 120.0 . . ?
 C048 C04O H04O 120.0 . . ?
 C048 C04O C05A 120.0 . . ?
 C05A C04O H04O 120.0 . . ?
 C02M C05A H05A 120.0 . . ?
 C04O C05A C02M 120.0 . . ?
 C04O C05A H05A 120.0 . . ?
 C02G C02N H02N 119.9 . . ?
 C02G C02N C04X 120.2(18) . . ?
 C04X C02N H02N 119.9 . . ?
 C02Q C02O H02O 118.2 . . ?
 C02Q C02O C02U 124(2) . . ?
 C02U C02O H02O 118.2 . . ?
 C04H C02P S00Y 119.7(6) . . ?
 C04H C02P C03Q 120.0 . . ?
 C03Q C02P S00Y 120.2(6) . . ?
 C02P C04H H04H 120.0 . . ?
 C02P C04H C04W 120.0 . . ?
 C04W C04H H04H 120.0 . . ?
 C04H C04W H04W 120.0 . . ?
 C044 C04W C04H 120.0 . . ?
 C044 C04W H04W 120.0 . . ?
 F01B C044 C04W 118.8(10) . . ?
 F01B C044 C04D 121.2(10) . . ?
 C04D C044 C04W 120.0 . . ?
 C044 C04D H04D 120.0 . . ?
 C044 C04D C03Q 120.0 . . ?
 C03Q C04D H04D 120.0 . . ?
 C02P C03Q H03Q 120.0 . . ?
 C04D C03Q C02P 120.0 . . ?
 C04D C03Q H03Q 120.0 . . ?
 C02O C02Q H02Q 122.0 . . ?
 C02O C02Q C030 116(2) . . ?
 C030 C02Q H02Q 122.0 . . ?
 F018 C02R C034 122.8(16) . . ?
 F018 C02R C03V 117.3(16) . . ?
 C034 C02R C03V 119.7(16) . . ?
 C02B C02T H02T 119.9 . . ?
 C02B C02T C04Y 120.3(18) . . ?
 C04Y C02T H02T 119.9 . . ?
 C02O C02U S00V 120.1(14) . . ?
 C04J C02U S00V 121.7(15) . . ?
 C04J C02U C02O 118.0(17) . . ?
 C02D C02Y H02Y 119.6 . . ?
 C04M C02Y C02D 120.9(18) . . ?
 C04M C02Y H02Y 119.6 . . ?
 F019 C02Z C02C 117.5(16) . . ?
 C04A C02Z F019 121.0(16) . . ?
 C04A C02Z C02C 121.4(17) . . ?
 F01K C030 C02Q 116.8(19) . . ?
 F01K C030 C051 119.9(19) . . ?
 C051 C030 C02Q 123.2(19) . . ?
 C029 C031 H031 121.9 . . ?
 C03A C031 C029 116.1(17) . . ?
 C03A C031 H031 121.9 . . ?
 C02R C034 H034 119.2 . . ?
 C03I C034 C02R 121.5(17) . . ?
 C03I C034 H034 119.2 . . ?
 C02I C038 H038 119.7 . . ?
 C02I C038 C03V 120.6(16) . . ?
 C03V C038 H038 119.7 . . ?
 F01C C03A C031 117.0(17) . . ?
 F01C C03A C03G 118.9(17) . . ?
 C031 C03A C03G 124.1(17) . . ?
 C02J C03C H03C 120.5 . . ?
 C02J C03C C04R 119.0(18) . . ?
 C04R C03C H03C 120.5 . . ?
 F01O C03D C040 115.9(18) . . ?
 C05U C03D F01O 120.7(19) . . ?
 C05U C03D C040 123(2) . . ?
 C021 C03E P00O 122.1(6) . . ?
 C021 C03E C03X 120.0 . . ?
 C03X C03E P00O 117.9(6) . . ?
 C03E C021 H021 120.0 . . ?
 C03Y C021 C03E 120.0 . . ?
 C03Y C021 H021 120.0 . . ?
 C021 C03Y H03Y 120.0 . . ?
 C049 C03Y C021 120.0 . . ?
 C049 C03Y H03Y 120.0 . . ?
 F01N C049 C03Y 119.2(10) . . ?
 F01N C049 C037 120.5(10) . . ?
 C037 C049 C03Y 120.0 . . ?
 C049 C037 H037 120.0 . . ?
 C049 C037 C03X 120.0 . . ?
 C03X C037 H037 120.0 . . ?
 C03E C03X H03X 120.0 . . ?
 C037 C03X C03E 120.0 . . ?
 C037 C03X H03X 120.0 . . ?
 C02L C03G C03A 114.8(17) . . ?
 C02L C03G H03G 122.6 . . ?
 C03A C03G H03G 122.6 . . ?
 C02I C03I H03I 119.3 . . ?
 C034 C03I C02I 121.3(17) . . ?
 C034 C03I H03I 119.3 . . ?
 C01Q C03K H03K 119.8 . . ?
 C01Q C03K C04A 120.3(16) . . ?
 C04A C03K H03K 119.8 . . ?
 C025 C03L H03L 120.7 . . ?
 C025 C03L C05U 118.6(17) . . ?
 C05U C03L H03L 120.7 . . ?
 C025 C03O H03O 120.6 . . ?
 C040 C03O C025 118.8(16) . . ?
 C040 C03O H03O 120.6 . . ?
 C022 C03P F01D 115.2(16) . . ?
 C04P C03P F01D 120.5(15) . . ?
 C04P C03P C022 124.1(16) . . ?
 C04N C03T H03T 119.7 . . ?
 C05V C03T H03T 119.7 . . ?
 C05V C03T C04N 121(2) . . ?
 C02R C03V H03V 120.8 . . ?
 C038 C03V C02R 118.4(17) . . ?
 C038 C03V H03V 120.8 . . ?
 Sb0E F03W Sb0E 27.2(4) . 2_556 ?
 C03D C040 H040 121.0 . . ?
 C03O C040 C03D 118.0(18) . . ?
 C03O C040 H040 121.0 . . ?
 C056 C046 S00W 120(2) . . ?
 C056 C046 C06E 120(3) . . ?
 C06E C046 S00W 119(2) . . ?
 C02Z C04A C03K 119.5(16) . . ?
 C02Z C04A H04A 120.3 . . ?
 C03K C04A H04A 120.3 . . ?
 C028 C04C H04C 122.6 . . ?
 C04L C04C C028 114.8(19) . . ?
 C04L C04C H04C 122.6 . . ?
 C059 C04F P00Z 123.4(8) . . ?
 C059 C04F C05G 120.0 . . ?
 C05G C04F P00Z 116.4(8) . . ?
 C04F C059 H059 120.0 . . ?
 C05H C059 C04F 120.0 . . ?
 C05H C059 H059 120.0 . . ?
 C059 C05H H05H 120.0 . . ?
 C04S C05H C059 120.0 . . ?
 C04S C05H H05H 120.0 . . ?
 F039 C04S C05H 117.3(14) . . ?
 F039 C04S C062 122.7(14) . . ?
 C062 C04S C05H 120.0 . . ?
 C04S C062 H062 120.0 . . ?
 C04S C062 C05G 120.0 . . ?
 C05G C062 H062 120.0 . . ?
 C04F C05G H05G 120.0 . . ?
 C062 C05G C04F 120.0 . . ?
 C062 C05G H05G 120.0 . . ?
 C02B C04G H04G 120.7 . . ?
 C058 C04G C02B 118.6(19) . . ?
 C058 C04G H04G 120.7 . . ?
 C05J C04I P00Z 119.9(9) . . ?
 C05J C04I C063 120.0 . . ?
 C063 C04I P00Z 119.8(9) . . ?
 C04I C05J H05J 120.0 . . ?
 C04I C05J C064 120.0 . . ?
 C064 C05J H05J 120.0 . . ?
 C05J C064 H064 120.0 . . ?
 C070 C064 C05J 120.0 . . ?
 C070 C064 H064 120.0 . . ?
 F03U C070 C064 119.3(15) . . ?
 F03U C070 C05F 120.7(15) . . ?
 C05F C070 C064 120.0 . . ?
 C070 C05F H05F 120.0 . . ?
 C063 C05F C070 120.0 . . ?
 C063 C05F H05F 120.0 . . ?
 C04I C063 H063 120.0 . . ?
 C05F C063 C04I 120.0 . . ?
 C05F C063 H063 120.0 . . ?
 C02U C04J H04J 118.3 . . ?
 C02U C04J C051 123.4(19) . . ?
 C051 C04J H04J 118.3 . . ?
 C04C C04L F01S 113.7(19) . . ?
 C04X C04L F01S 120(2) . . ?
 C04X C04L C04C 126.4(19) . . ?
 C02Y C04M H04M 120.2 . . ?
 C04R C04M C02Y 119.5(18) . . ?
 C04R C04M H04M 120.2 . . ?
 C03T C04N S00U 121.4(15) . . ?
 C04V C04N S00U 120.0(13) . . ?
 C04V C04N C03T 118.5(17) . . ?
 C02H C04P H04P 120.1 . . ?
 C03P C04P C02H 119.9(15) . . ?
 C03P C04P H04P 120.0 . . ?
 F01G C04R C03C 115.5(18) . . ?
 C04M C04R F01G 122.6(17) . . ?
 C04M C04R C03C 121.8(18) . . ?
 C06N C04U H04U 119.2 . . ?
 C06N C04U C07C 122(3) . . ?
 C07C C04U H04U 119.2 . . ?
 C04N C04V H04V 120.3 . . ?
 C04N C04V C05Q 119.5(17) . . ?
 C05Q C04V H04V 120.3 . . ?
 C02N C04X H04X 120.8 . . ?
 C04L C04X C02N 118(2) . . ?
 C04L C04X H04X 120.8 . . ?
 C02T C04Y H04Y 120.9 . . ?
 C05P C04Y C02T 118.2(19) . . ?
 C05P C04Y H04Y 120.9 . . ?
 C05K C050 P015 126.8(18) . . ?
 C05K C050 C05Z 116(2) . . ?
 C05Z C050 P015 117.4(18) . . ?
 C030 C051 H051 122.1 . . ?
 C04J C051 C030 116(2) . . ?
 C04J C051 H051 122.1 . . ?
 C045 C052 H052 120.0 . . ?
 C045 C052 C03B 120.0 . . ?
 C03B C052 H052 120.0 . . ?
 C052 C045 H045 120.0 . . ?
 C052 C045 C05B 120.0 . . ?
 C05B C045 H045 120.0 . . ?
 F01L C05B C045 119.6(10) . . ?
 F01L C05B C05N 120.4(10) . . ?
 C045 C05B C05N 120.0 . . ?
 C05B C05N H05N 120.0 . . ?
 C04Q C05N C05B 120.0 . . ?
 C04Q C05N H05N 120.0 . . ?
 C05N C04Q H04Q 120.0 . . ?
 C03B C04Q C05N 120.0 . . ?
 C03B C04Q H04Q 120.0 . . ?
 C052 C03B P011 121.8(7) . . ?
 C04Q C03B P011 118.2(7) . . ?
 C04Q C03B C052 120.0 . . ?
 F01M C053 C05V 119.5(19) . . ?
 C05Q C053 F01M 119(2) . . ?
 C05Q C053 C05V 121.1(19) . . ?
 C04Z C054 P011 123.7(7) . . ?
 C04Z C054 C04B 120.0 . . ?
 C04B C054 P011 116.3(7) . . ?
 C054 C04Z H04Z 120.0 . . ?
 C054 C04Z C05Y 120.0 . . ?
 C05Y C04Z H04Z 120.0 . . ?
 C04Z C05Y H05Y 120.0 . . ?
 C04Z C05Y C043 120.0 . . ?
 C043 C05Y H05Y 120.0 . . ?
 F01F C043 C05Y 120.7(10) . . ?
 F01F C043 C03J 119.3(10) . . ?
 C05Y C043 C03J 120.0 . . ?
 C043 C03J H03J 120.0 . . ?
 C04B C03J C043 120.0 . . ?
 C04B C03J H03J 120.0 . . ?
 C054 C04B H04B 120.0 . . ?
 C03J C04B C054 120.0 . . ?
 C03J C04B H04B 120.0 . . ?
 C046 C056 H056 116.1 . . ?
 C046 C056 C07G 128(3) . . ?
 C07G C056 H056 116.1 . . ?
 C04G C058 H058 121.4 . . ?
 C05P C058 C04G 117(2) . . ?
 C05P C058 H058 121.4 . . ?
 C079 C05D P011 124.1(11) . . ?
 C079 C05D C06T 120.0 . . ?
 C06T C05D P011 115.9(12) . . ?
 C05D C079 H079 120.0 . . ?
 C05D C079 C07E 120.0 . . ?
 C07E C079 H079 120.0 . . ?
 C079 C07E H07E 120.0 . . ?
 C07U C07E C079 120.0 . . ?
 C07U C07E H07E 120.0 . . ?
 C07F C07U C07E 120.0 . . ?
 F06M C07U C07E 119.3(18) . . ?
 F06M C07U C07F 120.4(19) . . ?
 C07U C07F H07F 120.0 . . ?
 C07U C07F C06T 120.0 . . ?
 C06T C07F H07F 120.0 . . ?
 C05D C06T H06T 120.0 . . ?
 C07F C06T C05D 120.0 . . ?
 C07F C06T H06T 120.0 . . ?
 C06B C05E H05E 119.8 . . ?
 C076 C05E H05E 119.8 . . ?
 C076 C05E C06B 120(3) . . ?
 C050 C05K H05K 118.1 . . ?
 C050 C05K C06O 124(2) . . ?
 C06O C05K H05K 118.1 . . ?
 C06Q C05L S013 119.8(11) . . ?
 C06Q C05L C047 120.0 . . ?
 C047 C05L S013 120.2(11) . . ?
 C05L C06Q H06Q 120.0 . . ?
 C06A C06Q C05L 120.0 . . ?
 C06A C06Q H06Q 120.0 . . ?
 C06Q C06A H06A 120.0 . . ?
 C06Q C06A C03N 120.0 . . ?
 C03N C06A H06A 120.0 . . ?
 F02V C03N C06A 131.2(15) . . ?
 F02V C03N C069 108.8(15) . . ?
 C069 C03N C06A 120.0 . . ?
 C03N C069 H069 120.0 . . ?
 C047 C069 C03N 120.0 . . ?
 C047 C069 H069 120.0 . . ?
 C05L C047 H047 120.0 . . ?
 C069 C047 C05L 120.0 . . ?
 C069 C047 H047 120.0 . . ?
 C04Y C05P F01W 116.8(19) . . ?
 C04Y C05P C058 125(2) . . ?
 C058 C05P F01W 118(2) . . ?
 C04V C05Q H05Q 120.1 . . ?
 C053 C05Q C04V 119.9(19) . . ?
 C053 C05Q H05Q 120.1 . . ?
 C03D C05U C03L 119.8(19) . . ?
 C03D C05U H05U 120.1 . . ?
 C03L C05U H05U 120.1 . . ?
 C03T C05V C053 120(2) . . ?
 C03T C05V H05V 120.1 . . ?
 C053 C05V H05V 120.1 . . ?
 C050 C05Z H05Z 121.0 . . ?
 C074 C05Z C050 118(2) . . ?
 C074 C05Z H05Z 121.0 . . ?
 F026 C06B C05E 113(3) . . ?
 C06N C06B F026 125(3) . . ?
 C06N C06B C05E 122(3) . . ?
 C046 C06E H06B 107.6 . . ?
 C046 C06E H06E 107.6 . . ?
 C046 C06E C07T 119(3) . . ?
 H06B C06E H06E 107.0 . . ?
 C07T C06E H06B 107.6 . . ?
 C07T C06E H06E 107.6 . . ?
 C071 C06F P016 121.9(13) . . ?
 C071 C06F C06I 120.0 . . ?
 C06I C06F P016 118.0(13) . . ?
 C06F C071 H071 120.0 . . ?
 C06F C071 C07J 120.0 . . ?
 C07J C071 H071 120.0 . . ?
 C071 C07J H07J 120.0 . . ?
 C157 C07J C071 120.0 . . ?
 C157 C07J H07J 120.0 . . ?
 C07J C157 F066 120.0(19) . . ?
 C07J C157 C07P 120.0 . . ?
 C07P C157 F066 119.9(19) . . ?
 C157 C07P H07P 120.0 . . ?
 C06I C07P C157 120.0 . . ?
 C06I C07P H07P 120.0 . . ?
 C06F C06I H06I 120.0 . . ?
 C07P C06I C06F 120.0 . . ?
 C07P C06I H06I 120.0 . . ?
 C07W C06G H06G 120.0 . . ?
 C07W C06G C06P 120.0 . . ?
 C06P C06G H06G 120.0 . . ?
 C06G C07W H07W 120.0 . . ?
 C06G C07W C06X 120.0 . . ?
 C06X C07W H07W 120.0 . . ?
 C07W C06X F05R 118.9(17) . . ?
 C07W C06X C078 120.0 . . ?
 C078 C06X F05R 120.9(18) . . ?
 C06X C078 H078 120.0 . . ?
 C05T C078 C06X 120.0 . . ?
 C05T C078 H078 120.0 . . ?
 C078 C05T H05T 120.0 . . ?
 C078 C05T C06P 120.0 . . ?
 C06P C05T H05T 120.0 . . ?
 C06G C06P P016 120.0(13) . . ?
 C05T C06P P016 119.9(13) . . ?
 C05T C06P C06G 120.0 . . ?
 Sb0E F06J Sb0E 21.8(5) . 2_556 ?
 Sb0E F06K Sb0E 24.3(5) . 2_556 ?
 C06O C06L F033 117(2) . . ?
 C074 C06L F033 119(2) . . ?
 C074 C06L C06O 124(3) . . ?
 C04U C06N H06N 120.2 . . ?
 C06B C06N C04U 120(3) . . ?
 C06B C06N H06N 120.2 . . ?
 C05K C06O H06O 122.2 . . ?
 C06L C06O C05K 116(3) . . ?
 C06L C06O H06O 122.2 . . ?
 C04T C06U H06U 120.0 . . ?
 C04T C06U C068 120.0 . . ?
 C068 C06U H06U 120.0 . . ?
 C06U C04T S012 120.0(10) . . ?
 C06W C04T S012 120.0(10) . . ?
 C06W C04T C06U 120.0 . . ?
 C04T C06W H06W 120.0 . . ?
 C04T C06W C07A 120.0 . . ?
 C07A C06W H06W 120.0 . . ?
 C06W C07A H07A 120.0 . . ?
 C07B C07A C06W 120.0 . . ?
 C07B C07A H07A 120.0 . . ?
 F055 C07B C07A 120.2(17) . . ?
 F055 C07B C068 119.7(17) . . ?
 C068 C07B C07A 120.0 . . ?
 C06U C068 H068 120.0 . . ?
 C07B C068 C06U 120.0 . . ?
 C07B C068 H068 120.0 . . ?
 C05Z C074 H074 118.5 . . ?
 C06L C074 C05Z 123(3) . . ?
 C06L C074 H074 118.5 . . ?
 C05E C076 H076 120.3 . . ?
 C05E C076 C07C 119(3) . . ?
 C07C C076 H076 120.3 . . ?
 C04U C07C P015 124(2) . . ?
 C076 C07C P015 119(2) . . ?
 C076 C07C C04U 116(2) . . ?
 C056 C07G H07G 125.4 . . ?
 C07Q C07G C056 109(3) . . ?
 C07Q C07G H07G 125.4 . . ?
 C07D C07L P016 123.7(14) . . ?
 C07D C07L C075 120.0 . . ?
 C075 C07L P016 115.8(14) . . ?
 C07L C07D H07D 120.0 . . ?
 C07L C07D C65 120.0 . . ?
 C65 C07D H07D 120.0 . . ?
 C07D C65 H65 120.0 . . ?
 C1 C65 C07D 120.0 . . ?
 C1 C65 H65 120.0 . . ?
 C65 C1 F061 128.9(19) . . ?
 C65 C1 C07O 120.0 . . ?
 C07O C1 F061 111.1(19) . . ?
 C1 C07O H07O 120.0 . . ?
 C075 C07O C1 120.0 . . ?
 C075 C07O H07O 120.0 . . ?
 C07L C075 H075 120.0 . . ?
 C07O C075 C07L 120.0 . . ?
 C07O C075 H075 120.0 . . ?
 F060 C07Q C07T 111(3) . . ?
 C07G C07Q F060 115(3) . . ?
 C07G C07Q C07T 131(3) . . ?
 C06E C07T C07Q 111(3) . . ?
 C06E C07T H07B 109.5 . . ?
 C06E C07T H07C 109.5 . . ?
 C07Q C07T H07B 109.5 . . ?
 C07Q C07T H07C 109.5 . . ?
 H07B C07T H07C 108.1 . . ?
 C07Y C07X P015 117(2) . . ?
 C07Y C07X C71 120.0 . . ?
 C71 C07X P015 123(2) . . ?
 C07X C07Y H07Y 120.0 . . ?
 C07X C07Y C14 120.0 . . ?
 C14 C07Y H07Y 120.0 . . ?
 C07Y C14 H14 120.0 . . ?
 C07Y C14 C07R 120.0 . . ?
 C07R C14 H14 120.0 . . ?
 C151 C07R C14 120.0 . . ?
 F4 C07R C14 127(3) . . ?
 F4 C07R C151 113(3) . . ?
 C07R C151 H151 120.0 . . ?
 C07R C151 C71 120.0 . . ?
 C71 C151 H151 120.0 . . ?
 C07X C71 H71 120.0 . . ?
 C151 C71 C07X 120.0 . . ?
 C151 C71 H71 120.0 . . ?
 C21 C18 P015 126(2) . . ?
 C21 C18 C16 120.0 . . ?
 C16 C18 P015 114(2) . . ?
 C18 C21 H21 120.0 . . ?
 C18 C21 C30 120.0 . . ?
 C30 C21 H21 120.0 . . ?
 C21 C30 H30 120.0 . . ?
 C34 C30 C21 120.0 . . ?
 C34 C30 H30 120.0 . . ?
 C58 C34 C30 120.0 . . ?
 F37 C34 C30 131(4) . . ?
 F37 C34 C58 106(4) . . ?
 C34 C58 H58 120.0 . . ?
 C34 C58 C16 120.0 . . ?
 C16 C58 H58 120.0 . . ?
 C18 C16 H16 120.0 . . ?
 C58 C16 C18 120.0 . . ?
 C58 C16 H16 120.0 . . ?

loop_
  _geom_torsion_atom_site_label_1
  _geom_torsion_atom_site_label_2
  _geom_torsion_atom_site_label_3
  _geom_torsion_atom_site_label_4
  _geom_torsion
  _geom_torsion_site_symmetry_1
  _geom_torsion_site_symmetry_2
  _geom_torsion_site_symmetry_3
  _geom_torsion_site_symmetry_4
  _geom_torsion_publ_flag
 Cu03 S0L C01J C01I 105.3(12) . . . . ?
 Cu03 S0L C01J C02H -73.3(13) . . . . ?
 Cu03 P00O C01R C01T 126.0(5) . . . . ?
 Cu03 P00O C01R C02W -54.1(7) . . . . ?
 Cu03 P00O C01Y C05M -27.7(8) . . . . ?
 Cu03 P00O C01Y C02K 154.4(7) . . . . ?
 Cu03 P00O C03E C021 145.7(6) . . . . ?
 Cu03 P00O C03E C03X -33.2(7) . . . . ?
 Cu03 S00Q C02E C05I 73.5(7) . . . . ?
 Cu03 S00Q C02E C03S -101.7(7) . . . . ?
 Cu04 S0M C02F C029 -170.0(11) . . . . ?
 Cu04 S0M C02F C02L 19.7(14) . . . . ?
 Cu04 S00P C02D C02J 17.0(16) . . . . ?
 Cu04 S00P C02D C02Y -163.1(12) . . . . ?
 Cu04 S00Q C02E C05I -160.7(6) . . . . ?
 Cu04 S00Q C02E C03S 24.1(8) . . . . ?
 Cu05 S0L C01J C01I -13.9(13) . . . . ?
 Cu05 S0L C01J C02H 167.4(11) . . . . ?
 Cu05 S0M C02F C029 -90.2(13) . . . . ?
 Cu05 S0M C02F C02L 99.5(12) . . . . ?
 Cu05 S00N C025 C03L -145.8(12) . . . . ?
 Cu05 S00N C025 C03O 33.7(14) . . . . ?
 Cu06 S00N C025 C03L 99.9(13) . . . . ?
 Cu06 S00N C025 C03O -80.6(12) . . . . ?
 Cu06 S00S C02G C028 81.3(15) . . . . ?
 Cu06 S00S C02G C02N -101.6(14) . . . . ?
 Cu06 S00U C04N C03T 145.6(15) . . . . ?
 Cu06 S00U C04N C04V -31.0(18) . . . . ?
 Cu07 S0L C01J C01I -104.9(12) . . . . ?
 Cu07 S0L C01J C02H 76.4(13) . . . . ?
 Cu07 S00T C02B C02T 95.3(15) . . . . ?
 Cu07 S00T C02B C04G -86.0(14) . . . . ?
 Cu07 S00X C02M C06Z 89.9(8) . . . . ?
 Cu07 S00X C02M C05A -87.5(8) . . . . ?
 Cu08 P00R C01Q C01U 147.1(12) . . . . ?
 Cu08 P00R C01Q C03K -28.7(16) . . . . ?
 Cu08 P00R C01Z C035 162.7(7) . . . . ?
 Cu08 P00R C01Z C06D -19.8(8) . . . . ?
 Cu08 P00R C02I C038 -52.9(14) . . . . ?
 Cu08 P00R C02I C03I 122.5(13) . . . . ?
 Cu08 S00T C02B C02T -120.9(14) . . . . ?
 Cu08 S00T C02B C04G 57.9(15) . . . . ?
 Cu08 S00Y C02P C04H 119.8(6) . . . . ?
 Cu08 S00Y C02P C03Q -56.4(9) . . . . ?
 Cu09 S00P C02D C02J 97.4(14) . . . . ?
 Cu09 S00P C02D C02Y -82.7(15) . . . . ?
 Cu09 S00S C02G C028 166.7(13) . . . . ?
 Cu09 S00S C02G C02N -16.2(17) . . . . ?
 Cu09 S00V C02U C02O -59.2(17) . . . . ?
 Cu09 S00V C02U C04J 114.8(16) . . . . ?
 Cu0A S00N C025 C03L -21.3(15) . . . . ?
 Cu0A S00N C025 C03O 158.2(11) . . . . ?
 Cu0A S00T C02B C02T 1.9(17) . . . . ?
 Cu0A S00T C02B C04G -179.4(12) . . . . ?
 Cu0A S010 C02A C03F -146.4(7) . . . . ?
 Cu0A S010 C02A C05S 35.9(10) . . . . ?
 Cu0B S0M C02F C029 57.2(14) . . . . ?
 Cu0B S0M C02F C02L -113.1(12) . . . . ?
 Cu0B S00S C02G C028 -65.9(15) . . . . ?
 Cu0B S00S C02G C02N 111.2(14) . . . . ?
 Cu0B P00Z C027 C01X -28.6(8) . . . . ?
 Cu0B P00Z C027 C02X 153.6(5) . . . . ?
 Cu0B P00Z C04F C059 131.1(7) . . . . ?
 Cu0B P00Z C04F C05G -54.5(8) . . . . ?
 Cu0C S00P C02D C02J -112.1(14) . . . . ?
 Cu0C S00P C02D C02Y 67.8(15) . . . . ?
 Cu0C S00W C046 C056 -61(2) . . . . ?
 Cu0C S00W C046 C06E 116(2) . . . . ?
 Cu0C P011 C03B C052 166.3(7) . . . . ?
 Cu0C P011 C03B C04Q -15.9(9) . . . . ?
 Cu0C P011 C054 C04Z 137.6(6) . . . . ?
 Cu0C P011 C054 C04B -44.5(8) . . . . ?
 Cu0C P011 C05D C079 125.9(9) . . . . ?
 Cu0C P011 C05D C06T -54.0(10) . . . . ?
 Cu0D S00V C02U C02O -179.8(14) . . . . ?
 Cu0D S00V C02U C04J -5.7(18) . . . . ?
 Cu0D S00W C046 C056 84(2) . . . . ?
 Cu0D S00W C046 C06E -99(2) . . . . ?
 Cu0F S00Q C02E C05I -74.9(7) . . . . ?
 Cu0F S00Q C02E C03S 109.9(6) . . . . ?
 Cu0F S00W C046 C056 171.9(19) . . . . ?
 Cu0F S00W C046 C06E -11(2) . . . . ?
 Cu0F S00X C02M C06Z -152.9(7) . . . . ?
 Cu0F S00X C02M C05A 29.6(9) . . . . ?
 Cu0G S00U C04N C03T -88.3(17) . . . . ?
 Cu0G S00U C04N C04V 95.1(15) . . . . ?
 Cu0G S010 C02A C03F 76.3(9) . . . . ?
 Cu0G S010 C02A C05S -101.4(8) . . . . ?
 Cu0G P015 C050 C05K 131(2) . . . . ?
 Cu0G P015 C050 C05Z -47.7(19) . . . . ?
 Cu0G P015 C07C C04U 118(2) . . . . ?
 Cu0G P015 C07C C076 -57(2) . . . . ?
 Cu0G P015 C18 C21 -40(3) . . . . ?
 Cu0G P015 C18 C16 143.4(15) . . . . ?
 Cu0H S00U C04N C03T 39.3(18) . . . . ?
 Cu0H S00U C04N C04V -137.3(14) . . . . ?
 Cu0H S00V C02U C02O 67.4(17) . . . . ?
 Cu0H S00V C02U C04J -118.6(15) . . . . ?
 Cu0H S013 C05L C06Q 104.3(9) . . . . ?
 Cu0H S013 C05L C047 -73.9(10) . . . . ?
 Cu0I S00X C02M C06Z -26.4(10) . . . . ?
 Cu0I S00X C02M C05A 156.1(6) . . . . ?
 Cu0I S00Y C02P C04H -89.7(7) . . . . ?
 Cu0I S00Y C02P C03Q 94.1(7) . . . . ?
 Cu0J S00Y C02P C04H -12.8(8) . . . . ?
 Cu0J S00Y C02P C03Q 171.0(6) . . . . ?
 Cu0J S010 C02A C03F -57.8(9) . . . . ?
 Cu0J S010 C02A C05S 124.5(7) . . . . ?
 Cu0J S013 C05L C06Q -178.2(7) . . . . ?
 Cu0J S013 C05L C047 3.7(11) . . . . ?
 Cu0K S013 C05L C06Q -22.5(11) . . . . ?
 Cu0K S013 C05L C047 159.4(7) . . . . ?
 Cu0K P016 C06F C071 145.2(10) . . . . ?
 Cu0K P016 C06F C06I -36.2(13) . . . . ?
 Cu0K P016 C06P C06G 144.5(9) . . . . ?
 Cu0K P016 C06P C05T -39.4(14) . . . . ?
 Cu0K P016 C07L C07D 142.0(11) . . . . ?
 Cu0K P016 C07L C075 -46.0(12) . . . . ?
 S0L C01J C02H C04P -179.7(12) . . . . ?
 S0M C02F C02L C03G 169.7(13) . . . . ?
 S00N C025 C03L C05U -177.6(14) . . . . ?
 S00N C025 C03O C040 -179.9(13) . . . . ?
 P00O C01R C01T C03M 179.9(8) . . . . ?
 P00O C01R C02W C023 -179.9(8) . . . . ?
 P00O C01Y C05M C05X -177.9(10) . . . . ?
 P00O C01Y C02K C04K 177.8(11) . . . . ?
 P00O C03E C021 C03Y -178.9(9) . . . . ?
 P00O C03E C03X C037 178.9(9) . . . . ?
 S00P C02D C02J C03C 175.2(13) . . . . ?
 S00P C02D C02Y C04M -176.3(14) . . . . ?
 S00Q C02E C05I C06Y -175.2(9) . . . . ?
 S00Q C02E C03S C042 175.2(9) . . . . ?
 P00R C01Q C01U C02C -177.2(14) . . . . ?
 P00R C01Q C03K C04A -177.7(14) . . . . ?
 P00R C01Z C035 C03Z 177.4(10) . . . . ?
 P00R C01Z C06D C06V -177.5(10) . . . . ?
 P00R C02I C038 C03V -179.1(13) . . . . ?
 P00R C02I C03I C034 178.7(13) . . . . ?
 S00S C02G C02N C04X 179.4(14) . . . . ?
 S00T C02B C02T C04Y 177.0(13) . . . . ?
 S00T C02B C04G C058 -176.1(14) . . . . ?
 S00U C04N C04V C05Q -178.2(15) . . . . ?
 S00V C02U C04J C051 -177.2(16) . . . . ?
 S00W C046 C056 C07G -178(2) . . . . ?
 S00W C046 C06E C07T -179(2) . . . . ?
 S00X C02M C06Z C06H -177.4(10) . . . . ?
 S00X C02M C05A C04O 177.4(10) . . . . ?
 S00Y C02P C04H C04W -176.2(10) . . . . ?
 S00Y C02P C03Q C04D 176.2(10) . . . . ?
 P00Z C027 C01X C024 -177.7(9) . . . . ?
 P00Z C027 C02X C057 177.7(9) . . . . ?
 P00Z C04F C059 C05H 174.3(10) . . . . ?
 P00Z C04F C05G C062 -174.7(9) . . . . ?
 P00Z C04I C05J C064 -173.9(12) . . . . ?
 P00Z C04I C063 C05F 173.9(12) . . . . ?
 S010 C02A C03F C06C -177.6(12) . . . . ?
 S010 C02A C05S C067 177.7(12) . . . . ?
 P011 C054 C04Z C05Y 177.9(10) . . . . ?
 P011 C054 C04B C03J -178.0(9) . . . . ?
 P011 C05D C079 C07E -179.9(14) . . . . ?
 P011 C05D C06T C07F 179.9(13) . . . . ?
 S012 C04T C06W C07A 179.2(13) . . . . ?
 S013 C05L C06Q C06A -178.1(12) . . . . ?
 S013 C05L C047 C069 178.1(12) . . . . ?
 P015 C050 C05K C06O -176.3(19) . . . . ?
 P015 C050 C05Z C074 175.7(19) . . . . ?
 P015 C07X C07Y C14 -178(3) . . . . ?
 P015 C07X C71 C151 178(3) . . . . ?
 P015 C18 C21 C30 -176(3) . . . . ?
 P015 C18 C16 C58 177(3) . . . . ?
 P016 C06F C071 C07J 178.6(16) . . . . ?
 P016 C06F C06I C07P -178.6(15) . . . . ?
 P016 C07L C07D C65 171.7(17) . . . . ?
 P016 C07L C075 C07O -172.3(16) . . . . ?
 F017 C03H C057 C02X 179.3(12) . . . . ?
 F018 C02R C034 C03I 175.8(15) . . . . ?
 F018 C02R C03V C038 -176.9(15) . . . . ?
 F019 C02Z C04A C03K 179.5(16) . . . . ?
 F01A C041 C023 C02W 176.7(11) . . . . ?
 F01B C044 C04D C03Q 179.1(13) . . . . ?
 F01C C03A C03G C02L -178.2(15) . . . . ?
 F01D C03P C04P C02H -175.5(14) . . . . ?
 F01F C043 C03J C04B 179.4(13) . . . . ?
 C01I C01J C02H C04P 2(2) . . . . ?
 C01I C022 C03P F01D 179.8(13) . . . . ?
 C01I C022 C03P C04P 5(3) . . . . ?
 C01J C01I C022 C03P -6(2) . . . . ?
 C01J C02H C04P C03P -2(2) . . . . ?
 F01K C030 C051 C04J 177.3(18) . . . . ?
 F01L C05B C05N C04Q -179.9(15) . . . . ?
 F01M C053 C05Q C04V -180.0(19) . . . . ?
 F01M C053 C05V C03T 175(2) . . . . ?
 F01N C049 C037 C03X -174.4(14) . . . . ?
 F01O C03D C040 C03O 179.9(18) . . . . ?
 F01O C03D C05U C03L -177.3(19) . . . . ?
 C01Q P00R C01Z C035 31.9(10) . . . . ?
 C01Q P00R C01Z C06D -150.7(8) . . . . ?
 C01Q P00R C02I C038 80.0(14) . . . . ?
 C01Q P00R C02I C03I -104.5(15) . . . . ?
 C01Q C01U C02C C02Z -3(3) . . . . ?
 C01Q C03K C04A C02Z -7(3) . . . . ?
 C01R P00O C01Y C05M -155.0(7) . . . . ?
 C01R P00O C01Y C02K 27.1(9) . . . . ?
 C01R P00O C03E C021 -82.5(8) . . . . ?
 C01R P00O C03E C03X 98.6(7) . . . . ?
 C01R C01T C03M C041 0.0 . . . . ?
 C01T C01R C02W C023 0.0 . . . . ?
 C01T C03M C041 F01A -176.7(11) . . . . ?
 C01T C03M C041 C023 0.0 . . . . ?
 C03M C041 C023 C02W 0.0 . . . . ?
 C041 C023 C02W C01R 0.0 . . . . ?
 C02W C01R C01T C03M 0.0 . . . . ?
 F01S C04L C04X C02N 173.6(17) . . . . ?
 C01U C01Q C03K C04A 6(3) . . . . ?
 C01U C02C C02Z F019 -174.8(16) . . . . ?
 C01U C02C C02Z C04A 2(3) . . . . ?
 F01V C048 C04O C05A 172.8(16) . . . . ?
 C01Y P00O C01R C01T -112.2(7) . . . . ?
 C01Y P00O C01R C02W 67.7(7) . . . . ?
 C01Y P00O C03E C021 25.4(8) . . . . ?
 C01Y P00O C03E C03X -153.5(7) . . . . ?
 C01Y C05M C05X C05W 0.0 . . . . ?
 C05M C01Y C02K C04K 0.0 . . . . ?
 C05M C05X C05W C04K 0.0 . . . . ?
 C05M C05X C05W F04E -179.5(17) . . . . ?
 C05X C05W C04K C02K 0.0 . . . . ?
 C05W C04K C02K C01Y 0.0 . . . . ?
 C02K C01Y C05M C05X 0.0 . . . . ?
 C01Z P00R C01Q C01U -90.3(15) . . . . ?
 C01Z P00R C01Q C03K 94.0(15) . . . . ?
 C01Z P00R C02I C038 -171.6(12) . . . . ?
 C01Z P00R C02I C03I 3.8(16) . . . . ?
 C01Z C035 C03Z C05C 0.0 . . . . ?
 C035 C01Z C06D C06V 0.0 . . . . ?
 C035 C03Z C05C C06V 0.0 . . . . ?
 C035 C03Z C05C F036 177.0(16) . . . . ?
 C03Z C05C C06V C06D 0.0 . . . . ?
 C05C C06V C06D C01Z 0.0 . . . . ?
 C06D C01Z C035 C03Z 0.0 . . . . ?
 F020 C065 C067 C05S 177.2(16) . . . . ?
 C022 C01I C01J S0L -176.1(12) . . . . ?
 C022 C01I C01J C02H 3(2) . . . . ?
 C022 C03P C04P C02H -1(3) . . . . ?
 C025 C03L C05U C03D -3(3) . . . . ?
 C025 C03O C040 C03D -2(3) . . . . ?
 F026 C06B C06N C04U -179(2) . . . . ?
 C027 P00Z C04F C059 -102.8(8) . . . . ?
 C027 P00Z C04F C05G 71.6(8) . . . . ?
 C027 C01X C024 C03H 0.0 . . . . ?
 C01X C027 C02X C057 0.0 . . . . ?
 C01X C024 C03H F017 -179.3(12) . . . . ?
 C01X C024 C03H C057 0.0 . . . . ?
 C024 C03H C057 C02X 0.0 . . . . ?
 C03H C057 C02X C027 0.0 . . . . ?
 C02X C027 C01X C024 0.0 . . . . ?
 C028 C02G C02N C04X -3(3) . . . . ?
 C028 C04C C04L F01S -176.1(16) . . . . ?
 C028 C04C C04L C04X -2(3) . . . . ?
 C029 C02F C02L C03G -1(2) . . . . ?
 C029 C031 C03A F01C 178.4(15) . . . . ?
 C029 C031 C03A C03G 0(3) . . . . ?
 C02A C03F C06C C065 0.0 . . . . ?
 C03F C02A C05S C067 0.0 . . . . ?
 C03F C06C C065 F020 -177.2(16) . . . . ?
 C03F C06C C065 C067 0.0 . . . . ?
 C06C C065 C067 C05S 0.0 . . . . ?
 C065 C067 C05S C02A 0.0 . . . . ?
 C05S C02A C03F C06C 0.0 . . . . ?
 C02B C02T C04Y C05P -1(3) . . . . ?
 C02B C04G C058 C05P -1(3) . . . . ?
 C02C C02Z C04A C03K 3(3) . . . . ?
 C02D C02J C03C C04R 2(3) . . . . ?
 C02D C02Y C04M C04R 1(3) . . . . ?
 C02E C05I C06Y C05O 0.0 . . . . ?
 C05I C02E C03S C042 0.0 . . . . ?
 C05I C06Y C05O C042 0.0 . . . . ?
 C05I C06Y C05O F032 -178.2(16) . . . . ?
 C06Y C05O C042 C03S 0.0 . . . . ?
 C05O C042 C03S C02E 0.0 . . . . ?
 C03S C02E C05I C06Y 0.0 . . . . ?
 C02F C029 C031 C03A 0(2) . . . . ?
 C02F C02L C03G C03A 0(2) . . . . ?
 C02G C028 C04C C04L 2(3) . . . . ?
 C02G C02N C04X C04L 3(3) . . . . ?
 C02I P00R C01Q C01U 21.1(16) . . . . ?
 C02I P00R C01Q C03K -154.6(14) . . . . ?
 C02I P00R C01Z C035 -77.9(10) . . . . ?
 C02I P00R C01Z C06D 99.6(9) . . . . ?
 C02I C038 C03V C02R -1(3) . . . . ?
 C02J C02D C02Y C04M 4(3) . . . . ?
 C02J C03C C04R F01G 178.2(16) . . . . ?
 C02J C03C C04R C04M 3(3) . . . . ?
 C02M C06Z C06H C048 0.0 . . . . ?
 C06Z C02M C05A C04O 0.0 . . . . ?
 C06Z C06H C048 F01V -172.3(16) . . . . ?
 C06Z C06H C048 C04O 0.0 . . . . ?
 C06H C048 C04O C05A 0.0 . . . . ?
 C048 C04O C05A C02M 0.0 . . . . ?
 C05A C02M C06Z C06H 0.0 . . . . ?
 C02O C02Q C030 F01K -179.2(18) . . . . ?
 C02O C02Q C030 C051 0(3) . . . . ?
 C02O C02U C04J C051 -3(3) . . . . ?
 C02P C04H C04W C044 0.0 . . . . ?
 C04H C02P C03Q C04D 0.0 . . . . ?
 C04H C04W C044 F01B -179.1(13) . . . . ?
 C04H C04W C044 C04D 0.0 . . . . ?
 C04W C044 C04D C03Q 0.0 . . . . ?
 C044 C04D C03Q C02P 0.0 . . . . ?
 C03Q C02P C04H C04W 0.0 . . . . ?
 C02Q C02O C02U S00V 175.1(16) . . . . ?
 C02Q C02O C02U C04J 1(3) . . . . ?
 C02Q C030 C051 C04J -2(3) . . . . ?
 C02R C034 C03I C02I 2(3) . . . . ?
 C02T C02B C04G C058 3(3) . . . . ?
 C02T C04Y C05P F01W 177.8(16) . . . . ?
 C02T C04Y C05P C058 3(3) . . . . ?
 C02U C02O C02Q C030 0(3) . . . . ?
 C02U C04J C051 C030 4(3) . . . . ?
 F02V C03N C069 C047 179.4(15) . . . . ?
 C02Y C02D C02J C03C -5(3) . . . . ?
 C02Y C04M C04R F01G -179.0(17) . . . . ?
 C02Y C04M C04R C03C -4(3) . . . . ?
 C031 C029 C02F S0M -169.7(13) . . . . ?
 C031 C029 C02F C02L 1(2) . . . . ?
 C031 C03A C03G C02L 0(3) . . . . ?
 F032 C05O C042 C03S 178.1(16) . . . . ?
 F033 C06L C06O C05K 178(2) . . . . ?
 F033 C06L C074 C05Z -179(2) . . . . ?
 C034 C02R C03V C038 -3(3) . . . . ?
 F036 C05C C06V C06D -176.8(17) . . . . ?
 C038 C02I C03I C034 -6(2) . . . . ?
 F039 C04S C062 C05G -178.0(15) . . . . ?
 C03E P00O C01R C01T -3.9(8) . . . . ?
 C03E P00O C01R C02W 176.0(6) . . . . ?
 C03E P00O C01Y C05M 95.9(8) . . . . ?
 C03E P00O C01Y C02K -82.0(9) . . . . ?
 C03E C021 C03Y C049 0.0 . . . . ?
 C021 C03E C03X C037 0.0 . . . . ?
 C021 C03Y C049 F01N 174.5(14) . . . . ?
 C021 C03Y C049 C037 0.0 . . . . ?
 C03Y C049 C037 C03X 0.0 . . . . ?
 C049 C037 C03X C03E 0.0 . . . . ?
 C03X C03E C021 C03Y 0.0 . . . . ?
 C03I C02I C038 C03V 5(2) . . . . ?
 C03K C01Q C01U C02C -1(3) . . . . ?
 C03L C025 C03O C040 0(2) . . . . ?
 C03O C025 C03L C05U 3(3) . . . . ?
 C03T C04N C04V C05Q 5(3) . . . . ?
 F03U C070 C05F C063 178.0(19) . . . . ?
 C03V C02R C034 C03I 2(3) . . . . ?
 F03W Sb0E F03W Sb0E 49.8(7) 2_556 . . 2_556 ?
 F03W Sb0E F06J Sb0E -122.3(11) . . . 2_556 ?
 F03W Sb0E F06J Sb0E -39.3(8) 2_556 . . 2_556 ?
 F03W Sb0E F06K Sb0E 2(3) 2_556 . . 2_556 ?
 F03W Sb0E F06K Sb0E 105.1(9) . . . 2_556 ?
 C040 C03D C05U C03L 0(3) . . . . ?
 C046 C056 C07G C07Q 2(4) . . . . ?
 C046 C06E C07T C07Q -6(4) . . . . ?
 C04C C028 C02G S00S 178.2(15) . . . . ?
 C04C C028 C02G C02N 1(3) . . . . ?
 C04C C04L C04X C02N 0(3) . . . . ?
 F04E C05W C04K C02K 179.5(17) . . . . ?
 C04F P00Z C027 C01X -153.6(7) . . . . ?
 C04F P00Z C027 C02X 28.7(9) . . . . ?
 C04F C059 C05H C04S 0.0 . . . . ?
 C059 C04F C05G C062 0.0 . . . . ?
 C059 C05H C04S F039 178.1(15) . . . . ?
 C059 C05H C04S C062 0.0 . . . . ?
 C05H C04S C062 C05G 0.0 . . . . ?
 C04S C062 C05G C04F 0.0 . . . . ?
 C05G C04F C059 C05H 0.0 . . . . ?
 C04G C02B C02T C04Y -2(3) . . . . ?
 C04G C058 C05P F01W -176.6(17) . . . . ?
 C04G C058 C05P C04Y -2(3) . . . . ?
 C04I P00Z C027 C01X 95.0(8) . . . . ?
 C04I P00Z C027 C02X -82.7(8) . . . . ?
 C04I P00Z C04F C059 6.5(10) . . . . ?
 C04I P00Z C04F C05G -179.0(8) . . . . ?
 C04I C05J C064 C070 0.0 . . . . ?
 C05J C04I C063 C05F 0.0 . . . . ?
 C05J C064 C070 F03U -178.0(19) . . . . ?
 C05J C064 C070 C05F 0.0 . . . . ?
 C064 C070 C05F C063 0.0 . . . . ?
 C070 C05F C063 C04I 0.0 . . . . ?
 C063 C04I C05J C064 0.0 . . . . ?
 C04N C03T C05V C053 9(3) . . . . ?
 C04N C04V C05Q C053 1(3) . . . . ?
 C050 P015 C07C C04U -120(2) . . . . ?
 C050 P015 C07C C076 64(2) . . . . ?
 C050 P015 C18 C21 -165(2) . . . . ?
 C050 P015 C18 C16 18(2) . . . . ?
 C050 C05K C06O C06L 1(4) . . . . ?
 C050 C05Z C074 C06L 1(4) . . . . ?
 C052 C045 C05B F01L 179.9(15) . . . . ?
 C052 C045 C05B C05N 0.0 . . . . ?
 C045 C052 C03B P011 177.7(11) . . . . ?
 C045 C052 C03B C04Q 0.0 . . . . ?
 C045 C05B C05N C04Q 0.0 . . . . ?
 C05B C05N C04Q C03B 0.0 . . . . ?
 C05N C04Q C03B P011 -177.8(11) . . . . ?
 C05N C04Q C03B C052 0.0 . . . . ?
 C03B P011 C054 C04Z -98.2(8) . . . . ?
 C03B P011 C054 C04B 79.8(8) . . . . ?
 C03B P011 C05D C079 -0.4(12) . . . . ?
 C03B P011 C05D C06T 179.6(9) . . . . ?
 C03B C052 C045 C05B 0.0 . . . . ?
 C054 P011 C03B C052 40.3(9) . . . . ?
 C054 P011 C03B C04Q -141.9(8) . . . . ?
 C054 P011 C05D C079 -107.1(11) . . . . ?
 C054 P011 C05D C06T 73.0(10) . . . . ?
 C054 C04Z C05Y C043 0.0 . . . . ?
 C04Z C054 C04B C03J 0.0 . . . . ?
 C04Z C05Y C043 F01F -179.4(13) . . . . ?
 C04Z C05Y C043 C03J 0.0 . . . . ?
 C05Y C043 C03J C04B 0.0 . . . . ?
 C043 C03J C04B C054 0.0 . . . . ?
 C04B C054 C04Z C05Y 0.0 . . . . ?
 F055 C07B C068 C06U -177(2) . . . . ?
 C056 C046 C06E C07T -2(4) . . . . ?
 C056 C07G C07Q F060 -172(2) . . . . ?
 C056 C07G C07Q C07T -13(5) . . . . ?
 C05D P011 C03B C052 -65.7(11) . . . . ?
 C05D P011 C03B C04Q 112.0(9) . . . . ?
 C05D P011 C054 C04Z 10.6(10) . . . . ?
 C05D P011 C054 C04B -171.5(9) . . . . ?
 C05D C079 C07E C07U 0.0 . . . . ?
 C079 C05D C06T C07F 0.0 . . . . ?
 C079 C07E C07U C07F 0.0 . . . . ?
 C079 C07E C07U F06M 174(2) . . . . ?
 C07E C07U C07F C06T 0.0 . . . . ?
 C07U C07F C06T C05D 0.0 . . . . ?
 C06T C05D C079 C07E 0.0 . . . . ?
 C05E C06B C06N C04U -6(4) . . . . ?
 C05E C076 C07C P015 -179(2) . . . . ?
 C05E C076 C07C C04U 5(4) . . . . ?
 C05K C050 C05Z C074 -3(3) . . . . ?
 C05L C06Q C06A C03N 0.0 . . . . ?
 C06Q C05L C047 C069 0.0 . . . . ?
 C06Q C06A C03N F02V -179.2(19) . . . . ?
 C06Q C06A C03N C069 0.0 . . . . ?
 C06A C03N C069 C047 0.0 . . . . ?
 C03N C069 C047 C05L 0.0 . . . . ?
 C047 C05L C06Q C06A 0.0 . . . . ?
 C05Q C053 C05V C03T -3(4) . . . . ?
 F05R C06X C078 C05T -175(2) . . . . ?
 C05U C03D C040 C03O 2(3) . . . . ?
 C05V C03T C04N S00U 173.4(17) . . . . ?
 C05V C03T C04N C04V -10(3) . . . . ?
 C05V C053 C05Q C04V -2(3) . . . . ?
 C05Z C050 C05K C06O 2(3) . . . . ?
 F060 C07Q C07T C06E 175(2) . . . . ?
 F061 C1 C07O C075 179(2) . . . . ?
 F066 C157 C07P C06I 176(2) . . . . ?
 C06B C05E C076 C07C -7(4) . . . . ?
 C06E C046 C056 C07G 5(5) . . . . ?
 C06F P016 C06P C06G 19.9(14) . . . . ?
 C06F P016 C06P C05T -163.9(12) . . . . ?
 C06F P016 C07L C07D -93.9(15) . . . . ?
 C06F P016 C07L C075 78.1(14) . . . . ?
 C06F C071 C07J C157 0.0 . . . . ?
 C071 C06F C06I C07P 0.0 . . . . ?
 C071 C07J C157 F066 -176(2) . . . . ?
 C071 C07J C157 C07P 0.0 . . . . ?
 C07J C157 C07P C06I 0.0 . . . . ?
 C157 C07P C06I C06F 0.0 . . . . ?
 C06I C06F C071 C07J 0.0 . . . . ?
 C06G C07W C06X F05R 175(2) . . . . ?
 C06G C07W C06X C078 0.0 . . . . ?
 C07W C06G C06P P016 176.1(16) . . . . ?
 C07W C06G C06P C05T 0.0 . . . . ?
 C07W C06X C078 C05T 0.0 . . . . ?
 C06X C078 C05T C06P 0.0 . . . . ?
 C078 C05T C06P P016 -176.1(16) . . . . ?
 C078 C05T C06P C06G 0.0 . . . . ?
 C06P P016 C06F C071 -89.1(14) . . . . ?
 C06P P016 C06F C06I 89.5(13) . . . . ?
 C06P P016 C07L C07D 16.3(16) . . . . ?
 C06P P016 C07L C075 -171.7(12) . . . . ?
 C06P C06G C07W C06X 0.0 . . . . ?
 F06J Sb0E F03W Sb0E 134.1(11) . . . 2_556 ?
 F06J Sb0E F03W Sb0E -27.7(7) 2_556 . . 2_556 ?
 F06J Sb0E F06J Sb0E 2(3) 2_556 . . 2_556 ?
 F06J Sb0E F06K Sb0E -136.0(12) . . . 2_556 ?
 F06J Sb0E F06K Sb0E 26.5(7) 2_556 . . 2_556 ?
 F06K Sb0E F03W Sb0E -111.7(11) . . . 2_556 ?
 F06K Sb0E F03W Sb0E 0.9(17) 2_556 . . 2_556 ?
 F06K Sb0E F06J Sb0E 34.7(10) 2_556 . . 2_556 ?
 F06K Sb0E F06J Sb0E 128.0(13) . . . 2_556 ?
 F06K Sb0E F06K Sb0E -45.1(9) 2_556 . . 2_556 ?
 F06M C07U C07F C06T -174(2) . . . . ?
 C06N C04U C07C P015 -179(2) . . . . ?
 C06N C04U C07C C076 -4(4) . . . . ?
 C06O C06L C074 C05Z 3(4) . . . . ?
 C06U C04T C06W C07A 0.0 . . . . ?
 C04T C06U C068 C07B 0.0 . . . . ?
 C04T C06W C07A C07B 0.0 . . . . ?
 C06W C07A C07B F055 177(2) . . . . ?
 C06W C07A C07B C068 0.0 . . . . ?
 C07A C07B C068 C06U 0.0 . . . . ?
 C068 C06U C04T S012 -179.2(13) . . . . ?
 C068 C06U C04T C06W 0.0 . . . . ?
 C074 C06L C06O C05K -3(4) . . . . ?
 C076 C05E C06B F026 -179(2) . . . . ?
 C076 C05E C06B C06N 7(4) . . . . ?
 C07C P015 C050 C05K 5(3) . . . . ?
 C07C P015 C050 C05Z -174.0(18) . . . . ?
 C07C P015 C18 C21 83(3) . . . . ?
 C07C P015 C18 C16 -93.8(19) . . . . ?
 C07C C04U C06N C06B 4(4) . . . . ?
 C07G C07Q C07T C06E 15(5) . . . . ?
 C07L P016 C06F C071 23.7(15) . . . . ?
 C07L P016 C06F C06I -157.7(12) . . . . ?
 C07L P016 C06P C06G -93.4(13) . . . . ?
 C07L P016 C06P C05T 82.7(14) . . . . ?
 C07L C07D C65 C1 0.0 . . . . ?
 C07D C07L C075 C07O 0.0 . . . . ?
 C07D C65 C1 F061 -179(3) . . . . ?
 C07D C65 C1 C07O 0.0 . . . . ?
 C65 C1 C07O C075 0.0 . . . . ?
 C1 C07O C075 C07L 0.0 . . . . ?
 C075 C07L C07D C65 0.0 . . . . ?
 C07X P015 C050 C05K -105(2) . . . . ?
 C07X P015 C050 C05Z 77(2) . . . . ?
 C07X P015 C07C C04U -20(3) . . . . ?
 C07X P015 C07C C076 165(2) . . . . ?
 C07X C07Y C14 C07R 0.0 . . . . ?
 C07Y C07X C71 C151 0.0 . . . . ?
 C07Y C14 C07R C151 0.0 . . . . ?
 C07Y C14 C07R F4 178(4) . . . . ?
 C14 C07R C151 C71 0.0 . . . . ?
 C07R C151 C71 C07X 0.0 . . . . ?
 C71 C07X C07Y C14 0.0 . . . . ?
 C18 P015 C050 C05K -105(3) . . . . ?
 C18 P015 C050 C05Z 76(2) . . . . ?
 C18 P015 C07C C04U 2(3) . . . . ?
 C18 P015 C07C C076 -173(2) . . . . ?
 C18 C21 C30 C34 0.0 . . . . ?
 C21 C18 C16 C58 0.0 . . . . ?
 C21 C30 C34 C58 0.0 . . . . ?
 C21 C30 C34 F37 -158(5) . . . . ?
 C30 C34 C58 C16 0.0 . . . . ?
 C34 C58 C16 C18 0.0 . . . . ?
 C16 C18 C21 C30 0.0 . . . . ?
 F4 C07R C151 C71 -178(3) . . . . ?
 F37 C34 C58 C16 163(4) . . . . ?

_smtbx_masks_special_details       ?
loop_
  _smtbx_masks_void_nr
  _smtbx_masks_void_average_x
  _smtbx_masks_void_average_y
  _smtbx_masks_void_average_z
  _smtbx_masks_void_volume
  _smtbx_masks_void_count_electrons
  _smtbx_masks_void_content
 1 0.020 0.194 0.933 229.9 44.5 ?
 2 0.020 0.306 0.433 229.9 44.4 ?
 3 -0.020 0.694 0.567 229.9 42.7 ?
 4 -0.020 0.806 0.067 229.9 42.6 ?
 5 0.250 0.473 0.500 471.9 90.0 ?
 6 0.250 0.027 0.000 471.9 90.3 ?
 7 0.250 0.750 0.250 160.1 0.0 ?
 8 0.250 0.750 0.750 160.1 0.0 ?
 9 0.156 0.672 0.922 7.1 0.0 ?
 10 0.156 0.828 0.422 7.1 0.0 ?
 11 0.181 0.639 0.844 7.1 0.0 ?
 12 0.181 0.861 0.344 7.1 0.0 ?
 13 0.250 -0.010 0.500 253.9 41.5 ?
 14 0.250 0.510 0.000 253.9 42.1 ?
 15 0.194 0.203 0.589 8.0 0.2 ?
 16 0.194 0.297 0.089 8.0 0.2 ?
 17 0.238 0.158 0.291 38.9 0.0 ?
 18 0.238 0.342 0.791 38.9 0.0 ?
 19 0.262 0.158 0.709 38.9 0.0 ?
 20 0.262 0.342 0.209 38.9 0.0 ?
 21 0.480 0.194 0.067 229.9 42.3 ?
 22 0.306 0.203 0.411 8.0 0.3 ?
 23 0.306 0.297 0.911 8.0 0.2 ?
 24 0.480 0.306 0.567 229.9 42.2 ?
 25 0.319 0.639 0.156 7.1 0.0 ?
 26 0.319 0.861 0.656 7.1 0.0 ?
 27 0.344 0.672 0.078 7.1 0.0 ?
 28 0.344 0.828 0.578 7.1 0.0 ?
 29 0.520 0.694 0.433 229.9 44.1 ?
 30 0.520 0.806 0.933 229.9 44.0 ?
 31 0.750 -0.027 0.000 471.9 90.0 ?
 32 0.750 0.527 0.500 471.9 90.3 ?
 33 0.750 0.250 0.750 160.1 0.0 ?
 34 0.750 0.250 0.250 160.1 0.0 ?
 35 0.656 0.172 0.422 7.1 0.0 ?
 36 0.656 0.328 0.922 7.1 0.0 ?
 37 0.681 0.139 0.344 7.1 0.0 ?
 38 0.681 0.361 0.844 7.1 0.0 ?
 39 0.750 0.010 0.500 253.9 42.1 ?
 40 0.750 0.490 0.000 253.9 41.5 ?
 41 0.694 0.703 0.089 8.0 0.2 ?
 42 0.694 0.797 0.589 8.0 0.2 ?
 43 0.738 0.658 0.791 38.9 0.0 ?
 44 0.738 0.842 0.291 38.9 0.0 ?
 45 0.762 0.658 0.209 38.9 0.0 ?
 46 0.762 0.842 0.709 38.9 0.0 ?
 47 0.806 0.703 0.911 8.0 0.2 ?
 48 0.806 0.797 0.411 8.0 0.2 ?
 49 0.819 0.139 0.656 7.1 0.0 ?
 50 0.819 0.361 0.156 7.1 0.0 ?
 51 0.844 0.172 0.578 7.1 0.0 ?
 52 0.844 0.328 0.078 7.1 0.0 ?

_shelx_res_file
;
TITL 1_a.res in I2/a
    1.res
    created by SHELXL-2018/3 at 17:28:32 on 09-Feb-2025
REM Old TITL
REM SHELXT solution in I2/a
REM R1 0.333, Rweak 0.029, Alpha 0.078, Orientation as input
REM Formula found by SHELXT: Ag3 Cu40 S32 P8 C487
CELL 1.54186 32.2725 36.3369 36.3503 90 94.148 90
ZERR 8 0.0012 0.0011 0.0013 0 0.003 0
LATT 2
SYMM 0.5-X,+Y,-Z
SFAC C H Ag Cu F P S Sb
UNIT 1584 1072 8 136 312 48 120 8
SIMU 0.01 0.02 2 $C
ISOR 0.01 0.02 $C
ISOR 0.01 0.02 $F
DFIX 1.38 0.01 F02V C03N

L.S. 20 0 0
PLAN  43
SIZE 0.11 0.147 0.18
TEMP 120
CONF
list 4
MORE -1
ABIN
BOND $H
fmap 2 53
acta
OMIT -3 125
OMIT -1 1 6
OMIT 1 1 4
OMIT -1 1 8
OMIT -3 3 6
OMIT 2 2 10
OMIT -5 1 2
OMIT -9 1 2
OMIT -1 11 4
OMIT 1 4 5
OMIT 0 8 4
OMIT 0 13 13
OMIT -2 1 3
OMIT -4 1 5
OMIT -3 10 17
REM <olex2.extras>
REM <HklSrc "%.\\1.hkl">
REM </olex2.extras>

WGHT    0.200000
FVAR       0.03101
AG01  3    0.518057    0.413677    0.260632    11.00000    0.03529    0.05745 =
         0.08284    0.02076    0.02150    0.01295
SB02  8    0.750000    0.214559    0.500000    10.50000    0.03595    0.13142 =
         0.05758    0.00000    0.00495    0.00000
CU03  4    0.592630    0.369618    0.141809    11.00000    0.03234    0.04478 =
         0.07172    0.00524    0.01536    0.00767
CU04  4    0.503218    0.425824    0.163735    11.00000    0.03006    0.04811 =
         0.07780    0.00766    0.01317    0.00888
CU05  4    0.568468    0.440214    0.210542    11.00000    0.03811    0.05113 =
         0.06509    0.01030    0.01331    0.00995
CU06  4    0.516072    0.500190    0.268580    11.00000    0.03567    0.06673 =
         0.06754    0.00735    0.01204    0.00652
CU07  4    0.597982    0.370859    0.250747    11.00000    0.03649    0.05901 =
         0.07528    0.02166    0.01943    0.00773
CU08  4    0.628660    0.345587    0.355089    11.00000    0.03677    0.07003 =
         0.07323    0.03676    0.01834    0.01504
CU09  4    0.462906    0.458882    0.218437    11.00000    0.04233    0.05569 =
         0.07527    0.00530    0.01403    0.00429
CU0A  4    0.592318    0.430909    0.309413    11.00000    0.05366    0.07381 =
         0.06045    0.02024    0.01181    0.00815
CU0B  4    0.520353    0.528760    0.162074    11.00000    0.05788    0.04720 =
         0.06567    0.00554    0.00450    0.01721
CU0C  4    0.395855    0.386164    0.152358    11.00000    0.03637    0.05968 =
         0.08562    0.00197    0.01534   -0.00142
CU0D  4    0.434184    0.368330    0.256112    11.00000    0.04647    0.06154 =
         0.09877    0.01312    0.02943    0.00970
SB0E  8    0.263239    0.220558    0.494546    10.50000    0.04494    0.06831 =
         0.13278    0.03504    0.00024   -0.00267
CU0F  4    0.495312    0.357010    0.203200    11.00000    0.04064    0.08816 =
         0.10227    0.03443    0.02730    0.02251
CU0G  4    0.546627    0.504448    0.367796    11.00000    0.06540    0.10940 =
         0.05406    0.00063    0.00893    0.04065
CU0H  4    0.470761    0.436405    0.318564    11.00000    0.04589    0.08388 =
         0.10326    0.03118    0.02174    0.00975
CU0I  4    0.514622    0.352432    0.305025    11.00000    0.04264    0.10125 =
         0.10944    0.05539    0.02989    0.01697
CU0J  4    0.530393    0.401177    0.358008    11.00000    0.05452    0.10121 =
         0.09874    0.05016    0.04084    0.03687
CU0K  4    0.417676    0.358004    0.358872    11.00000    0.03419    0.32963 =
         0.06235    0.04157    0.01148   -0.01237
S0L   7    0.614687    0.394057    0.197057    11.00000    0.03004    0.04965 =
         0.06288    0.00947    0.01316    0.00606
S0M   7    0.549651    0.473385    0.157217    11.00000    0.03433    0.03732 =
         0.06244    0.00734    0.00928    0.00734
S00N  7    0.580196    0.473985    0.264262    11.00000    0.03329    0.06002 =
         0.05423    0.01108    0.00990    0.00833
P00O  6    0.632542    0.347618    0.100726    11.00000    0.02959    0.04602 =
         0.07052   -0.00120    0.01172    0.00662
S00P  7    0.433766    0.437695    0.161227    11.00000    0.02790    0.04951 =
         0.07889    0.00366    0.00755    0.00583
S00Q  7    0.523979    0.367849    0.148136    11.00000    0.02909    0.04915 =
         0.08572    0.00886    0.01884    0.00915
P00R  6    0.673942    0.312903    0.388971    11.00000    0.03331    0.05741 =
         0.06967    0.02066    0.00989    0.00466
S00S  7    0.487164    0.518681    0.213959    11.00000    0.03924    0.04856 =
         0.07501    0.00159    0.00726    0.01175
S00T  7    0.633715    0.380711    0.304767    11.00000    0.03087    0.08106 =
         0.07629    0.04029    0.01501    0.00648
S00U  7    0.493136    0.497302    0.324754    11.00000    0.03752    0.08417 =
         0.07049    0.01669    0.01795    0.01996
S00V  7    0.429624    0.430003    0.264820    11.00000    0.03913    0.05951 =
         0.10059    0.01181    0.02624    0.01446
S00W  7    0.424862    0.349945    0.197686    11.00000    0.04163    0.04963 =
         0.10579    0.01296    0.02082    0.00642
S00X  7    0.540029    0.336151    0.250006    11.00000    0.03096    0.06975 =
         0.10831    0.03601    0.01929    0.00757
S00Y  7    0.559244    0.343772    0.357918    11.00000    0.03947    0.09098 =
         0.10414    0.05418    0.03295    0.02117
P00Z  6    0.524172    0.578701    0.127810    11.00000    0.08568    0.04468 =
         0.07898    0.00813    0.00284    0.01661
S010  7    0.576782    0.448928    0.367068    11.00000    0.05652    0.10150 =
         0.05948    0.02921    0.01932    0.03094
P011  6    0.342493    0.372966    0.112911    11.00000    0.04642    0.07714 =
         0.09257   -0.00932    0.01604   -0.01161
S012  7    0.445162    0.336925    0.307797    11.00000    0.04219    0.11136 =
         0.13988    0.06841    0.03834    0.01552
S013  7    0.460896    0.404647    0.371710    11.00000    0.07856    0.13116 =
         0.15610    0.07551    0.08645    0.05525
P015  6    0.558751    0.560733    0.388409    11.00000    0.07853    0.14520 =
         0.08431   -0.04043   -0.01338    0.04833
P016  6    0.368989    0.317500    0.381826    11.00000    0.08871    0.10468 =
         0.11889   -0.00578    0.02537   -0.00498
F017  5    0.516656    0.552999   -0.033586    11.00000    0.08823    0.10024 =
         0.06826    0.01215    0.02584    0.03491
F018  5    0.592995    0.260182    0.520553    11.00000    0.07852    0.09040 =
         0.08286    0.03733    0.02587   -0.00718
F019  5    0.834460    0.376804    0.448101    11.00000    0.08273    0.10660 =
         0.07255   -0.01256    0.00922   -0.04584
F01A  5    0.561136    0.336308   -0.054075    11.00000    0.10555    0.10398 =
         0.05870   -0.02809   -0.01413    0.04248
F01B  5    0.498649    0.247831    0.473095    11.00000    0.05940    0.12936 =
         0.09577    0.06170    0.01741   -0.01470
F01C  5    0.643397    0.471910    0.024194    11.00000    0.10907    0.13320 =
         0.08027    0.01290    0.05704    0.00709
F01D  5    0.780176    0.462321    0.196009    11.00000    0.03946    0.11523 =
         0.11617    0.00482    0.00002   -0.01743
F01E  5    0.767954    0.214653    0.550753    11.00000    0.06290    0.14252 =
         0.07629    0.00241    0.00917   -0.04183
F01F  5    0.360757    0.420430   -0.040772    11.00000    0.06818    0.12143 =
         0.09250    0.00375    0.01295   -0.00709
F01G  5    0.376973    0.552640    0.054998    11.00000    0.10011    0.08076 =
         0.10874    0.02627   -0.02042    0.02248
F01H  5    0.712539    0.254237    0.508378    11.00000    0.10886    0.11584 =
         0.09640   -0.03714   -0.00610    0.00381
C01I  1    0.668895    0.450994    0.197555    11.00000    0.04330    0.05829 =
         0.05412    0.00137    0.00208   -0.00035
AFIX  43
H01I  2    0.645318    0.465570    0.198569    11.00000   -1.20000
AFIX   0
C01J  1    0.664961    0.414073    0.197769    11.00000    0.03593    0.05616 =
         0.05350    0.01225    0.00587    0.00125
F01K  5    0.255276    0.475316    0.261222    11.00000    0.04860    0.12696 =
         0.17240   -0.00063    0.00872    0.02262
F01L  5    0.188087    0.448132    0.148801    11.00000    0.06220    0.15028 =
         0.11665   -0.01772    0.01492    0.01545
F01M  5    0.357335    0.599499    0.353373    11.00000    0.10306    0.16696 =
         0.11634    0.01599    0.05177    0.08563
F01N  5    0.794972    0.422382    0.102123    11.00000    0.07299    0.11721 =
         0.17029   -0.03298    0.02859   -0.04861
F01O  5    0.701816    0.595183    0.272121    11.00000    0.08949    0.12362 =
         0.16483    0.03805   -0.01010   -0.05326

F01P  5    0.707703    0.183622    0.507521    11.00000    0.10437    0.10641 =
         0.09663   -0.00253   -0.00479   -0.03234
C01Q  1    0.723381    0.332180    0.407643    11.00000    0.05613    0.05950 =
         0.06127    0.00644    0.01240   -0.00695
AFIX  66
C01R  1    0.612079    0.345683    0.052842    11.00000    0.04480    0.05288 =
         0.05506   -0.00214    0.01047    0.00526
C01T  1    0.632174    0.361247    0.024074    11.00000    0.05550    0.05792 =
         0.06616   -0.00269    0.00973    0.01020
AFIX  43
H01T  2    0.657334    0.373414    0.028900    11.00000   -1.20000
AFIX  65
C03M  1    0.614666    0.358626   -0.011907    11.00000    0.07100    0.06637 =
         0.06817   -0.01221    0.01357    0.01270
AFIX  43
H03M  2    0.628111    0.369039   -0.031155    11.00000   -1.20000
AFIX  65
C041  1    0.577062    0.340441   -0.019120    11.00000    0.06925    0.06650 =
         0.07289   -0.00744    0.00059    0.01556
C023  1    0.556967    0.324877    0.009648    11.00000    0.06243    0.06359 =
         0.07550   -0.00989   -0.00173    0.00887
AFIX  43
H023  2    0.531807    0.312710    0.004822    11.00000   -1.20000
AFIX  65
C02W  1    0.574475    0.327497    0.045629    11.00000    0.04817    0.05756 =
         0.06650   -0.00788    0.00261    0.00763
AFIX  43
H02W  2    0.561030    0.317084    0.064877    11.00000   -1.20000
AFIX   0
F01S  5    0.358611    0.632339    0.222320    11.00000    0.11952    0.12044 =
         0.14504   -0.03444    0.00679    0.07795
C01U  1    0.742198    0.321031    0.441547    11.00000    0.06095    0.05628 =
         0.05987    0.00311    0.00922   -0.00961
AFIX  43
H01U  2    0.729881    0.302479    0.454602    11.00000   -1.20000
AFIX   0
F01V  5    0.583508    0.181709    0.218015    11.00000    0.19987    0.05843 =
         0.14028    0.00802   -0.02869   -0.02508
F01W  5    0.807868    0.418294    0.284811    11.00000    0.04529    0.18405 =
         0.15358    0.05710    0.02906   -0.00932
AFIX  66
C01Y  1    0.645685    0.299656    0.111384    11.00000    0.05807    0.06277 =
         0.08311    0.00718    0.01668    0.01064
C05M  1    0.646286    0.289323    0.148236    11.00000    0.07637    0.08007 =
         0.09497    0.01124    0.02314    0.01643
AFIX  43
H05M  2    0.639321    0.306290    0.165924    11.00000   -1.20000
AFIX  65
C05X  1    0.657297    0.253633    0.158652    11.00000    0.08911    0.09109 =
         0.10725    0.01331    0.02273    0.01536
AFIX  43
H05X  2    0.657699    0.246719    0.183309    11.00000   -1.20000
AFIX  65
C05W  1    0.667706    0.228274    0.132216    11.00000    0.08920    0.08527 =
         0.11473    0.00811    0.01432    0.01641
C04K  1    0.667105    0.238606    0.095363    11.00000    0.08172    0.08091 =
         0.10648   -0.00132    0.00824    0.01581
AFIX  43
H04K  2    0.674070    0.221640    0.077676    11.00000   -1.20000
AFIX  65
C02K  1    0.656095    0.274297    0.084947    11.00000    0.06831    0.06713 =
         0.09369    0.00305    0.00447    0.00746
AFIX  43
H02K  2    0.655693    0.281210    0.060290    11.00000   -1.20000
AFIX  66
C01Z  1    0.690233    0.273859    0.362327    11.00000    0.06005    0.06888 =
         0.07820    0.00568    0.00549    0.00424
C035  1    0.726145    0.254333    0.372999    11.00000    0.06547    0.08412 =
         0.08183   -0.00072    0.00845    0.01497
AFIX  43
H035  2    0.742891    0.261779    0.393549    11.00000   -1.20000
AFIX  65
C03Z  1    0.737028    0.223676    0.352956    11.00000    0.07686    0.08712 =
         0.09139    0.00018    0.01671    0.00895
AFIX  43
H03Z  2    0.761056    0.210612    0.360097    11.00000   -1.20000
AFIX  65
C05C  1    0.712000    0.212546    0.322242    11.00000    0.08977    0.09157 =
         0.10454   -0.00715    0.01313    0.00120
C06V  1    0.676088    0.232072    0.311570    11.00000    0.09830    0.10088 =
         0.11224   -0.01149   -0.00142   -0.00118
AFIX  43
H06V  2    0.659342    0.224625    0.291019    11.00000   -1.20000
AFIX  65
C06D  1    0.665204    0.262728    0.331612    11.00000    0.08688    0.08856 =
         0.10067   -0.00562   -0.00330    0.00326
AFIX  43
H06D  2    0.641177    0.275793    0.324471    11.00000   -1.20000
AFIX   0
F020  5    0.707340    0.415000    0.483185    11.00000    0.14617    0.17151 =
         0.11022   -0.00783   -0.05111    0.05357
C022  1    0.708228    0.468121    0.195815    11.00000    0.04738    0.06465 =
         0.06543   -0.00144    0.00096   -0.00491
AFIX  43
H022  2    0.711004    0.493466    0.193414    11.00000   -1.20000
AFIX   0
C025  1    0.617860    0.510733    0.267411    11.00000    0.04296    0.06066 =
         0.05965    0.01311    0.01083    0.00490
F026  5    0.458539    0.607575    0.508766    11.00000    0.23374    0.13270 =
         0.13655   -0.00435    0.10235    0.04605
AFIX  66
C027  1    0.520639    0.570660    0.078278    11.00000    0.06253    0.05796 =
         0.06344    0.01129    0.00599    0.00976
C01X  1    0.534200    0.537378    0.064618    11.00000    0.05962    0.05219 =
         0.06649    0.00892    0.00185    0.00462
AFIX  43
H01X  2    0.544095    0.519040    0.080802    11.00000   -1.20000
AFIX  65
C024  1    0.532974    0.531504    0.026769    11.00000    0.05688    0.05791 =
         0.06141    0.00336   -0.00286    0.00561
AFIX  43
H024  2    0.542048    0.509236    0.017630    11.00000   -1.20000
AFIX  65
C03H  1    0.518187    0.558913    0.002580    11.00000    0.06042    0.06509 =
         0.06270    0.00549    0.00379    0.01200
C057  1    0.504625    0.592195    0.016239    11.00000    0.06882    0.07578 =
         0.06987    0.00712    0.00716    0.01176
AFIX  43
H057  2    0.494731    0.610533    0.000055    11.00000   -1.20000
AFIX  65
C02X  1    0.505851    0.598069    0.054088    11.00000    0.07009    0.06800 =
         0.06657    0.01195    0.01223    0.01401
AFIX  43
H02X  2    0.496777    0.620337    0.063227    11.00000   -1.20000
AFIX   0
C028  1    0.457683    0.589360    0.223247    11.00000    0.06849    0.06414 =
         0.07205   -0.00119    0.00361    0.00916
AFIX  43
H028  2    0.485525    0.596174    0.225637    11.00000   -1.20000
AFIX   0
C029  1    0.614014    0.492079    0.115984    11.00000    0.05756    0.05720 =
         0.06234    0.01185    0.01150    0.00444
AFIX  43
H029  2    0.621922    0.507458    0.135706    11.00000   -1.20000
AFIX  66
C02A  1    0.615076    0.438042    0.401779    11.00000    0.08204    0.09367 =
         0.07557   -0.00038    0.01177    0.01212
C03F  1    0.604271    0.428958    0.436976    11.00000    0.08877    0.08958 =
         0.07707   -0.00059    0.00845    0.01118
AFIX  43
H03F  2    0.576436    0.427768    0.441946    11.00000   -1.20000
AFIX  65
C06C  1    0.635067    0.421654    0.464747    11.00000    0.09815    0.09426 =
         0.08243    0.00198    0.00073    0.00849
AFIX  43
H06C  2    0.627837    0.415576    0.488296    11.00000   -1.20000
AFIX  65
C065  1    0.676669    0.423433    0.457319    11.00000    0.09633    0.09803 =
         0.08433   -0.00373   -0.00396    0.00984
C067  1    0.687475    0.432516    0.422122    11.00000    0.08756    0.10482 =
         0.08817   -0.00441    0.00328    0.01673
AFIX  43
H067  2    0.715310    0.433707    0.417153    11.00000   -1.20000
AFIX  65
C05S  1    0.656679    0.439821    0.394351    11.00000    0.08378    0.10645 =
         0.08451   -0.00308    0.00798    0.01616
AFIX  43
H05S  2    0.663909    0.445899    0.370802    11.00000   -1.20000
AFIX   0
C02B  1    0.685575    0.393377    0.297528    11.00000    0.05268    0.07422 =
         0.06618    0.01578    0.01113   -0.00106
C02C  1    0.777912    0.336492    0.455961    11.00000    0.06444    0.06715 =
         0.06004    0.00126    0.00684   -0.01308
AFIX  43
H02C  2    0.789670    0.329574    0.479040    11.00000   -1.20000
AFIX   0
C02D  1    0.417584    0.473754    0.130207    11.00000    0.04913    0.05970 =
         0.06707    0.00134    0.00364    0.00876
AFIX  66
C02E  1    0.492603    0.348427    0.110915    11.00000    0.05181    0.06673 =
         0.07743   -0.00266    0.02045    0.00565
C05I  1    0.492815    0.310568    0.105459    11.00000    0.06937    0.07309 =
         0.09185   -0.00536    0.01010    0.00396
AFIX  43
H05I  2    0.507682    0.295410    0.122277    11.00000   -1.20000
AFIX  65
C06Y  1    0.470805    0.295364    0.074867    11.00000    0.08757    0.08488 =
         0.10498   -0.00765    0.00697   -0.00206
AFIX  43
H06Y  2    0.470946    0.270034    0.071217    11.00000   -1.20000
AFIX  65
C05O  1    0.448584    0.318020    0.049730    11.00000    0.08388    0.09389 =
         0.09991   -0.00660    0.00895   -0.00378
C042  1    0.448372    0.355879    0.055186    11.00000    0.07243    0.09112 =
         0.09402   -0.00349    0.01183    0.00474
AFIX  43
H042  2    0.433505    0.371037    0.038368    11.00000   -1.20000
AFIX  65
C03S  1    0.470382    0.371083    0.085778    11.00000    0.05581    0.07441 =
         0.08181   -0.00377    0.01448    0.00674
AFIX  43
H03S  2    0.470240    0.396414    0.089428    11.00000   -1.20000
AFIX   0
C02F  1    0.581872    0.468999    0.119032    11.00000    0.04985    0.04655 =
         0.05619    0.00817    0.00888    0.00573
C02G  1    0.448068    0.552270    0.217731    11.00000    0.05732    0.06420 =
         0.06663   -0.00535    0.00181    0.00958
C02H  1    0.700857    0.391509    0.197790    11.00000    0.04292    0.06504 =
         0.06402    0.00731    0.00949    0.00257
AFIX  43
H02H  2    0.698526    0.366001    0.197326    11.00000   -1.20000
AFIX   0
C02I  1    0.650448    0.294460    0.428485    11.00000    0.04535    0.05714 =
         0.06381    0.01809   -0.00107    0.00049
C02J  1    0.442860    0.485560    0.103205    11.00000    0.05693    0.06333 =
         0.06759    0.00125   -0.00088    0.00781
AFIX  43
H02J  2    0.469477    0.475980    0.102206    11.00000   -1.20000
AFIX   0
C02L  1    0.571043    0.445972    0.089499    11.00000    0.05055    0.04496 =
         0.06445    0.00500    0.01161    0.01477
AFIX  43
H02L  2    0.549029    0.429814    0.091783    11.00000   -1.20000
AFIX  66
C02M  1    0.553294    0.289010    0.240870    11.00000    0.06884    0.06917 =
         0.08731    0.01941    0.00182   -0.00379
C06Z  1    0.564740    0.265410    0.269942    11.00000    0.09513    0.08194 =
         0.09237    0.00519   -0.00564   -0.00016
AFIX  43
H06Z  2    0.564487    0.273668    0.294140    11.00000   -1.20000
AFIX  65
C06H  1    0.576565    0.229468    0.262845    11.00000    0.10477    0.08455 =
         0.09771    0.00630   -0.00433    0.00068
AFIX  43
H06H  2    0.584223    0.213679    0.282296    11.00000   -1.20000
AFIX  65
C048  1    0.576943    0.217126    0.226678    11.00000    0.09468    0.07564 =
         0.09274    0.00833   -0.00315   -0.00412
C04O  1    0.565497    0.240725    0.197606    11.00000    0.08595    0.07658 =
         0.08741    0.01071    0.00948    0.00629
AFIX  43
H04O  2    0.565750    0.232467    0.173407    11.00000   -1.20000
AFIX  65
C05A  1    0.553673    0.276667    0.204701    11.00000    0.08118    0.07538 =
         0.08996    0.01706    0.00945    0.00505
AFIX  43
H05A  2    0.546014    0.292457    0.185250    11.00000   -1.20000
AFIX   0
C02N  1    0.406291    0.543221    0.213706    11.00000    0.05701    0.07317 =
         0.07104   -0.00553    0.00370    0.01496
AFIX  43
H02N  2    0.398320    0.519036    0.208691    11.00000   -1.20000
AFIX   0
C02O  1    0.365279    0.479325    0.271117    11.00000    0.05764    0.07220 =
         0.08780   -0.00024    0.00969    0.01107
AFIX  43
H02O  2    0.386409    0.496496    0.275611    11.00000   -1.20000
AFIX  66
C02P  1    0.539373    0.314139    0.391569    11.00000    0.05439    0.07565 =
         0.07033    0.02769    0.01368    0.00746
C04H  1    0.516145    0.328800    0.418789    11.00000    0.07233    0.08427 =
         0.08331    0.02491    0.01827    0.01140
AFIX  43
H04H  2    0.509635    0.353735    0.418555    11.00000   -1.20000
AFIX  65
C04W  1    0.502648    0.306193    0.446360    11.00000    0.07339    0.08782 =
         0.08309    0.02831    0.02282    0.00868
AFIX  43
H04W  2    0.487108    0.316003    0.464572    11.00000   -1.20000
AFIX  65
C044  1    0.512378    0.268925    0.446710    11.00000    0.06846    0.07890 =
         0.08168    0.02349    0.00926    0.00237
C04D  1    0.535606    0.254263    0.419490    11.00000    0.06413    0.07560 =
         0.07403    0.02278    0.00655   -0.00301
AFIX  43
H04D  2    0.542116    0.229328    0.419724    11.00000   -1.20000
AFIX  65
C03Q  1    0.549103    0.276870    0.391919    11.00000    0.06120    0.07572 =
         0.07173    0.02386    0.01030   -0.00205
AFIX  43
H03Q  2    0.564644    0.267060    0.373707    11.00000   -1.20000
AFIX   0
C02Q  1    0.326072    0.491095    0.269785    11.00000    0.06787    0.08248 =
         0.09706    0.00144    0.00466    0.01074
AFIX  43
H02Q  2    0.319477    0.515739    0.273048    11.00000   -1.20000
AFIX   0
C02R  1    0.613038    0.270640    0.490942    11.00000    0.06203    0.06721 =
         0.07090    0.01450    0.00298   -0.00222
C02T  1    0.697973    0.428594    0.296235    11.00000    0.06125    0.08154 =
         0.06211    0.00961    0.01361   -0.00455
AFIX  43
H02T  2    0.678753    0.447457    0.298059    11.00000   -1.20000
AFIX   0
C02U  1    0.376376    0.442445    0.266106    11.00000    0.05984    0.06643 =
         0.07908   -0.00281    0.00792    0.00516
F02V  5    0.427355    0.507684    0.489105    11.00000    0.21148    0.17351 =
         0.14639    0.02575    0.07169    0.05952
C02Y  1    0.379275    0.490397    0.132751    11.00000    0.05523    0.06853 =
         0.07192   -0.00119    0.00182    0.01562
AFIX  43
H02Y  2    0.362830    0.483629    0.151613    11.00000   -1.20000
AFIX   0
C02Z  1    0.796602    0.363362    0.434835    11.00000    0.06455    0.06664 =
         0.06810   -0.00626    0.00802   -0.01334
C030  1    0.295050    0.463836    0.263105    11.00000    0.06473    0.08844 =
         0.09190    0.00026    0.01330    0.00735
C031  1    0.635986    0.493807    0.084257    11.00000    0.06493    0.06591 =
         0.07185    0.01147    0.00710    0.00457
AFIX  43
H031  2    0.658053    0.509976    0.082283    11.00000   -1.20000
AFIX   0
F032  5    0.426586    0.302869    0.020923    11.00000    0.15648    0.14271 =
         0.15922   -0.05696    0.00329   -0.02936
F033  5    0.514840    0.659940    0.261164    11.00000    0.18493    0.12191 =
         0.09480    0.03092    0.01172   -0.05797
C034  1    0.630659    0.245873    0.468019    11.00000    0.05259    0.06161 =
         0.07553    0.01415    0.00681   -0.00055
AFIX  43
H034  2    0.630426    0.220952    0.473831    11.00000   -1.20000
AFIX   0
F036  5    0.725950    0.183585    0.303479    11.00000    0.17704    0.09797 =
         0.20310   -0.07935    0.02178   -0.00343
C038  1    0.630729    0.319841    0.450004    11.00000    0.05983    0.06117 =
         0.06667    0.01008    0.00802   -0.00546
AFIX  43
H038  2    0.630028    0.344542    0.443290    11.00000   -1.20000
AFIX   0
F039  5    0.386699    0.684828    0.142096    11.00000    0.15294    0.14590 =
         0.17396   -0.00515    0.03685    0.10647
C03A  1    0.622947    0.469975    0.055849    11.00000    0.06828    0.06977 =
         0.07291    0.00344    0.01121    0.00724
C03C  1    0.428232    0.511574    0.077892    11.00000    0.06494    0.06417 =
         0.07104   -0.00059   -0.00127    0.00575
AFIX  43
H03C  2    0.444551    0.519279    0.059283    11.00000   -1.20000
AFIX   0
C03D  1    0.673969    0.567535    0.271409    11.00000    0.06786    0.08449 =
         0.09029    0.00641    0.00859   -0.00336
AFIX  66
C03E  1    0.682343    0.369763    0.099409    11.00000    0.04891    0.05906 =
         0.07164   -0.00182    0.01177   -0.00129
C021  1    0.717840    0.350545    0.091435    11.00000    0.05121    0.06976 =
         0.08027   -0.00209    0.01660   -0.00126
AFIX  43
H021  2    0.716238    0.325524    0.086138    11.00000   -1.20000
AFIX  65
C03Y  1    0.755733    0.368722    0.091380    11.00000    0.06032    0.07478 =
         0.08829   -0.00656    0.01367   -0.00543
AFIX  43
H03Y  2    0.779483    0.355864    0.086046    11.00000   -1.20000
AFIX  65
C049  1    0.758128    0.406118    0.099299    11.00000    0.06830    0.07733 =
         0.08647   -0.00389    0.01102   -0.01108
C037  1    0.722631    0.425337    0.107272    11.00000    0.07137    0.07150 =
         0.07816   -0.00339    0.01068   -0.00778
AFIX  43
H037  2    0.724233    0.450357    0.112570    11.00000   -1.20000
AFIX  65
C03X  1    0.684738    0.407160    0.107327    11.00000    0.05727    0.06708 =
         0.07462   -0.00151    0.01218   -0.00391
AFIX  43
H03X  2    0.660988    0.420018    0.112662    11.00000   -1.20000
AFIX   0
C03G  1    0.590227    0.445279    0.057471    11.00000    0.06135    0.05639 =
         0.06816    0.00216    0.01180    0.01059
AFIX  43
H03G  2    0.582110    0.429511    0.038123    11.00000   -1.20000
AFIX   0
C03I  1    0.647992    0.256756    0.437782    11.00000    0.04775    0.05762 =
         0.06816    0.01384    0.00135    0.00082
AFIX  43
H03I  2    0.658722    0.239233    0.422426    11.00000   -1.20000
AFIX   0
C03K  1    0.741030    0.359929    0.388967    11.00000    0.05717    0.06727 =
         0.06735    0.01426    0.00800   -0.00502
AFIX  43
H03K  2    0.727382    0.369294    0.367575    11.00000   -1.20000
AFIX   0
C03L  1    0.640200    0.517561    0.299690    11.00000    0.05610    0.07062 =
         0.06918    0.00503    0.00376    0.00038
AFIX  43
H03L  2    0.637122    0.502873    0.320266    11.00000   -1.20000
AFIX   0
C03O  1    0.623542    0.532011    0.235020    11.00000    0.05142    0.06360 =
         0.06607    0.00990    0.00887    0.00476
AFIX  43
H03O  2    0.608115    0.526968    0.212993    11.00000   -1.20000
AFIX   0
C03P  1    0.741732    0.445092    0.197883    11.00000    0.04792    0.07302 =
         0.06489    0.00298   -0.00030    0.00216
C03T  1    0.420105    0.517478    0.355653    11.00000    0.06753    0.09157 =
         0.08431    0.00957    0.01965    0.02021
AFIX  43
H03T  2    0.419349    0.493674    0.364978    11.00000   -1.20000
AFIX   0
F03U  5    0.681812    0.667509    0.155668    11.00000    0.12414    0.16520 =
         0.23089   -0.01563   -0.02127   -0.03139
C03V  1    0.611941    0.308524    0.481664    11.00000    0.06735    0.06815 =
         0.07104    0.01140    0.00926    0.00113
AFIX  43
H03V  2    0.599054    0.325467    0.496247    11.00000   -1.20000
AFIX   0

F03W  5    0.257109    0.184715    0.466056    11.00000    0.18306    0.14220 =
         0.15924   -0.00112   -0.00832   -0.00805
C040  1    0.652663    0.560465    0.237111    11.00000    0.06765    0.07673 =
         0.08396    0.01389    0.00889   -0.00086
AFIX  43
H040  2    0.657790    0.574315    0.216410    11.00000   -1.20000
AFIX   0
C046  1    0.409029    0.303033    0.193007    11.00000    0.10218    0.10043 =
         0.10754    0.00475    0.01776   -0.00322
C04A  1    0.779061    0.374206    0.401643    11.00000    0.06313    0.06708 =
         0.07172    0.00800    0.01264   -0.01131
AFIX  43
H04A  2    0.792528    0.391145    0.387486    11.00000   -1.20000
AFIX   0
C04C  1    0.428331    0.616189    0.225320    11.00000    0.07902    0.06807 =
         0.07980   -0.00464    0.00493    0.01493
AFIX  43
H04C  2    0.435115    0.640923    0.228426    11.00000   -1.20000
AFIX   0
F04E  5    0.677879    0.194154    0.142447    11.00000    0.17082    0.07560 =
         0.24300    0.05142    0.06274    0.05547
AFIX  66
C04F  1    0.483145    0.612091    0.134991    11.00000    0.08740    0.07154 =
         0.07972    0.00147    0.01103    0.01609
C059  1    0.490634    0.649298    0.141375    11.00000    0.09183    0.07761 =
         0.08228    0.00233    0.01946    0.01553
AFIX  43
H059  2    0.517782    0.657972    0.144345    11.00000   -1.20000
AFIX  65
C05H  1    0.457549    0.673542    0.143320    11.00000    0.10436    0.09068 =
         0.09331    0.00979    0.01449    0.01963
AFIX  43
H05H  2    0.462560    0.698436    0.147591    11.00000   -1.20000
AFIX  65
C04S  1    0.416973    0.660578    0.138881    11.00000    0.10304    0.09153 =
         0.08824    0.00522    0.00924    0.02556
C062  1    0.409483    0.623371    0.132497    11.00000    0.09812    0.09636 =
         0.08680    0.00385    0.00693    0.01573
AFIX  43
H062  2    0.382335    0.614698    0.129527    11.00000   -1.20000
AFIX  65
C05G  1    0.442568    0.599127    0.130552    11.00000    0.08907    0.08079 =
         0.08402   -0.00240    0.01218    0.02141
AFIX  43
H05G  2    0.437557    0.574232    0.126280    11.00000   -1.20000
AFIX   0
C04G  1    0.714855    0.364031    0.293733    11.00000    0.05580    0.08548 =
         0.08712    0.01621    0.01058    0.00003
AFIX  43
H04G  2    0.706254    0.339601    0.293559    11.00000   -1.20000
AFIX  66
C04I  1    0.575989    0.604377    0.136652    11.00000    0.10228    0.08758 =
         0.10605   -0.00278    0.00482    0.00516
C05J  1    0.590444    0.613281    0.172497    11.00000    0.10528    0.09673 =
         0.10625    0.00900    0.00470    0.00465
AFIX  43
H05J  2    0.576439    0.604810    0.192312    11.00000   -1.20000
AFIX  65
C064  1    0.625831    0.634845    0.178727    11.00000    0.10691    0.10221 =
         0.11055    0.00316   -0.00171    0.00318
AFIX  43
H064  2    0.635503    0.640802    0.202709    11.00000   -1.20000
AFIX  65
C070  1    0.646763    0.647507    0.149112    11.00000    0.10501    0.10929 =
         0.11668   -0.00290    0.00154    0.00176
C05F  1    0.632308    0.638603    0.113267    11.00000    0.10328    0.10861 =
         0.11755   -0.00864    0.00760   -0.00290
AFIX  43
H05F  2    0.646313    0.647074    0.093452    11.00000   -1.20000
AFIX  65
C063  1    0.596922    0.617039    0.107037    11.00000    0.09963    0.10192 =
         0.11214   -0.01220    0.01000   -0.00220
AFIX  43
H063  2    0.587250    0.611082    0.083054    11.00000   -1.20000
AFIX   0
C04J  1    0.345623    0.417755    0.259130    11.00000    0.05890    0.07622 =
         0.08842   -0.00248    0.01623    0.00265
AFIX  43
H04J  2    0.352841    0.393477    0.254621    11.00000   -1.20000
AFIX   0
C04L  1    0.388365    0.603940    0.222489    11.00000    0.07779    0.07677 =
         0.08676   -0.01247    0.00885    0.02406
C04M  1    0.365326    0.516644    0.107897    11.00000    0.06763    0.07319 =
         0.08244   -0.00580   -0.00186    0.01573
AFIX  43
H04M  2    0.339687    0.527836    0.109983    11.00000   -1.20000
AFIX   0
C04N  1    0.451637    0.527526    0.332627    11.00000    0.05973    0.07748 =
         0.07185    0.00711    0.01252    0.01352
C04P  1    0.739025    0.408121    0.198508    11.00000    0.03951    0.06874 =
         0.06348    0.00808    0.00617    0.00975
AFIX  43
H04P  2    0.763024    0.393883    0.199426    11.00000   -1.20000
AFIX   0
C04R  1    0.388792    0.526100    0.080587    11.00000    0.07031    0.06862 =
         0.07658   -0.00001   -0.00814    0.01267
C04U  1    0.548564    0.586491    0.461483    11.00000    0.11087    0.10204 =
         0.09402   -0.00555    0.00723    0.02000
AFIX  43
H04U  2    0.577312    0.585736    0.465774    11.00000   -1.20000
AFIX   0
C04V  1    0.448437    0.561163    0.314457    11.00000    0.06043    0.07058 =
         0.06793   -0.00045    0.01504    0.01536
AFIX  43
H04V  2    0.467582    0.567610    0.297641    11.00000   -1.20000
AFIX   0
C04X  1    0.376243    0.570164    0.217137    11.00000    0.07102    0.08158 =
         0.08966   -0.00437    0.00499    0.01481
AFIX  43
H04X  2    0.348161    0.564152    0.215637    11.00000   -1.20000
AFIX   0
C04Y  1    0.740088    0.437108    0.292115    11.00000    0.06521    0.08538 =
         0.07488    0.01151    0.01222   -0.00806
AFIX  43
H04Y  2    0.748901    0.461408    0.290784    11.00000   -1.20000
AFIX   0
C050  1    0.545890    0.593624    0.352109    11.00000    0.08448    0.09496 =
         0.09014   -0.00929    0.00659   -0.00760
C051  1    0.304016    0.426630    0.258332    11.00000    0.06614    0.08891 =
         0.09472   -0.00204    0.01397    0.00157
AFIX  43
H051  2    0.283259    0.408957    0.254837    11.00000   -1.20000
AFIX  66
C052  1    0.261809    0.397788    0.096836    11.00000    0.07708    0.09535 =
         0.08352   -0.00970    0.00323   -0.00276
AFIX  43
H052  2    0.263245    0.387080    0.073725    11.00000   -1.20000
AFIX  65
C045  1    0.225536    0.415205    0.105796    11.00000    0.07808    0.09364 =
         0.08797   -0.01093    0.00236   -0.00178
AFIX  43
H045  2    0.202703    0.416149    0.088681    11.00000   -1.20000
AFIX  65
C05B  1    0.223390    0.431209    0.140338    11.00000    0.08190    0.09149 =
         0.09068   -0.00773    0.00276    0.00287
C05N  1    0.257516    0.429798    0.165918    11.00000    0.07797    0.09093 =
         0.08385   -0.00564    0.00113    0.00332
AFIX  43
H05N  2    0.256080    0.440506    0.189029    11.00000   -1.20000
AFIX  65
C04Q  1    0.293789    0.412382    0.156958    11.00000    0.07653    0.08841 =
         0.08048   -0.00419    0.00072   -0.00148
AFIX  43
H04Q  2    0.316622    0.411437    0.174074    11.00000   -1.20000
AFIX  65
C03B  1    0.295936    0.396377    0.122417    11.00000    0.07191    0.08552 =
         0.07522   -0.00866    0.00317   -0.00828
AFIX   0
C053  1    0.388727    0.575764    0.346557    11.00000    0.07403    0.09437 =
         0.09261    0.00391    0.01710    0.02160
AFIX  66
C054  1    0.348286    0.385067    0.064831    11.00000    0.06007    0.07879 =
         0.07435   -0.00542    0.01668    0.00188
C04Z  1    0.335985    0.362365    0.035256    11.00000    0.07095    0.08386 =
         0.07706   -0.00143    0.01575   -0.00329
AFIX  43
H04Z  2    0.324889    0.339256    0.039481    11.00000   -1.20000
AFIX  65
C05Y  1    0.340269    0.374202   -0.000632    11.00000    0.08014    0.08809 =
         0.07842   -0.00067    0.01033   -0.00151
AFIX  43
H05Y  2    0.332039    0.359013   -0.020420    11.00000   -1.20000
AFIX  65
C043  1    0.356854    0.408742   -0.006946    11.00000    0.07350    0.08000 =
         0.07643   -0.00258    0.01408    0.00521
C03J  1    0.369154    0.431444    0.022628    11.00000    0.06685    0.07849 =
         0.07724   -0.00182    0.01558   -0.00174
AFIX  43
H03J  2    0.380250    0.454554    0.018404    11.00000   -1.20000
AFIX  65
C04B  1    0.364871    0.419607    0.058517    11.00000    0.05827    0.07351 =
         0.06960   -0.00232    0.01160    0.00224
AFIX  43
H04B  2    0.373101    0.434797    0.078304    11.00000   -1.20000
AFIX   0
F055  5    0.417922    0.177006    0.267579    11.00000    0.22948    0.12558 =
         0.22839   -0.05732    0.07350   -0.00374
C056  1    0.368342    0.293743    0.193961    11.00000    0.11225    0.10883 =
         0.12417    0.00553    0.01881   -0.00668
AFIX  43
H056  2    0.349938    0.313132    0.196427    11.00000   -1.20000
AFIX   0
C058  1    0.757186    0.373148    0.290257    11.00000    0.06063    0.09214 =
         0.08996    0.02124    0.01049    0.00165
AFIX  43
H058  2    0.777216    0.355021    0.288131    11.00000   -1.20000
AFIX  66
C05D  1    0.328304    0.324948    0.109189    11.00000    0.11481    0.11319 =
         0.11869   -0.00090    0.02074   -0.00517
C079  1    0.288609    0.311565    0.113549    11.00000    0.11944    0.12029 =
         0.12588    0.00057    0.01267   -0.00692
AFIX  43
H079  2    0.267408    0.327690    0.118690    11.00000   -1.20000
AFIX  65
C07E  1    0.280601    0.274080    0.110224    11.00000    0.12655    0.12430 =
         0.12850    0.00286    0.01067   -0.01058
AFIX  43
H07E  2    0.254042    0.265126    0.113141    11.00000   -1.20000
AFIX  65
C07U  1    0.312288    0.249979    0.102539    11.00000    0.12784    0.12261 =
         0.13195    0.00386    0.01232   -0.00827
C07F  1    0.351983    0.263362    0.098179    11.00000    0.12932    0.12181 =
         0.13424    0.00348    0.01339   -0.00235
AFIX  43
H07F  2    0.373184    0.247237    0.093037    11.00000   -1.20000
AFIX  65
C06T  1    0.359991    0.300846    0.101504    11.00000    0.12162    0.11728 =
         0.13008    0.00289    0.02000   -0.00257
AFIX  43
H06T  2    0.386550    0.309800    0.098587    11.00000   -1.20000
AFIX   0
C05E  1    0.464500    0.587865    0.450046    11.00000    0.11320    0.10755 =
         0.10025    0.00310    0.01815    0.01828
AFIX  43
H05E  2    0.435802    0.590325    0.446543    11.00000   -1.20000
AFIX   0
C05K  1    0.522271    0.624377    0.354426    11.00000    0.09158    0.09900 =
         0.09295    0.00025    0.00449   -0.00576
AFIX  43
H05K  2    0.512632    0.630329    0.377180    11.00000   -1.20000
AFIX  66
C05L  1    0.449183    0.433277    0.406019    11.00000    0.10483    0.10583 =
         0.10072    0.01860    0.02465    0.01053
C06Q  1    0.408490    0.435629    0.415985    11.00000    0.10998    0.11482 =
         0.11060    0.01610    0.02945    0.00651
AFIX  43
H06Q  2    0.387970    0.420930    0.404250    11.00000   -1.20000
AFIX  65
C06A  1    0.398465    0.459951    0.443488    11.00000    0.11800    0.11454 =
         0.11298    0.00774    0.02648    0.00761
AFIX  43
H06A  2    0.371238    0.461525    0.450156    11.00000   -1.20000
AFIX  65
C03N  1    0.429134    0.481921    0.461027    11.00000    0.11438    0.10668 =
         0.10013    0.00643    0.02631    0.01372
C069  1    0.469828    0.479569    0.451062    11.00000    0.11705    0.10711 =
         0.10462    0.01145    0.01231    0.01167
AFIX  43
H069  2    0.490347    0.494268    0.462796    11.00000   -1.20000
AFIX  65
C047  1    0.479853    0.455247    0.423558    11.00000    0.10821    0.10191 =
         0.09364    0.01598    0.02246    0.01487
AFIX  43
H047  2    0.507080    0.453673    0.416890    11.00000   -1.20000
AFIX   0
C05P  1    0.767090    0.409111    0.290171    11.00000    0.06563    0.09574 =
         0.08581    0.01278    0.00562   -0.00694
C05Q  1    0.416267    0.585198    0.321642    11.00000    0.06843    0.08302 =
         0.08099    0.00351    0.00964    0.02006
AFIX  43
H05Q  2    0.413696    0.607638    0.309385    11.00000   -1.20000
AFIX   0
F05R  5    0.436171    0.177202    0.447636    11.00000    0.17744    0.15567 =
         0.17203   -0.01367   -0.02882    0.02797
C05U  1    0.668681    0.547892    0.301474    11.00000    0.06588    0.08221 =
         0.08487    0.00790   -0.00330   -0.00366
AFIX  43
H05U  2    0.683401    0.553778    0.323633    11.00000   -1.20000
AFIX   0
C05V  1    0.391127    0.542056    0.364227    11.00000    0.07171    0.10147 =
         0.09399    0.01099    0.02257    0.01908
AFIX  43
H05V  2    0.372777    0.536383    0.381979    11.00000   -1.20000
AFIX   0
C05Z  1    0.561357    0.586563    0.316680    11.00000    0.08970    0.10006 =
         0.10081   -0.00668    0.01178   -0.00449
AFIX  43
H05Z  2    0.578870    0.566741    0.313173    11.00000   -1.20000
AFIX   0
F060  5    0.365933    0.194300    0.181987    11.00000    0.22104    0.14745 =
         0.20488    0.01514    0.01518   -0.04564
F061  5    0.234189    0.289502    0.265388    11.00000    0.12555    0.23447 =
         0.22036   -0.01784   -0.03361   -0.03649
F066  5    0.280748    0.380010    0.505678    11.00000    0.23212    0.22898 =
         0.17241   -0.02576    0.07233    0.05782
C06B  1    0.484583    0.596724    0.483888    11.00000    0.11662    0.10462 =
         0.09658   -0.00392    0.02204    0.01145
C06E  1    0.439293    0.275509    0.186386    11.00000    0.11094    0.10502 =
         0.11505    0.00520    0.01026    0.00177
AFIX  23
H06B  2    0.460559    0.276457    0.206635    11.00000   -1.20000
H06E  2    0.452426    0.282478    0.164244    11.00000   -1.20000
AFIX  66
C06F  1    0.341306    0.336539    0.417331    11.00000    0.12430    0.12972 =
         0.12475    0.00306    0.02058    0.00486
C071  1    0.299903    0.327918    0.421289    11.00000    0.13172    0.13569 =
         0.13302   -0.00220    0.02325    0.00558
AFIX  43
H071  2    0.285820    0.312093    0.404611    11.00000   -1.20000
AFIX  65
C07J  1    0.279548    0.342950    0.450174    11.00000    0.13585    0.14134 =
         0.13927   -0.00449    0.02229    0.00481
AFIX  43
H07J  2    0.251846    0.337181    0.452822    11.00000   -1.20000
AFIX  65
C157  1    0.300596    0.366602    0.475101    11.00000    0.14019    0.14621 =
         0.14252   -0.00829    0.02163    0.00744
C07P  1    0.342000    0.375224    0.471143    11.00000    0.14025    0.13967 =
         0.14051   -0.00618    0.01923    0.00327
AFIX  43
H07P  2    0.356082    0.391049    0.487821    11.00000   -1.20000
AFIX  65
C06I  1    0.362355    0.360193    0.442258    11.00000    0.12762    0.12642 =
         0.12667    0.00075    0.02676    0.00576
AFIX  43
H06I  2    0.390057    0.365961    0.439610    11.00000   -1.20000
AFIX  66
C06G  1    0.372810    0.260430    0.432586    11.00000    0.13567    0.13385 =
         0.13215    0.00261    0.00922    0.01032
AFIX  43
H06G  2    0.351311    0.272527    0.443285    11.00000   -1.20000
AFIX  65
C07W  1    0.387530    0.227072    0.446961    11.00000    0.13887    0.13597 =
         0.13337    0.00578    0.00678    0.01020
AFIX  43
H07W  2    0.375880    0.216850    0.467277    11.00000   -1.20000
AFIX  65
C06X  1    0.419663    0.208991    0.430970    11.00000    0.13700    0.13349 =
         0.13408    0.00676    0.00946    0.01028
C078  1    0.437075    0.224269    0.400604    11.00000    0.13319    0.13074 =
         0.13562    0.00373    0.00752    0.00719
AFIX  43
H078  2    0.458574    0.212172    0.389906    11.00000   -1.20000
AFIX  65
C05T  1    0.422356    0.257628    0.386230    11.00000    0.12643    0.12225 =
         0.13100    0.00776    0.00806    0.00376
AFIX  43
H05T  2    0.434006    0.267850    0.365913    11.00000   -1.20000
AFIX  65
C06P  1    0.390223    0.275708    0.402220    11.00000    0.12678    0.12856 =
         0.12999    0.00918    0.01358    0.00461
AFIX   0

F06J  5    0.303858    0.220947    0.516450    11.00000    0.20532    0.16243 =
         0.17499    0.01325   -0.03267   -0.02362
F06K  5    0.263782    0.255794    0.463092    11.00000    0.25052    0.20719 =
         0.23526    0.01011   -0.02032   -0.01349
C06L  1    0.526064    0.637350    0.292444    11.00000    0.10094    0.10128 =
         0.10455    0.00093    0.00908   -0.01643
F06M  5    0.305057    0.213267    0.102712    11.00000    0.24079    0.14127 =
         0.21674    0.00197    0.04348   -0.06401
C06N  1    0.525175    0.597514    0.488944    11.00000    0.11703    0.10685 =
         0.09807   -0.00438    0.01394    0.01095
AFIX  43
H06N  2    0.537875    0.605600    0.511271    11.00000   -1.20000
AFIX   0
C06O  1    0.511703    0.647433    0.324730    11.00000    0.09903    0.10182 =
         0.10310    0.00085    0.00550   -0.01124
AFIX  43
H06O  2    0.495719    0.668489    0.327051    11.00000   -1.20000
AFIX  66
C06U  1    0.469945    0.261822    0.295736    11.00000    0.11392    0.10312 =
         0.11486   -0.00420    0.01386   -0.00519
AFIX  43
H06U  2    0.496516    0.270230    0.302951    11.00000   -1.20000
AFIX  65
C04T  1    0.436435    0.285920    0.294772    11.00000    0.09783    0.09607 =
         0.10855   -0.00396    0.01711   -0.00352
C06W  1    0.396722    0.273353    0.283989    11.00000    0.11336    0.10770 =
         0.11557   -0.00617    0.01036    0.00027
AFIX  43
H06W  2    0.374301    0.289477    0.283344    11.00000   -1.20000
AFIX  65
C07A  1    0.390519    0.236689    0.274170    11.00000    0.11993    0.11304 =
         0.12434   -0.00211    0.00997   -0.00214
AFIX  43
H07A  2    0.363948    0.228281    0.266955    11.00000   -1.20000
AFIX  65
C07B  1    0.424029    0.212591    0.275134    11.00000    0.12327    0.11261 =
         0.12375   -0.00066    0.01184    0.00157
C068  1    0.463742    0.225157    0.285917    11.00000    0.11982    0.10506 =
         0.11908   -0.00590    0.01114   -0.00044
AFIX  43
H068  2    0.486163    0.209033    0.286562    11.00000   -1.20000
AFIX   0
C074  1    0.549726    0.609517    0.288707    11.00000    0.10008    0.10652 =
         0.10252   -0.00293    0.01669   -0.01295
AFIX  43
H074  2    0.559322    0.604935    0.265630    11.00000   -1.20000
AFIX   0
C076  1    0.486530    0.575556    0.421821    11.00000    0.11133    0.11188 =
         0.09998    0.00318    0.01081    0.01942
AFIX  43
H076  2    0.472770    0.567004    0.400128    11.00000   -1.20000
AFIX   0
C07C  1    0.530023    0.575909    0.425796    11.00000    0.10731    0.10965 =
         0.09808   -0.00117    0.00747    0.02014
C07G  1    0.350354    0.257697    0.191629    11.00000    0.12579    0.12133 =
         0.13900    0.00456    0.01471   -0.00517
AFIX  43
H07G  2    0.322143    0.252483    0.191644    11.00000   -1.20000
AFIX  66
C07L  1    0.332130    0.304247    0.345445    11.00000    0.13385    0.13353 =
         0.13626    0.00121    0.00470   -0.00056
C07D  1    0.315560    0.269031    0.341622    11.00000    0.13716    0.14055 =
         0.14001   -0.00356   -0.00020   -0.00242
AFIX  43
H07D  2    0.326212    0.250071    0.356673    11.00000   -1.20000
AFIX  65
C65   1    0.283069    0.262150    0.315304    11.00000    0.14604    0.14832 =
         0.15079   -0.00146   -0.00223   -0.00627
AFIX  43
H65   2    0.271982    0.238588    0.312746    11.00000   -1.20000
AFIX  65
C1    1    0.267147    0.290487    0.292809    11.00000    0.15563    0.15342 =
         0.15688    0.00004   -0.00398   -0.00406
C07O  1    0.283717    0.325704    0.296631    11.00000    0.15522    0.14908 =
         0.15692    0.00169   -0.00474   -0.00223
AFIX  43
H07O  2    0.273064    0.344663    0.281581    11.00000   -1.20000
AFIX  65
C075  1    0.316208    0.332585    0.322949    11.00000    0.13938    0.13928 =
         0.14626    0.00585    0.00124   -0.00035
AFIX  43
H075  2    0.327294    0.356147    0.325507    11.00000   -1.20000
AFIX   0
C07Q  1    0.380333    0.232883    0.189439    11.00000    0.13050    0.12240 =
         0.13909    0.00479    0.01296   -0.00586
C07T  1    0.425914    0.236980    0.182027    11.00000    0.12639    0.11558 =
         0.13047    0.00270    0.00702   -0.00016
AFIX  23
H07B  2    0.442720    0.221596    0.199048    11.00000   -1.20000
H07C  2    0.430013    0.228792    0.157153    11.00000   -1.20000
AFIX  66
PART 1
C07X  1    0.616612    0.577841    0.398403    10.50000    0.11186    0.11546 =
         0.11396   -0.00347    0.00492   -0.00050
C07Y  1    0.645584    0.551938    0.411822    10.50000    0.11106    0.11517 =
         0.11352   -0.00407    0.00471    0.00082
AFIX  43
H07Y  2    0.637559    0.527622    0.414947    10.50000   -1.20000
AFIX  65
C14   1    0.686550    0.562377    0.420569    10.50000    0.11096    0.11723 =
         0.11317   -0.00428    0.00460    0.00333
AFIX  43
H14   2    0.705934    0.545046    0.429547    10.50000   -1.20000
AFIX  65
C07R  1    0.698545    0.598719    0.415898    10.50000    0.11102    0.11913 =
         0.11281   -0.00479    0.00655    0.00018
C151  1    0.669573    0.624623    0.402479    10.50000    0.11173    0.11708 =
         0.11431   -0.00482    0.00698   -0.00196
AFIX  43
H151  2    0.677599    0.648938    0.399354    10.50000   -1.20000
AFIX  65
C71   1    0.628606    0.614184    0.393732    10.50000    0.11211    0.11732 =
         0.11526   -0.00293    0.00530   -0.00071
AFIX  43
H71   2    0.609222    0.631515    0.384754    10.50000   -1.20000
AFIX  66
PART 2
C18   1    0.606423    0.561738    0.408728    10.50000    0.11207    0.11415 =
         0.11336   -0.00408    0.00462    0.00008
C21   1    0.625034    0.534483    0.431098    10.50000    0.11091    0.11416 =
         0.11291   -0.00493    0.00351    0.00039
AFIX  43
H21   2    0.611047    0.512552    0.434733    10.50000   -1.20000
AFIX  65
C30   1    0.664549    0.540008    0.448036    10.50000    0.11105    0.11605 =
         0.11491   -0.00413    0.00353    0.00234
AFIX  43
H30   2    0.677001    0.521772    0.463003    10.50000   -1.20000
AFIX  65
C34   1    0.685455    0.572786    0.442604    10.50000    0.11238    0.11729 =
         0.11631   -0.00393    0.00251    0.00124
C58   1    0.666844    0.600041    0.420233    10.50000    0.11252    0.11721 =
         0.11570   -0.00416    0.00403    0.00061
AFIX  43
H58   2    0.680832    0.621971    0.416599    10.50000   -1.20000
AFIX  65
C16   1    0.627329    0.594517    0.403295    10.50000    0.11165    0.11536 =
         0.11473   -0.00284    0.00439   -0.00013
AFIX  43
H16   2    0.614878    0.612752    0.388328    10.50000   -1.20000
AFIX   0
PART 1
F4    5    0.735959    0.613270    0.424084    10.50000    0.08914    0.17693 =
         0.12342   -0.02361    0.00868   -0.02220
PART 2
F37   5    0.726557    0.581075    0.446317    10.50000    0.23263    0.24056 =
         0.27337   -0.01455    0.00139    0.00627
HKLF 4


REM  1_a.res in I2/a
REM wR2 = 0.3881, GooF = S = 1.257, Restrained GooF = 1.238 for all data
REM R1 = 0.1197 for 17740 Fo > 4sig(Fo) and 0.1921 for all 33536 data
REM 2310 parameters refined using 2803 restraints

END

WGHT      0.2000      0.0000

REM Highest difference peak  3.182,  deepest hole -1.948,  1-sigma level  0.201
Q1    1   0.3582  0.3769  0.3811  11.00000  0.05    3.18
Q2    1   0.2384  0.2587  0.4812  11.00000  0.05    1.81
Q3    1   0.4190  0.3953  0.3630  11.00000  0.05    1.79
Q4    1   0.7470  0.2017  0.5155  11.00000  0.05    1.74
Q5    1   0.5396  0.4205  0.3765  11.00000  0.05    1.43
Q6    1   0.5199  0.4190  0.2736  11.00000  0.05    1.17
Q7    1   0.4605  0.4017  0.3616  11.00000  0.05    1.12
Q8    1   0.3212  0.2138  0.4980  11.00000  0.05    1.07
Q9    1   0.5185  0.4017  0.3559  11.00000  0.05    1.06
Q10   1   0.3846  0.1999  0.2201  11.00000  0.05    1.06
Q11   1   0.4776  0.4187  0.3962  11.00000  0.05    1.06
Q12   1   0.5193  0.3641  0.3204  11.00000  0.05    1.05
Q13   1   0.4410  0.3612  0.3232  11.00000  0.05    1.04
Q14   1   0.4384  0.3017  0.3381  11.00000  0.05    0.95
Q15   1   0.4443  0.5251  0.5017  11.00000  0.05    0.94
Q16   1   0.7000  0.2178  0.5235  11.00000  0.05    0.94
Q17   1   0.4356  0.2031  0.3613  11.00000  0.05    0.91
Q18   1   0.5792  0.4392  0.2187  11.00000  0.05    0.90
Q19   1   0.7500  0.2618  0.5000  10.50000  0.05    0.89
Q20   1   0.4338  0.2377  0.3252  11.00000  0.05    0.88
Q21   1   0.2833  0.2528  0.4545  11.00000  0.05    0.86
Q22   1   0.6277  0.6186  0.1414  11.00000  0.05    0.85
Q23   1   0.2812  0.2449  0.4477  11.00000  0.05    0.84
Q24   1   0.5033  0.5224  0.1780  11.00000  0.05    0.82
Q25   1   0.6615  0.6627  0.2024  11.00000  0.05    0.81
Q26   1   0.3993  0.2335  0.2209  11.00000  0.05    0.80
Q27   1   0.4593  0.5006  0.4783  11.00000  0.05    0.79
Q28   1   0.5004  0.5799  0.1407  11.00000  0.05    0.79
Q29   1   0.5184  0.5002  0.2401  11.00000  0.05    0.79
Q30   1   0.6014  0.3433  0.3644  11.00000  0.05    0.79
Q31   1   0.4402  0.2334  0.3525  11.00000  0.05    0.78
Q32   1   0.4498  0.4595  0.2250  11.00000  0.05    0.78
Q33   1   0.2738  0.2150  0.4796  11.00000  0.05    0.78
Q34   1   0.2580  0.3219  0.3020  11.00000  0.05    0.78
Q35   1   0.5994  0.3783  0.2618  11.00000  0.05    0.77
Q36   1   0.4206  0.4732  0.4593  11.00000  0.05    0.77
Q37   1   0.4986  0.3593  0.1636  11.00000  0.05    0.77
Q38   1   0.3163  0.3549  0.3486  11.00000  0.05    0.77
Q39   1   0.2798  0.1814  0.4603  11.00000  0.05    0.76
Q40   1   0.3580  0.6623  0.1367  11.00000  0.05    0.76
Q41   1   0.4982  0.4783  0.4410  11.00000  0.05    0.75
Q42   1   0.6328  0.3579  0.3771  11.00000  0.05    0.75
Q43   1   0.5171  0.5786  0.1048  11.00000  0.05    0.75
;
_shelx_res_checksum                11825
_shelx_hkl_file
;
 -21  -1 -32    2.04    2.83   0
 -21   4 -27    0.44    3.63   0
 -20   6 -26   18.71    4.13   0
 -19   2 -33    4.77    3.29   0
 -19   3 -32    5.07    3.43   0
 -19   4 -31   -2.84    3.31   0
 -19   7 -26    7.82    4.62   0
 -19   8 -23    0.28    3.73   0
 -18   1 -35   -0.82    2.99   0
 -18   2 -34   -2.80    3.47   0
 -18   5 -31    2.80    4.23   0
 -18   8 -26   -0.95    4.16   0
 -18   9 -23   48.88    5.17   0
 -17   1 -36   -0.46    2.89   0
 -17   2 -35   -0.91    3.36   0
 -17   7 -30    2.05    4.18   0
 -17   9 -26    4.85    4.27   0
 -17  10 -23    1.93    4.50   0
 -17  10 -21    9.67    4.36   0
 -17  10 -17    7.77    3.53   0
 -16   2 -36   -0.44    3.42   0
 -16   8 -30    6.33    4.51   0
 -16  10 -26    1.94    4.02   0
 -16  11 -21    6.77    3.91   0
 -16  11 -19   -1.59    3.71   0
 -15   8 -31   -0.59    4.08   0
 -15  10 -27    1.21    4.66   0
 -15  11 -24    7.66    4.45   0
 -14  12 -20    8.50    4.45   0
 -14  12 -18   64.41    5.15   0
 -13  -1 -40    1.56    1.82   0
 -13  -1 -40    0.30    0.86   0
 -13   4 -37    3.10    3.53   0
 -13   5 -36   -0.18    3.86   0
 -13   7 -34   -3.94    4.06   0
 -13  12 -15    4.67    3.45   0
 -12   0 -40    4.67    2.59   0
 -12   5 -37    3.10    3.59   0
 -12   7 -35    7.84    4.49   0
 -12   8 -34   15.25    4.49   0
 -12  11 -29   -3.89    4.76   0
 -12  13 -21    5.14    3.69   0
 -12  13 -19    5.28    4.17   0
 -11   1 -40   -1.97    2.70   0
 -11  11 -30   10.13    4.47   0
 -11  12 -27    4.00    5.26   0
 -11  13 -16   -0.40    3.67   0
 -10   2 -40   -1.02    2.51   0
 -10  10 -32    5.70    4.93   0
 -10  11 -31    6.73    4.31   0
 -10  12 -28   34.78    5.89   0
 -10  13 -25    0.22    4.40   0
 -10  13 -15   16.76    3.86   0
  -9   4 -39    2.28    2.83   0
  -9   5 -38   -2.71    3.44   0
  -9   9 -34    6.81    5.11   0
  -9  10 -33    9.53    4.42   0
  -9  12 -29    6.10    4.42   0
  -9  14 -21    2.18    3.52   0
  -8   7 -37   -0.94    3.47   0
  -8   8 -36   -1.24    3.80   0
  -8  12 -30   -3.49    4.19   0
  -8  13 -27   -4.14    4.11   0
  -8  14 -22   18.76    3.97   0
  -8  14 -20    7.40    3.52   0
  -7  -1 -42   -0.34    2.05   0
  -7   3 -40   -0.89    3.04   0
  -7  11 -32    5.28    4.46   0
  -7  13 -28   42.43    5.42   0
  -7  14 -23   38.65    4.70   0
  -7  14 -21    8.46    4.22   0
  -7  14 -19    0.21    3.89   0
  -7  14 -17   28.83    3.87   0
  -6   5 -39    4.77    3.30   0
  -6   7 -37    8.01    4.17   0
  -6   8 -36    2.82    4.72   0
  -6   9 -35    9.35    4.56   0
  -6  10 -34   -0.78    4.24   0
  -6  13 -13   24.86    3.92   0
  -6  14 -22    0.17    4.28   0
  -6  14 -18    1.98    3.97   0
  -6  14 -16   90.19    5.09   0
  -5   2 -41   -0.18    2.33   0
  -5  13 -28   11.05    4.12   0
  -5  14 -23   13.13    3.79   0
  -5  14 -17   60.39    4.69   0
  -4  -3 -43    3.19    1.57   0
  -4   0 -42    3.27    2.19   0
  -4   5 -39   -2.74    2.83   0
  -4   6 -38   25.52    4.86   0
  -4   7 -37    0.37    4.45   0
  -4   8 -36   11.53    5.12   0
  -4   9 -35   -0.10    4.18   0
  -4  10 -34    1.26    4.40   0
  -4  14 -22    5.63    4.35   0
  -4  14 -18   86.86    5.04   0
  -3   2 -41   -1.14    2.33   0
  -3  11 -32    0.60    4.47   0
  -3  13 -28   13.90    4.54   0
  -3  14 -23   -1.42    3.53   0
  -3  14 -21    7.68    3.53   0
  -3  14 -19    5.85    3.11   0
  -2   5 -39   21.22    4.22   0
  -2   6 -38   18.27    4.40   0
  -2   8 -36    6.44    4.18   0
  -2   9 -35    0.95    4.07   0
  -2  12 -30   34.52    4.86   0
  -2  13 -27   -1.65    3.50   0
  -2  14 -22    3.98    3.56   0
  -2  14 -20    9.77    3.47   0
  -1  -4 -43   -0.07    1.54   0
  -1   3 -40   -3.84    3.54   0
  -1  12 -29    3.37    4.41   0
  -1  13 -26    2.50    3.67   0
   0  -5 -43    1.86    1.69   0
   0  11 -31    5.24    4.11   0
   0  13 -25    6.41    3.60   0
   0  13 -17   -2.76    3.31   0
   1   5 -38    6.56    3.60   0
   1   6 -37   16.31    4.64   0
   1   7 -36   10.16    4.61   0
   1   8 -35    7.70    3.91   0
   1   9 -34    2.93    3.86   0
   1  11 -30   12.13    4.71   0
   1  13 -24   34.91    4.47   0
   1  13 -22   22.18    3.83   0
   1  13 -20    7.79    3.08   0
   1  13 -18   96.04    4.96   0
   2   9 -33    0.83    3.94   0
   2  12 -26   56.62    5.53   0
   3  -2 -41    0.51    2.84   0
   3   1 -40   -0.37    2.72   0
   3   9 -32   -0.36    4.13   0
   3  10 -31    2.08    3.49   0
   3  12 -25    6.68    3.45   0
   3  12 -17   26.86    3.48   0
   4  -3 -41    0.10    2.60   0
   4   0 -40    2.14    2.62   0
   4   9 -31    5.53    4.60   0
   4  11 -27    7.19    3.34   0
   6  -4 -40    2.27    2.71   0
   6  -1 -39    2.17    3.20   0
   6   9 -29    4.55    3.90   0
   7   8 -29   17.35    3.85   0
   7   9 -26    9.19    3.16   0
   8   8 -26   17.30    3.79   0
   9   6 -29   16.60    3.57   0
   9   7 -26    3.24    3.50   0
  10  -1 -35   -0.30    2.93   0
  10   6 -26    4.18    2.79   0
  11   1 -32    4.26    2.39   0
  11   2 -31    2.01    2.61   0
  11   4 -27   -2.26    3.04   0
  11   5 -24   27.82    3.42   0
  11   5 -20   38.23    3.46   0
  12   2 -28   -2.73    2.68   0
 -20   7 -21   10.80    3.63   0
 -19   8 -21    2.93    3.66   0
 -18   3 -33   -2.02    3.24   0
 -18   9 -21    1.27    3.75   0
 -18   9 -19   -0.08    3.61   0
 -17   3 -34    0.40    3.44   0
 -17   5 -32   -0.26    3.94   0
 -17   6 -31    0.74    4.05   0
 -16  -2 -38    0.19    2.08   0
 -16   3 -35    0.94    3.34   0
 -16   6 -32    2.50    3.90   0
 -16   7 -31    2.83    4.46   0
 -16   9 -27   -1.78    4.39   0
 -16  10 -24    5.24    4.26   0
 -16  10 -14   31.88    3.83   0
 -15   7 -32    0.83    4.06   0
 -15  11 -22   34.59    4.92   0
 -15  11 -16    4.69    3.59   0
 -14  -1 -39    1.17    2.33   0
 -14  10 -28    7.19    5.09   0
 -14  11 -25   22.76    4.94   0
 -13   6 -35    5.65    3.96   0
 -13  11 -12   13.00    2.85   0
 -13  12 -23   54.34    5.58   0
 -13  12 -17    5.07    3.85   0
 -12  10 -30    0.28    4.83   0
 -11  -2 -41    1.80    1.91   0
 -11   2 -39   -1.66    2.90   0
 -11  10 -31    1.63    4.02   0
 -11  12 -13    6.29    3.30   0
 -11  13 -18   -1.28    3.31   0
 -10  -1 -41   -0.97    2.25   0
 -10   3 -39   -2.10    2.68   0
 -10   4 -38    4.79    3.57   0
 -10   9 -33   -2.49    4.69   0
 -10  13 -23    0.18    4.71   0
 -10  13 -17    8.49    3.97   0
  -9  -3 -42    1.97    1.97   0
  -9   6 -37    7.99    4.01   0
  -9   7 -36   -3.14    3.77   0
  -9   8 -35   16.63    4.66   0
  -9  11 -30    4.59    5.21   0
  -8  -2 -42   -1.00    1.83   0
  -8   2 -40    1.08    2.91   0
  -8  11 -31    2.74    4.33   0
  -8  13 -25   30.17    5.10   0
  -7   4 -39   -0.82    3.41   0
  -7  10 -33    2.66    4.37   0
  -7  12 -29   18.01    4.84   0
  -7  13 -26   17.88    4.32   0
  -6   1 -41    0.19    2.23   0
  -6  11 -31    5.99    5.43   0
  -6  14 -20   54.95    4.60   0
  -5  -4 -43   -1.36    1.37   0
  -5   3 -40    1.40    2.57   0
  -5  10 -33    0.15    4.36   0
  -5  14 -21    4.03    3.40   0
  -5  14 -19   62.03    4.77   0
  -4   1 -41    3.73    2.80   0
  -4  11 -31    1.27    5.30   0
  -4  13 -27   20.02    4.76   0
  -4  14 -20    3.57    3.26   0
  -3  -4 -43   -0.44    1.45   0
  -3  -1 -42    1.83    2.22   0
  -3   3 -40    2.48    3.46   0
  -3   9 -34    4.53    5.18   0
  -3  10 -33    6.89    4.10   0
  -3  12 -29    5.15    4.35   0
  -3  13 -26    6.05    4.15   0
  -3  13 -14   58.18    4.01   0
  -2   1 -41    0.81    2.52   0
  -2  13 -25    2.68    3.93   0
  -2  13 -15    3.38    2.66   0
  -1   4 -39    8.01    4.07   0
  -1   6 -37   21.82    5.24   0
  -1   7 -36   18.62    5.24   0
  -1   9 -34   -1.40    4.01   0
  -1  13 -24    4.51    3.54   0
  -1  13 -16   25.72    3.27   0
   0  -2 -42    0.33    2.17   0
   0   2 -40   11.80    3.41   0
   0  10 -32    4.91    3.69   0
   0  13 -23   33.88    4.35   0
   0  13 -21   49.37    4.41   0
   0  13 -19  186.95    6.67   0
   1  -3 -42   -0.43    2.11   0
   1  10 -31    4.96    4.88   0
   1  12 -27   14.08    3.87   0
   1  12 -15  247.67    6.87   0
   2  -4 -42    0.56    1.89   0
   2  -1 -41    0.75    2.58   0
   2   5 -37    1.44    3.54   0
   2   6 -36   -1.83    4.02   0
   2   7 -35    1.35    3.71   0
   2   8 -34   -0.85    3.36   0
   2  12 -24   -2.77    3.24   0
   2  12 -16  146.38    5.48   0
   3   3 -38    1.25    3.75   0
   3   8 -33    3.18    3.71   0
   3  10 -29   33.24    5.06   0
   3  11 -26   32.52    4.81   0
   3  12 -21   11.68    3.60   0
   3  12 -19    1.41    3.16   0
   4   1 -39   -0.24    2.84   0
   4   2 -38   -1.07    3.58   0
   4  11 -25   13.08    4.02   0
   5  -6 -41    1.53    2.09   0
   5  -3 -40    3.29    2.94   0
   5   1 -38    2.70    3.73   0
   6   0 -38    8.37    3.58   0
   6   8 -30    0.89    3.47   0
   7  -4 -39    3.48    2.99   0
   7  -1 -38    3.92    2.87   0
   7   7 -30   -0.35    3.47   0
   7   9 -24    0.20    3.08   0
   7   9 -18   13.83    2.98   0
   8  -4 -38    5.17    3.16   0
   8  -1 -37   -1.62    3.00   0
   8   6 -30   -1.69    3.66   0
   8   8 -24   62.09    4.96   0
   9  -4 -37    6.91    3.03   0
   9  -1 -36   -0.03    2.53   0
   9   4 -31    4.37    3.88   0
   9   5 -30    0.83    3.58   0
  10   0 -34    3.81    2.82   0
  10   1 -33    7.70    3.40   0
  10   2 -32   -1.90    3.42   0
  10   3 -31   14.27    3.28   0
  10   5 -27   -0.99    3.27   0
  10   6 -24    2.22    2.67   0
  10   6 -20   14.04    3.18   0
  11   3 -28   -1.34    3.17   0
  11   5 -22   30.59    3.08   0
  12   1 -29    9.80    3.09   0
 -21   1 -30    4.67    3.20   0
 -21   5 -24   -0.03    3.32   0
 -20   4 -28   15.39    4.20   0
 -20   5 -27   -2.72    3.74   0
 -20   6 -24    8.40    3.62   0
 -20   7 -19    6.76    2.98   0
 -19  -2 -35    3.44    2.46   0
 -19   6 -27    2.65    4.09   0
 -19   7 -24    6.42    4.08   0
 -19   8 -19    4.72    3.53   0
 -18  -2 -36   -1.37    2.31   0
 -18   7 -27    2.02    3.98   0
 -18   8 -24   14.52    4.59   0
 -17  -2 -37    0.69    2.27   0
 -17   4 -33    9.92    3.78   0
 -17   8 -27   -1.49    4.21   0
 -17   9 -24   45.83    5.43   0
 -17   9 -14   -0.50    2.94   0
 -16   4 -34    6.59    3.53   0
 -16   5 -33    5.13    3.57   0
 -16  10 -22   27.76    4.85   0
 -16  10 -16    5.87    3.45   0
 -15   9 -28   -0.06    4.75   0
 -15  10 -25   13.85    4.97   0
 -15  10 -13   -0.07    3.04   0
 -15  11 -20   13.81    3.83   0
 -14  11 -23   -1.57    4.47   0
 -14  11 -15   55.09    4.53   0
 -13  -3 -40    1.16    1.77   0
 -13  12 -21   41.75    4.68   0
 -13  12 -19   13.00    3.82   0
 -12   1 -39    2.34    2.68   0
 -12   9 -31   10.30    5.13   0
 -12  12 -22   10.16    4.41   0
 -11   3 -38   -0.79    3.53   0
 -11   8 -33    6.54    4.97   0
 -11  11 -28   47.52    5.60   0
 -11  12 -25   -4.61    3.57   0
 -10   5 -37   -0.07    3.69   0
 -10   6 -36    4.40    3.93   0
 -10   7 -35    6.65    4.28   0
 -10   8 -34   -1.35    4.09   0
 -10  11 -29    6.80    4.52   0
 -10  12 -26   56.12    5.39   0
  -9   1 -40    2.70    3.11   0
  -9  12 -27   -0.64    3.74   0
  -9  13 -22    7.44    3.80   0
  -9  13 -20    7.26    4.47   0
  -8   3 -39    4.14    3.63   0
  -8   9 -33   13.37    5.45   0
  -8  10 -32   10.34    4.64   0
  -8  12 -28   10.25    4.73   0
  -8  13 -23   48.16    5.51   0
  -7   5 -38    0.01    3.18   0
  -7   6 -37    3.12    3.54   0
  -7   7 -36    4.38    4.17   0
  -7   8 -35    3.26    4.36   0
  -7  13 -24    6.35    3.96   0
  -7  13 -16   34.02    4.34   0
  -6   2 -40   -3.17    2.89   0
  -6  12 -28    5.85    4.37   0
  -6  13 -15   38.32    3.92   0
  -5   4 -39   -1.34    2.96   0
  -5   5 -38    1.71    3.26   0
  -5   6 -37   -1.18    4.47   0
  -5   7 -36    5.55    5.14   0
  -5   8 -35    4.22    4.39   0
  -5   9 -34   -1.98    4.38   0
  -5  13 -24    4.76    4.44   0
  -5  13 -16    5.14    3.60   0
  -4  -5 -43    2.51    1.57   0
  -4  -2 -42    0.43    2.34   0
  -4   2 -40   -1.71    3.06   0
  -4  12 -28   37.14    5.25   0
  -4  13 -25    8.47    3.92   0
  -4  13 -15   62.75    4.41   0
  -3   5 -38   14.59    4.27   0
  -3   6 -37    7.78    5.16   0
  -3  11 -30    0.74    4.70   0
  -3  13 -24    7.10    3.68   0
  -2  -2 -42   -1.41    2.32   0
  -2   2 -40    9.72    3.35   0
  -2  10 -32   14.64    4.34   0
  -2  12 -28   67.82    5.86   0
  -2  13 -23   -0.66    3.47   0
  -2  13 -19   66.78    5.28   0
  -2  13 -17   15.40    3.21   0
  -1  11 -30    2.40    4.16   0
  -1  13 -20   25.36    3.83   0
  -1  13 -18  106.37    5.19   0
   0   4 -38   60.16    5.81   0
   0   8 -34    5.52    4.87   0
   0  11 -29    4.20    4.19   0
   0  12 -26    1.06    3.52   0
   1  -5 -42    0.04    2.39   0
   1   9 -32    6.86    4.64   0
   1  11 -28   39.59    4.69   0
   1  12 -25   57.09    4.98   0
   1  12 -17    4.40    2.91   0
   2   0 -40   24.75    4.00   0
   2  10 -30   -0.78    3.44   0
   2  11 -27   41.28    4.86   0
   2  12 -22    0.83    3.02   0
   2  12 -20   43.59    4.17   0
   3  -4 -41    1.80    2.85   0
   3  -1 -40   -0.43    3.00   0
   3   7 -34   -1.85    3.53   0
   4  -5 -41    4.89    2.81   0
   4  -2 -40    1.25    3.30   0
   4   3 -37    0.42    3.98   0
   4   4 -36   17.25    4.48   0
   4  11 -23    0.10    3.17   0
   4  11 -21  177.80    6.46   0
   4  11 -19    4.30    3.13   0
   5   2 -37   -0.81    3.96   0
   5   6 -33   16.22    5.05   0
   6  -6 -40    2.28    2.63   0
   6  -3 -39   -0.85    3.00   0
   6   6 -32   -1.28    4.15   0
   6   7 -31   50.52    4.74   0
   7   1 -36    0.11    3.53   0
   7   5 -32   64.19    5.62   0
   7   6 -31   -2.30    3.42   0
   7   8 -27   -2.12    3.06   0
   7   9 -22   11.96    3.32   0
   7   9 -20   54.97    4.10   0
   8   0 -36    3.46    2.95   0
   8   1 -35    0.90    3.48   0
   8   2 -34   -0.07    3.58   0
   8   3 -33   -0.53    3.81   0
   8   4 -32   -0.62    3.75   0
   8   5 -31    1.53    2.87   0
   8   7 -27   25.08    3.52   0
   9   2 -33    8.15    3.86   0
   9   3 -32   56.13    4.62   0
   9   6 -27   14.04    3.32   0
   9   7 -20   98.12    4.43   0
  10  -3 -35    0.86    3.03   0
  10   4 -28   31.56    4.00   0
  12   2 -26    8.27    2.96   0
 -21   4 -25   15.14    3.81   0
 -21   5 -22    2.87    3.20   0
 -20   0 -32    2.50    2.99   0
 -20   1 -31    1.45    3.28   0
 -20   2 -30    4.27    3.85   0
 -20   3 -29    7.72    3.73   0
 -19  -1 -34    1.44    2.83   0
 -19   5 -28    5.94    4.15   0
 -18  -1 -35   -1.13    2.65   0
 -18   6 -28   18.75    4.58   0
 -17  -1 -36    3.49    2.99   0
 -17   7 -28    2.17    4.41   0
 -17   9 -22    3.62    4.21   0
 -17   9 -16   18.92    3.77   0
 -16  -1 -37   -0.39    2.72   0
 -16   8 -28    3.14    3.82   0
 -16   9 -25   52.84    5.67   0
 -16   9 -13   -1.41    2.91   0
 -16  10 -20    8.62    4.10   0
 -16  10 -18   19.55    4.15   0
 -15   8 -29    4.95    5.03   0
 -14   0 -38    6.13    3.09   0
 -14  10 -26    3.07    4.29   0
 -14  11 -21   29.78    4.75   0
 -14  11 -19    1.69    4.04   0
 -14  11 -17   52.80    4.68   0
 -13   1 -38    1.49    3.06   0
 -13   8 -31   10.77    5.07   0
 -13  11 -24   12.28    4.72   0
 -13  11 -14   10.99    3.57   0
 -12  -2 -40    1.53    2.41   0
 -12   2 -38    2.46    3.13   0
 -12   8 -32    0.45    3.94   0
 -12  10 -28   21.50    5.85   0
 -12  11 -13    5.15    3.44   0
 -12  12 -20   92.79    5.47   0
 -12  12 -18   49.65    4.66   0
 -11  -4 -41   -0.84    1.76   0
 -11  -1 -40    1.49    2.42   0
 -11   4 -37    3.08    3.59   0
 -11   5 -36    0.90    3.90   0
 -11   6 -35    5.70    4.16   0
 -11  10 -29   16.74    5.54   0
 -11  12 -15   60.28    4.38   0
 -10  -3 -41    0.48    2.22   0
 -10   0 -40    5.81    2.93   0
 -10  10 -30   19.64    4.49   0
 -10  12 -24    8.97    4.43   0
  -9  -2 -41   -0.01    2.57   0
  -9   2 -39   -1.58    3.16   0
  -9   9 -32    2.78    5.14   0
  -9  11 -28   22.44    5.44   0
  -9  12 -25   17.13    4.95   0
  -9  12 -13    1.46    2.81   0
  -8  -4 -42   -0.25    1.74   0
  -8  -1 -41   -0.26    2.19   0
  -8   4 -38   -2.27    3.11   0
  -8   5 -37    6.39    4.46   0
  -8   6 -36    9.85    5.09   0
  -8   7 -35   23.15    5.80   0
  -8   8 -34    0.28    4.38   0
  -8  11 -29   33.57    4.99   0
  -8  12 -26   15.13    4.18   0
  -8  13 -21   10.94    3.80   0
  -8  13 -19   -1.59    3.63   0
  -8  13 -17    7.59    3.53   0
  -7  -3 -42    1.46    1.87   0
  -7   1 -40   -0.63    2.98   0
  -7  10 -31    4.58    5.38   0
  -7  12 -27   29.56    4.79   0
  -7  13 -22    2.13    3.53   0
  -7  13 -20   25.27    4.66   0
  -6   3 -39    2.62    3.10   0
  -6   9 -33   -2.02    4.37   0
  -6  13 -23    3.28    3.68   0
  -6  13 -21   37.05    4.93   0
  -6  13 -19    3.05    4.10   0
  -5  -3 -42   -0.28    2.36   0
  -5  11 -30    0.90    4.04   0
  -5  12 -27   50.02    5.16   0
  -5  13 -22   11.86    3.81   0
  -5  13 -20    4.92    3.89   0
  -4   3 -39   21.13    4.57   0
  -4   9 -33    8.23    4.73   0
  -4  13 -23    2.77    3.63   0
  -4  13 -21   30.13    4.18   0
  -4  13 -19   66.12    4.65   0
  -4  13 -17   91.80    5.01   0
  -3  12 -27    9.18    4.02   0
  -3  13 -22    1.65    3.37   0
  -3  13 -18   94.44    5.11   0
  -2  -1 -41   -2.36    3.03   0
  -2   4 -38    3.91    4.84   0
  -2   8 -34   18.11    4.82   0
  -2   9 -33    7.40    4.51   0
  -2  11 -29    5.14    4.37   0
  -2  12 -26   -0.85    3.61   0
  -1   1 -40   -0.97    3.02   0
  -1  10 -31    3.48    4.25   0
  -1  12 -25    4.41    3.56   0
  -1  12 -15   -1.60    2.54   0
   0  -4 -42   -1.77    1.89   0
   0   6 -36    0.87    3.94   0
   0   7 -35   14.54    4.36   0
   0  12 -24   20.58    4.08   0
   0  12 -16    7.95    2.72   0
   1  -2 -41    5.07    2.83   0
   1   3 -38    1.20    4.16   0
   1   7 -34   -3.30    4.45   0
   1   8 -33   -3.45    3.74   0
   1  12 -23   -0.91    3.22   0
   1  12 -21    2.17    3.00   0
   1  12 -19   82.90    4.89   0
   2  -8 -42    2.36    1.83   0
   2  -3 -41    0.23    2.50   0
   2   8 -32   14.30    5.01   0
   2   9 -31    1.77    3.55   0
   2  10 -28   -1.40    4.63   0
   2  11 -25   -2.92    3.25   0
   3  10 -27   -0.82    3.17   0
   3  11 -24    4.19    3.46   0
   3  11 -22   13.03    3.45   0
   3  11 -18   77.63    4.53   0
   4  -7 -41   -0.28    2.17   0
   4  -1 -39   -0.66    3.46   0
   4  10 -26   28.93    4.44   0
   5  -5 -40   -3.52    2.60   0
   5  -2 -39    0.52    3.31   0
   5   4 -35    6.78    4.26   0
   5   5 -34    8.69    4.00   0
   6  -8 -40    0.49    2.28   0
   6   2 -36    3.04    3.31   0
   6   3 -35   14.61    3.88   0
   6   4 -34    4.92    3.72   0
   6   5 -33   38.55    4.72   0
   6   8 -28    5.02    3.26   0
   7  -6 -39   -2.27    2.63   0
   7  -3 -38   -0.14    3.38   0
   7   2 -35   18.82    4.02   0
   7   4 -33   -2.16    3.39   0
   7   7 -28   10.91    3.30   0
   7   8 -25   16.67    3.59   0
   8  -6 -38    1.06    2.89   0
   8   6 -28    9.89    3.76   0
   8   7 -25   76.32    5.23   0
   9  -3 -36    7.66    3.21   0
   9   5 -28    3.54    3.08   0
   9   6 -25    4.46    3.44   0
  10  -2 -34    1.40    3.07   0
  10   3 -29    4.56    3.47   0
  10   5 -25    3.77    2.77   0
  10   5 -23    1.79    3.07   0
  11  -1 -32    7.34    3.20   0
  11   1 -30    0.00    2.68   0
  11   3 -26    8.18    3.14   0
  11   4 -23   27.05    2.98   0
  11   4 -21    2.68    2.77   0
  12   2 -24   -1.94    2.43   0
 -22  -2 -30    2.51    2.67   0
 -22  -1 -29    1.93    2.98   0
 -22   1 -27    0.50    3.07   0
 -21   3 -26    3.86    3.74   0
 -20  -4 -34   -0.33    2.23   0
 -20   5 -25   25.89    4.48   0
 -20   6 -22    7.32    3.57   0
 -19   1 -32    2.27    3.58   0
 -19   2 -31    1.52    3.74   0
 -19   3 -30   -0.29    3.67   0
 -19   4 -29   -0.45    3.80   0
 -18   0 -34   12.74    3.83   0
 -18   5 -29    0.59    4.26   0
 -18   8 -22    5.30    3.49   0
 -18   8 -20   20.02    4.35   0
 -18   8 -18    2.28    3.55   0
 -17  -4 -37    2.01    2.42   0
 -17   9 -20    0.32    3.23   0
 -17   9 -18    0.96    3.67   0
 -16  -4 -38   -2.05    2.04   0
 -16   0 -36    0.06    3.20   0
 -16   7 -29    9.30    4.59   0
 -15   7 -30   -0.87    4.62   0
 -15   9 -26   -0.85    3.94   0
 -15   9 -12    2.44    3.10   0
 -15  10 -23    9.07    3.87   0
 -15  10 -21    7.97    4.33   0
 -14  -3 -39   -1.26    1.93   0
 -14   1 -37   -0.23    2.88   0
 -13   2 -37    2.90    3.20   0
 -13   3 -36    5.06    4.40   0
 -13   6 -33    4.74    4.70   0
 -13   7 -32    3.00    3.97   0
 -13  11 -22   58.35    5.67   0
 -12  -1 -39    0.94    2.91   0
 -12   4 -36    2.70    3.89   0
 -12   5 -35    2.14    3.94   0
 -12   6 -34    6.72    4.23   0
 -12   7 -33    7.89    4.23   0
 -11  12 -19    2.70    3.59   0
 -11  12 -17   -2.25    3.18   0
 -10   1 -39   -0.86    2.55   0
 -10   9 -31    0.28    4.24   0
 -10  11 -27   16.08    4.33   0
 -10  12 -22    6.89    4.66   0
  -9   3 -38    7.14    3.44   0
  -9   7 -34    2.08    5.24   0
  -9   8 -33    6.21    4.54   0
  -9  12 -23    3.47    4.27   0
  -8   0 -40    3.70    3.02   0
  -8  12 -24   31.86    5.50   0
  -7  -5 -42    0.23    2.03   0
  -7   2 -39    3.48    3.72   0
  -7   9 -32    3.80    4.54   0
  -7  12 -25    3.98    3.68   0
  -6  -4 -42   -2.41    2.27   0
  -6  -1 -41   -1.16    2.14   0
  -6   4 -38    6.60    3.55   0
  -6   5 -37    5.18    3.89   0
  -6   6 -36    1.96    4.32   0
  -6   7 -35   -0.85    4.38   0
  -6   8 -34    3.54    4.55   0
  -6  11 -29   17.21    4.87   0
  -6  12 -26    9.17    4.06   0
  -6  12 -14  101.72    5.36   0
  -5   1 -40    2.15    2.87   0
  -5   9 -32   26.32    6.04   0
  -5  12 -25   12.47    4.83   0
  -4  -4 -42    2.58    2.43   0
  -4   4 -38    6.85    4.02   0
  -4   5 -37   15.08    4.73   0
  -4   7 -35    7.07    4.55   0
  -4   8 -34    9.56    4.71   0
  -4  12 -26    6.47    4.41   0
  -4  12 -14  104.99    4.99   0
  -3   1 -40    2.26    3.16   0
  -3  11 -28    1.38    3.75   0
  -3  12 -25    1.01    3.61   0
  -3  12 -15   48.92    4.42   0
  -2  -4 -42    6.19    2.55   0
  -2   6 -36   16.64    4.73   0
  -2   7 -35   -2.96    4.22   0
  -2  10 -30   19.81    4.36   0
  -2  12 -24   -2.55    3.51   0
  -2  12 -16  397.58    8.82   0
  -1  -2 -41   -2.04    3.06   0
  -1   2 -39   -2.54    3.39   0
  -1   8 -33   -1.10    4.90   0
  -1   9 -32    2.29    4.22   0
  -1  12 -23    0.28    3.39   0
  -1  12 -17   10.00    3.15   0
   0  -6 -42    1.85    2.20   0
   0   0 -40   10.26    3.62   0
   0  11 -27    8.60    4.22   0
   0  12 -22   29.46    4.01   0
   0  12 -20   57.50    4.49   0
   0  12 -18   15.73    3.15   0
   1  -7 -42    0.21    2.15   0
   1   4 -37    5.84    3.84   0
   1   5 -36   11.32    4.05   0
   1   6 -35    4.78    3.94   0
   1  11 -26  103.47    6.05   0
   2  -2 -40    5.93    3.54   0
   2   6 -34    7.12    4.45   0
   2   7 -33    2.50    3.92   0
   2  11 -23    7.32    3.30   0
   2  11 -17   12.81    3.05   0
   3  -6 -41    2.20    2.72   0
   3   1 -38    1.00    3.71   0
   3  10 -25    1.12    4.05   0
   4  -9 -41   -0.47    1.79   0
   4  -4 -40    0.49    3.22   0
   4   0 -38   26.14    4.62   0
   4   9 -27    1.05    3.33   0
   4  10 -24   21.54    3.83   0
   4  10 -18   11.94    2.96   0
   5  -1 -38   -0.64    3.58   0
   6  -5 -39    1.86    3.06   0
   6  -2 -38    0.97    2.86   0
   6   7 -29   40.28    4.35   0
   6   8 -26    0.48    4.04   0
   6   9 -21  263.43    7.31   0
   6   9 -19    4.92    2.85   0
   7  -8 -39    8.26    2.77   0
   7  -2 -37    4.87    3.64   0
   7   8 -23   -0.78    3.10   0
   7   8 -21   78.63    4.99   0
   7   8 -19   26.08    3.36   0
   8  -2 -36   -0.23    3.41   0
   8   7 -23   39.02    3.85   0
   8   7 -21   45.96    4.24   0
   8   7 -19   34.34    3.78   0
   9  -2 -35    5.38    3.46   0
   9   4 -29   24.47    3.72   0
   9   6 -23   33.14    3.47   0
   9   6 -21  600.56    9.91   0
  10  -1 -33    8.48    3.28   0
  10   0 -32   -0.39    3.27   0
  10   2 -30    3.55    3.45   0
  10   4 -26    2.57    3.25   0
  10   5 -21   35.27    3.63   0
  11   2 -27   12.24    3.33   0
  11   3 -24   13.51    3.16   0
 -21  -3 -32    1.93    2.76   0
 -21  -2 -31   -0.24    3.37   0
 -21   2 -27    0.07    3.19   0
 -20   4 -26    1.87    3.93   0
 -20   6 -20   13.07    3.59   0
 -19  -4 -35    2.64    2.60   0
 -19   7 -20    5.77    3.75   0
 -18  -4 -36   -1.21    2.44   0
 -18   1 -33   -2.34    3.62   0
 -18   2 -32    7.01    4.04   0
 -18   4 -30    7.20    3.88   0
 -17   1 -34    4.59    3.75   0
 -17   2 -33    5.44    3.92   0
 -17   3 -32   -1.29    4.22   0
 -17   4 -31    1.38    4.37   0
 -17   5 -30    1.16    3.66   0
 -17   7 -26   22.17    5.10   0
 -16   1 -35    7.41    3.85   0
 -16   4 -32    4.86    4.15   0
 -16   5 -31    4.63    4.56   0
 -16   6 -30   14.67    4.44   0
 -16   8 -26    2.23    4.01   0
 -16   9 -23   -0.00    3.45   0
 -16   9 -21    3.92    4.07   0
 -15   6 -31    5.00    4.31   0
 -15   8 -27   13.39    5.17   0
 -15  10 -19   23.15    3.86   0
 -15  10 -17   10.14    3.31   0
 -14   2 -36    0.89    3.45   0
 -14   3 -35   -3.55    3.54   0
 -14  10 -22   15.61    4.39   0
 -14  10 -14   -0.50    2.72   0
 -13  -5 -40   -0.68    1.42   0
 -13  -5 -40   -0.71    0.78   0
 -13   4 -35    3.21    3.92   0
 -13   5 -34    1.18    3.92   0
 -13  10 -13    1.69    3.21   0
 -13  11 -20   11.44    3.48   0
 -13  11 -18    3.09    3.47   0
 -12  -4 -40    1.37    2.57   0
 -12   9 -29   -0.81    4.33   0
 -11  -6 -41    1.22    1.77   0
 -11  -3 -40   -0.45    2.68   0
 -11   1 -38   11.74    3.69   0
 -11   8 -31    3.10    4.64   0
 -11  11 -14   12.36    3.66   0
 -10  -5 -41    1.95    2.29   0
 -10  -2 -40    1.88    2.99   0
 -10   2 -38   -2.10    3.01   0
 -10   3 -37    7.18    4.83   0
 -10   7 -33   15.41    5.49   0
 -10   8 -32    3.62    4.35   0
 -10  10 -28   15.72    4.38   0
 -10  11 -25    4.37    4.53   0
 -10  11 -13   20.40    3.73   0
  -9  -4 -41   -1.45    2.35   0
  -9  -1 -40    1.26    2.71   0
  -9   5 -36   -0.69    4.07   0
  -9   6 -35    9.37    4.59   0
  -9  10 -29   26.48    4.89   0
  -9  11 -26   16.58    4.22   0
  -9  12 -21   26.84    4.37   0
  -8  -6 -42   -2.85    1.56   0
  -8  -3 -41    1.59    2.77   0
  -8   1 -39    4.17    3.72   0
  -8   9 -31   12.51    4.77   0
  -8  11 -27    7.30    4.36   0
  -8  12 -22    2.23    4.27   0
  -7  -2 -41   -2.45    2.33   0
  -7   3 -38    2.45    3.39   0
  -7   4 -37   13.18    4.83   0
  -7   6 -35    8.41    5.61   0
  -7   7 -34    4.30    5.47   0
  -7   8 -33    1.66    4.61   0
  -7  12 -23    2.99    3.77   0
  -7  12 -15   -3.57    2.58   0
  -6   0 -40    2.63    2.62   0
  -6  12 -24    0.29    3.59   0
  -5  -5 -42    2.21    2.37   0
  -5  -2 -41    2.26    2.94   0
  -5   2 -39    2.04    3.19   0
  -5   3 -38    5.46    4.40   0
  -5  11 -28    3.50    4.34   0
  -5  12 -15   55.27    4.29   0
  -4   0 -40    1.06    3.32   0
  -4  10 -30   15.39    4.84   0
  -4  12 -24   18.16    4.12   0
  -4  12 -16   54.98    4.67   0
  -3  -5 -42    4.45    2.39   0
  -3  -2 -41    5.87    3.04   0
  -3   2 -39    2.90    3.65   0
  -3   3 -38    0.87    4.82   0
  -3   7 -34    5.11    5.40   0
  -3   8 -33   25.41    5.23   0
  -3  12 -17   -1.85    3.41   0
  -2   0 -40    5.40    3.56   0
  -2   9 -31   11.56    4.51   0
  -2  11 -27   -2.95    3.71   0
  -2  12 -22  116.88    6.09   0
  -2  12 -18    3.69    3.00   0
  -1   4 -37   28.22    4.86   0
  -1   5 -36   11.37    4.50   0
  -1   7 -34   12.06    4.61   0
  -1  10 -29   24.51    4.89   0
  -1  11 -26    6.78    3.78   0
  -1  12 -21    4.39    3.71   0
  -1  12 -19   13.10    3.34   0
   0   1 -39    3.64    3.72   0
   0   2 -38   24.58    4.99   0
   0  11 -25   -2.74    3.46   0
   1  -9 -42   -0.14    1.77   0
   1  -4 -41    1.86    2.48   0
   1   8 -31   -3.17    4.68   0
   1   9 -30    1.92    3.72   0
   1  10 -27    9.92    4.16   0
   1  11 -24    2.00    3.30   0
   1  11 -16   37.09    3.74   0
   2  -5 -41   -0.45    2.36   0
   2   4 -36   -0.67    3.80   0
   2   5 -35    4.97    3.95   0
   2   9 -29   40.86    4.79   0
   2  10 -26    1.43    3.35   0
   2  11 -21    6.81    3.48   0
   2  11 -19   51.31    4.36   0
   3  -8 -41    0.50    2.45   0
   3   6 -33    9.47    4.22   0
   3   9 -28    3.64    3.34   0
   4  10 -20   28.98    3.57   0
   5  -7 -40    0.86    2.61   0
   6  -1 -37   -2.71    3.57   0
   6   5 -31    7.50    4.51   0
   6   6 -30   30.77    4.48   0
   7  -5 -38    3.93    3.22   0
   7  -1 -36    4.18    3.57   0
   7   5 -30   24.26    4.16   0
   7   7 -26    1.53    2.78   0
   8  -5 -37   18.55    3.59   0
   8  -1 -35   -0.34    3.64   0
   8   3 -31   -3.16    3.85   0
   8   4 -30   29.53    4.12   0
   8   6 -26    5.53    3.22   0
   9  -5 -36    0.66    3.06   0
   9  -1 -34   12.56    3.85   0
   9   1 -32    2.20    3.82   0
   9   2 -31   69.19    5.35   0
   9   3 -30    4.95    3.34   0
   9   5 -26    5.64    2.92   0
  10   3 -27   18.10    3.74   0
  11   1 -28    7.42    3.23   0
 -22  -5 -31   -0.04    2.22   0
 -21  -1 -30    4.49    3.43   0
 -21   1 -28    7.72    3.74   0
 -20  -3 -33   -1.78    2.87   0
 -20   3 -27    0.43    3.72   0
 -20   5 -23    2.95    3.70   0
 -19  -3 -34    5.44    3.02   0
 -19   6 -23   20.61    4.60   0
 -18  -3 -35   -0.85    2.80   0
 -18   6 -26    3.04    3.68   0
 -18   7 -23   18.42    4.12   0
 -17  -3 -36    7.97    3.26   0
 -17   8 -21    6.64    4.12   0
 -17   8 -15   25.64    3.79   0
 -16  -6 -38    2.29    1.95   0
 -16  -3 -37   -1.13    2.52   0
 -16   3 -33    2.04    3.37   0
 -16   8 -24    9.18    4.67   0
 -16   9 -19   11.41    4.06   0
 -16   9 -17   20.42    3.56   0
 -15   9 -24   13.78    3.97   0
 -15   9 -14    5.30    3.37   0
 -14  -5 -39    3.05    2.18   0
 -14   9 -25    9.83    4.78   0
 -14  10 -20   93.73    6.19   0
 -14  10 -18   26.20    4.44   0
 -14  10 -16    7.79    3.13   0
 -13  -1 -38   -0.11    3.25   0
 -13  10 -23    5.42    4.64   0
 -12   0 -38   -1.29    3.11   0
 -12   7 -31   -0.54    4.87   0
 -12   8 -30   41.89    5.51   0
 -12  11 -21    0.23    3.38   0
 -12  11 -19   63.92    4.95   0
 -12  11 -17   17.25    3.71   0
 -11   6 -33    2.79    5.05   0
 -11   7 -32   -0.56    4.22   0
 -11  11 -16   67.27    5.08   0
 -10   4 -36    8.45    4.56   0
 -10   5 -35    7.68    4.56   0
 -10   6 -34    4.40    4.46   0
 -10  11 -23    5.89    4.46   0
  -9   9 -30    3.86    3.97   0
  -9  11 -24    5.00    4.69   0
  -8   2 -38    4.96    3.47   0
  -8   7 -33    1.99    5.44   0
  -8   8 -32    5.14    4.08   0
  -8  10 -28    9.47    5.47   0
  -8  11 -25   54.92    6.12   0
  -8  12 -20   77.71    5.22   0
  -8  12 -18    6.29    3.65   0
  -7  -7 -42    1.30    1.79   0
  -7  -1 -40   -0.91    2.54   0
  -7  10 -29    1.78    3.93   0
  -7  11 -26    2.69    3.74   0
  -7  12 -19   13.97    3.78   0
  -6  -6 -42   -0.89    1.84   0
  -6  -3 -41    2.85    2.53   0
  -6   1 -39   19.31    3.85   0
  -6   8 -32    7.14    5.55   0
  -6  12 -22   45.46    4.71   0
  -6  12 -20    5.58    3.66   0
  -6  12 -18    4.38    3.60   0
  -5   4 -37    2.61    4.31   0
  -5   5 -36    3.07    4.58   0
  -5   6 -35   11.63    4.76   0
  -5   7 -34   -0.02    4.54   0
  -5  10 -29    1.69    3.88   0
  -5  11 -26   70.87    5.76   0
  -5  12 -21   11.59    3.60   0
  -5  12 -19   24.59    3.81   0
  -5  12 -17   67.69    4.78   0
  -4  -6 -42    2.00    2.33   0
  -4  -3 -41    2.30    2.84   0
  -4   1 -39   17.35    4.73   0
  -4   8 -32    8.02    5.62   0
  -4   9 -31   -1.37    4.51   0
  -4  12 -22   11.81    3.70   0
  -4  12 -18   32.93    3.98   0
  -3   4 -37   13.20    4.70   0
  -3  10 -29   23.58    4.81   0
  -3  11 -26   11.26    4.01   0
  -3  12 -21   38.50    4.35   0
  -3  12 -19   68.22    4.78   0
  -2  -3 -41    5.63    2.79   0
  -2   1 -39    1.93    3.97   0
  -2   8 -32   17.86    4.92   0
  -2  11 -25   -0.93    3.74   0
  -1  -7 -42   -0.90    2.09   0
  -1  -1 -40    0.94    3.14   0
  -1   9 -30    4.43    3.74   0
  -1  11 -24    9.40    3.71   0
   0  -8 -42    0.79    1.94   0
   0   3 -37   12.23    4.32   0
   0   4 -36   10.70    5.13   0
   0   5 -35   20.27    5.30   0
   0   6 -34    9.91    4.38   0
   0   7 -33    5.19    4.28   0
   0   9 -29    8.21    4.95   0
   0  11 -23    2.75    3.31   0
   0  11 -17    3.82    2.84   0
   1  11 -20  215.40    7.15   0
   2  -7 -41    2.79    2.56   0
   2   8 -30   -2.93    3.80   0
   3  -5 -40   11.70    3.54   0
   3  -2 -39    8.97    3.10   0
   3   9 -26    3.04    3.49   0
   3  10 -21    7.92    3.30   0
   3  10 -19   51.22    4.28   0
   4  -6 -40    3.76    3.16   0
   4  -3 -39   -2.19    2.92   0
   4   2 -36    1.39    3.56   0
   4   3 -35   23.15    4.37   0
   4   8 -28    1.59    3.40   0
   4   9 -25    4.84    3.45   0
   5  -9 -40    0.90    2.47   0
   5   1 -36   -0.86    3.53   0
   5   2 -35    0.95    4.41   0
   5   3 -34   15.61    4.93   0
   5   4 -33   -0.09    3.99   0
   5   5 -32   70.74    5.80   0
   6  -7 -39    2.86    3.02   0
   6  -4 -38    1.93    3.38   0
   6   0 -36    7.43    3.52   0
   6   1 -35   -1.76    4.09   0
   6   2 -34   -1.72    4.29   0
   6   3 -33    1.37    4.38   0
   6   4 -32    3.91    3.77   0
   6   7 -27   50.39    4.58   0
   6   8 -22   20.08    3.56   0
   6   8 -20   15.59    3.71   0
   6   8 -18    1.44    2.88   0
   7   1 -34    0.90    4.00   0
   7   2 -33   20.94    4.56   0
   7   3 -32   40.91    5.02   0
   7   4 -31   -6.65    3.26   0
   7   6 -27   -0.18    2.86   0
   7   7 -24   41.98    4.15   0
   8   0 -34   92.55    5.47   0
   8   1 -33   13.85    3.52   0
   8   2 -32    2.63    3.29   0
   8   5 -27    1.85    3.79   0
   8   6 -24   24.53    3.60   0
   9   4 -27   -0.77    2.92   0
   9   5 -24   19.82    3.23   0
  10  -4 -34    1.20    3.10   0
  10   2 -28    1.06    3.32   0
  10   4 -22  163.16    5.61   0
  11  -3 -32    7.53    2.98   0
  11  -2 -31   -0.62    3.01   0
  11  -1 -30    2.08    3.03   0
  11   2 -25   23.35    3.43   0
 -22  -4 -30    4.18    2.68   0
 -22   1 -25   -0.90    3.31   0
 -21  -5 -32    1.53    3.09   0
 -21   3 -24    2.56    3.51   0
 -21   4 -21    0.79    3.37   0
 -20  -6 -34    0.39    2.43   0
 -20  -2 -32    3.36    2.84   0
 -20  -1 -31   -1.07    3.16   0
 -20   0 -30    4.71    3.63   0
 -20   1 -29    1.37    3.83   0
 -20   2 -28   -2.33    3.74   0
 -20   4 -24    8.81    3.94   0
 -20   5 -21    0.24    3.55   0
 -19  -6 -35   -0.44    2.21   0
 -19  -2 -33    5.20    3.53   0
 -19   3 -28    3.15    3.96   0
 -19   4 -27   16.12    4.10   0
 -19   6 -21    1.24    3.81   0
 -18  -6 -36   -1.84    2.23   0
 -18   5 -27    7.88    3.78   0
 -18   7 -21    2.50    3.87   0
 -18   7 -19   24.32    4.32   0
 -18   7 -17   25.28    4.09   0
 -17  -6 -37   -0.20    2.03   0
 -17  -2 -35    0.08    3.40   0
 -17   6 -27   -0.81    3.93   0
 -17   7 -24    9.69    4.58   0
 -17   8 -19   33.05    4.11   0
 -17   8 -17   17.39    3.96   0
 -16   6 -28   27.22    5.65   0
 -15   7 -28    6.22    4.33   0
 -15   8 -25   46.28    5.94   0
 -15   9 -20   -2.41    4.07   0
 -15   9 -16   16.31    3.86   0
 -14  -1 -37   -0.22    2.95   0
 -14   9 -13   23.17    3.63   0
 -13  -4 -39    0.38    2.37   0
 -13   6 -31    3.10    5.02   0
 -13   7 -30    6.61    4.52   0
 -13  10 -21    4.23    4.27   0
 -13  10 -15    9.90    3.22   0
 -12  -6 -40   -0.80    1.93   0
 -12  -3 -39    0.71    2.57   0
 -12   2 -36    1.50    4.86   0
 -12   3 -35   12.61    5.35   0
 -12   6 -32   -4.64    3.98   0
 -12   9 -27   53.62    5.60   0
 -11  -2 -39    1.86    2.84   0
 -11   3 -36   23.09    4.95   0
 -11   4 -35    9.40    4.64   0
 -11   5 -34    5.15    4.47   0
 -11   9 -28   27.97    5.13   0
 -11  10 -25    4.84    3.76   0
 -10   8 -30    7.32    5.32   0
 -10  10 -26    3.35    3.88   0
 -10  11 -15   21.69    3.38   0
  -9  -6 -41   -1.27    2.23   0
  -9  -3 -40    1.94    2.98   0
  -9   1 -38    3.60    3.43   0
  -9   7 -32    5.02    5.37   0
  -9   8 -31    0.30    4.33   0
  -9  10 -27   39.77    5.41   0
  -9  11 -22   54.44    5.70   0
  -9  11 -14   16.55    3.36   0
  -8  -5 -41    7.61    2.94   0
  -8  -2 -40    1.93    3.01   0
  -8   3 -37    2.79    3.85   0
  -8   5 -35   20.78    5.17   0
  -8   6 -34   -1.13    4.67   0
  -8   9 -29   -1.82    5.12   0
  -8  11 -23   -0.57    4.37   0
  -7  -4 -41    2.06    2.48   0
  -7   9 -30   33.77    5.46   0
  -7  10 -27    6.46    4.88   0
  -7  11 -24   68.31    6.14   0
  -6  -8 -42   -3.34    1.49   0
  -6   2 -38   -0.16    3.59   0
  -6   3 -37   21.99    5.30   0
  -6   6 -34    6.54    5.51   0
  -6   7 -33   -0.40    4.58   0
  -6  11 -25    6.10    4.23   0
  -5  -7 -42    2.18    1.80   0
  -5  -1 -40    1.74    2.68   0
  -5   9 -30   31.47    5.04   0
  -5  11 -24    5.28    4.65   0
  -4  -8 -42    2.35    1.94   0
  -4   2 -38    4.36    4.04   0
  -4   3 -37   19.64    5.72   0
  -4   6 -34   -1.02    5.33   0
  -4   7 -33    4.75    4.66   0
  -4  11 -25   26.99    4.39   0
  -3  -7 -42    0.14    1.96   0
  -3  -4 -41    1.48    3.23   0
  -3   9 -30    2.56    3.93   0
  -3  10 -27    1.45    4.94   0
  -3  11 -24   15.68    4.05   0
  -2  -2 -40    8.29    4.00   0
  -2   2 -38   34.55    5.05   0
  -2   3 -37   27.54    5.08   0
  -2   4 -36   23.47    5.75   0
  -2   5 -35   41.12    6.40   0
  -2   6 -34    7.09    4.64   0
  -2   7 -33   12.33    4.82   0
  -2   9 -29   -4.18    4.30   0
  -2  11 -23   11.01    3.89   0
  -1  -9 -42   -1.35    1.94   0
  -1  11 -22   97.97    5.54   0
   0  -5 -41    4.27    2.83   0
   0   8 -30    8.67    5.15   0
   0  10 -26   35.13    4.62   0
   0  11 -19    2.74    2.92   0
   1  -6 -41   -0.08    2.43   0
   1  -3 -40    2.50    2.90   0
   1   2 -37    8.48    3.95   0
   1   3 -36    7.54    4.63   0
   1   4 -35   -3.61    4.47   0
   1   5 -34   15.79    4.14   0
   1   6 -33   -3.50    3.98   0
   1   9 -28    2.04    3.49   0
   1  10 -25    2.64    3.47   0
   2  -9 -41    0.54    2.61   0
   2  -4 -40    6.74    3.06   0
   2   6 -32    6.12    4.44   0
   2   9 -27   23.96    4.39   0
   2  10 -20   45.98    4.64   0
   2  10 -18   11.59    3.32   0
   3  -1 -38    1.33    3.72   0
   3   9 -24    2.54    3.90   0
   4  -8 -40    4.56    2.93   0
   4   8 -26   11.99    4.50   0
   4   9 -23  101.71    5.57   0
   4   9 -21   -0.31    3.16   0
   4   9 -19   71.70    4.91   0
   5  -6 -39   17.74    3.77   0
   5  -3 -38    1.08    3.04   0
   6  -9 -39    1.49    2.74   0
   6  -3 -37    4.65    3.68   0
   6   6 -28    8.44    3.33   0
   6   7 -25    6.94    3.45   0
   7  -7 -38   -0.48    2.98   0
   7  -4 -37    6.01    3.26   0
   7   5 -28   38.10    4.49   0
   7   7 -22  116.94    5.27   0
   8  -7 -37   -2.83    2.91   0
   8  -4 -36    3.42    3.36   0
   8   4 -28    2.71    3.90   0
   8   6 -22    4.28    2.67   0
   9  -7 -36    2.02    2.89   0
   9  -4 -35    1.49    3.45   0
   9   3 -28    4.96    3.68   0
   9   5 -22   -0.76    2.62   0
   9   5 -20   -2.73    3.00   0
  10  -3 -33    0.42    3.00   0
  10  -2 -32    3.04    3.27   0
  10  -1 -31   26.26    4.02   0
  10   0 -30   45.17    4.40   0
  10   1 -29   23.34    3.95   0
  10   3 -25    1.46    3.09   0
  11   1 -26    6.98    3.04   0
 -22  -3 -29    0.08    2.95   0
 -22  -2 -28    4.31    3.30   0
 -22  -1 -27    4.11    3.30   0
 -22   0 -26   15.21    3.90   0
 -21   2 -25    4.65    3.71   0
 -21   3 -22   -4.12    3.50   0
 -20  -5 -33   -0.48    2.79   0
 -20   5 -19    6.00    3.42   0
 -19  -1 -32   -0.40    3.74   0
 -19   1 -30    2.46    3.91   0
 -19   2 -29    7.43    4.26   0
 -19   5 -24    5.03    3.56   0
 -19   6 -19   19.40    4.05   0
 -19   6 -17   35.75    4.20   0
 -18  -1 -33   -2.33    3.64   0
 -18   3 -29    0.36    4.25   0
 -18   4 -28   22.51    4.25   0
 -17  -1 -34    1.38    3.73   0
 -17   4 -29   33.53    5.43   0
 -17   5 -28    5.62    4.04   0
 -17   7 -22   10.81    4.54   0
 -16   5 -29   26.40    5.69   0
 -16   7 -25   54.19    6.02   0
 -16   8 -22    3.41    3.63   0
 -15   6 -29   -1.56    4.29   0
 -15   9 -18    6.53    3.19   0
 -14  -7 -39   -0.24    1.83   0
 -14  -4 -38   -1.17    3.26   0
 -14   0 -36    6.91    3.78   0
 -14   1 -35   -1.23    4.42   0
 -14   8 -26    3.21    3.98   0
 -14   9 -23    0.18    3.33   0
 -13  -3 -38   -3.00    3.54   0
 -13   1 -36    7.78    4.16   0
 -13   2 -35    1.58    4.06   0
 -13   3 -34    0.19    4.79   0
 -13   4 -33    6.67    4.90   0
 -13   5 -32   12.43    4.45   0
 -13  10 -19   12.72    3.87   0
 -12  -2 -38    1.89    3.28   0
 -12   4 -34    0.97    4.25   0
 -12   8 -28   42.24    5.37   0
 -12  10 -14   74.65    4.51   0
 -11  -5 -40    0.07    2.31   0
 -11  -1 -38   10.94    3.83   0
 -11   8 -29    8.27    4.27   0
 -10  -4 -40    3.69    2.67   0
 -10   0 -38    4.92    3.39   0
 -10   1 -37    3.69    4.87   0
 -10   7 -31    8.11    4.19   0
 -10  10 -24    0.13    4.18   0
  -9   2 -37    1.14    3.78   0
  -9   3 -36   -2.95    4.21   0
  -9   5 -34    4.52    4.75   0
  -9   6 -33    5.45    4.28   0
  -9   9 -28    5.21    4.62   0
  -8  -1 -39    4.83    3.26   0
  -8   8 -30   16.80    5.74   0
  -8  10 -26    8.23    4.36   0
  -8  11 -21    8.07    4.46   0
  -7  -3 -40    1.75    3.14   0
  -7   8 -31   14.57    5.02   0
  -7  11 -22    0.56    3.48   0
  -6  -5 -41   -1.12    2.73   0
  -6  -2 -40    2.50    2.70   0
  -6   4 -36   -2.51    4.40   0
  -6   9 -29    2.62    4.44   0
  -6  10 -26   18.39    5.17   0
  -6  11 -23    7.33    3.93   0
  -5  -9 -42    0.57    1.60   0
  -5   1 -38    4.70    4.64   0
  -5   8 -31   38.98    5.31   0
  -5  10 -27   -0.92    4.36   0
  -5  11 -22    1.20    4.18   0
  -4 -10 -42    0.38    1.51   0
  -4  -5 -41    1.38    2.62   0
  -4   4 -36    9.00    4.79   0
  -4   5 -35    2.24    4.52   0
  -4   9 -29    1.40    4.26   0
  -4  11 -23    5.40    3.68   0
  -4  11 -15   45.90    3.95   0
  -3   1 -38    4.12    5.00   0
  -3   8 -31    8.14    4.70   0
  -3  11 -22    2.63    3.55   0
  -2 -10 -42    1.53    1.93   0
  -2  -5 -41    0.82    2.74   0
  -2   8 -30    7.10    4.74   0
  -2  10 -26    4.68    3.67   0
  -2  11 -21    4.85    3.62   0
  -2  11 -19    1.66    3.22   0
  -2  11 -17   58.23    4.28   0
  -1  -3 -40   -1.11    3.65   0
  -1   1 -38    3.12    3.95   0
  -1   2 -37    7.85    5.07   0
  -1   3 -36    9.46    5.38   0
  -1   5 -34    4.34    5.13   0
  -1   6 -33   31.57    5.13   0
  -1   7 -32    5.31    3.87   0
  -1   9 -28    1.88    3.68   0
  -1  10 -25   -0.46    3.58   0
   0  -7 -41    1.58    2.80   0
   0  -1 -39    4.28    3.47   0
   0   9 -27  136.45    6.81   0
   0  10 -24    3.25    3.43   0
   1  -8 -41    3.24    2.74   0
   1  10 -23    4.77    3.23   0
   1  10 -21    4.83    3.23   0
   1  10 -19   38.89    4.66   0
   1  10 -17  173.12    6.13   0
   2 -11 -41    1.54    2.06   0
   2   3 -35   -1.99    3.76   0
   2   4 -34   -0.54    3.86   0
   2   5 -33   -0.01    3.56   0
   2   8 -28    5.35    3.52   0
   2   9 -25    2.51    3.28   0
   3  -7 -40    0.15    3.14   0
   3  -4 -39   -2.13    3.48   0
   3   5 -32   25.75    5.37   0
   3   6 -31    8.55    3.83   0
   3   9 -22   20.97    4.60   0
   4 -10 -40    2.27    2.50   0
   4  -5 -39    1.85    3.54   0
   4  -1 -37   -2.07    4.25   0
   5  -2 -37    5.18    4.06   0
   5   5 -30   82.25    6.39   0
   6  -6 -38   -0.56    3.44   0
   6  -2 -36    7.10    4.11   0
   6   5 -29   40.53    4.61   0
   6   7 -23   15.27    3.98   0
   7  -9 -38   -2.02    2.66   0
   7  -3 -36    7.06    3.83   0
   7   4 -29   -3.37    3.85   0
   7   6 -25   19.75    3.75   0
   8   3 -29  108.55    6.03   0
   9  -3 -34    7.46    3.36   0
   9  -2 -33    6.21    3.71   0
   9  -1 -32   14.37    3.95   0
   9   1 -30    0.75    3.70   0
   9   2 -29   13.09    3.44   0
   9   4 -25    2.74    2.68   0
  10   2 -26   68.26    4.54   0
  10   3 -23    8.61    3.05   0
  11   2 -21  128.13    4.84   0
 -21  -4 -31   -2.12    3.15   0
 -21  -3 -30    3.18    3.37   0
 -21   1 -26   -0.34    3.64   0
 -20   3 -25   -1.87    3.32   0
 -20   4 -22   23.83    4.26   0
 -19  -5 -34    2.68    2.99   0
 -19   4 -25   11.14    4.52   0
 -19   5 -22    7.76    4.16   0
 -18  -5 -35    2.72    2.93   0
 -18   0 -32    4.42    3.92   0
 -18   1 -31    3.75    3.64   0
 -18   2 -30    4.31    4.03   0
 -18   5 -25    9.60    4.63   0
 -18   6 -22   51.47    5.37   0
 -17  -5 -36    0.49    2.56   0
 -17   1 -32    5.06    4.22   0
 -17   2 -31    1.10    4.64   0
 -17   3 -30    4.87    4.06   0
 -17   6 -25   -2.41    3.71   0
 -16   0 -34    5.65    3.91   0
 -16   2 -32    6.79    4.54   0
 -16   3 -31   15.07    5.16   0
 -16   4 -30   -0.73    4.11   0
 -16   6 -26    5.47    5.03   0
 -16   8 -20    4.57    3.60   0
 -16   8 -18   35.91    4.66   0
 -16   8 -16    0.83    2.85   0
 -15  -7 -38    1.01    2.24   0
 -15  -4 -37   -0.68    3.04   0
 -15   7 -26   -2.69    4.03   0
 -15   8 -23    5.17    3.52   0
 -15   8 -13   18.78    3.63   0
 -14  -3 -37    3.76    3.67   0
 -14   2 -34    7.79    4.26   0
 -14   3 -33    9.14    4.28   0
 -14   8 -24   25.68    5.33   0
 -14   9 -19   35.77    5.00   0
 -14   9 -17   10.57    3.97   0
 -14   9 -15   44.22    3.94   0
 -13  -6 -39    1.11    2.54   0
 -12  -8 -40    1.01    1.86   0
 -12  -5 -39    0.10    2.90   0
 -12  -1 -37    3.39    4.48   0
 -12   7 -29   34.76    5.46   0
 -12  10 -20    2.30    3.30   0
 -11  -7 -40   -0.34    2.44   0
 -11  -4 -39    5.05    3.33   0
 -11   7 -30    0.94    4.15   0
 -11   9 -26    3.15    4.25   0
 -11  10 -15   59.09    4.74   0
 -10  -3 -39   -0.84    3.18   0
 -10   2 -36    5.24    4.43   0
 -10   3 -35   -0.55    5.28   0
 -10   4 -34    1.72    5.37   0
 -10   5 -33    9.16    4.81   0
 -10   6 -32    3.50    4.13   0
  -9  -8 -41    1.95    2.06   0
  -9  -5 -40   -1.04    3.03   0
  -9   8 -29   16.53    4.65   0
  -8  -4 -40    4.87    2.72   0
  -8   0 -38    5.16    3.61   0
  -8   7 -31    6.98    5.17   0
  -8  10 -24    2.02    4.58   0
  -8  11 -19    6.30    3.69   0
  -7  -6 -41   -1.83    2.42   0
  -7   2 -37   -2.29    3.88   0
  -7   3 -36    3.59    4.64   0
  -7   4 -35    4.62    4.79   0
  -7   6 -33   16.25    5.12   0
  -7   9 -28   23.75    4.84   0
  -7  11 -20   -0.70    3.20   0
  -7  11 -18    4.08    3.57   0
  -7  11 -16    2.88    2.89   0
  -6  -1 -39   17.89    4.07   0
  -6   8 -30   -1.91    4.46   0
  -6  11 -21    0.07    3.22   0
  -6  11 -19  161.37    6.67   0
  -5  -6 -41   -0.60    2.70   0
  -5   2 -37    3.87    4.45   0
  -5   3 -36   17.89    5.75   0
  -5   4 -35   -1.42    5.31   0
  -5   5 -34    9.17    5.60   0
  -5   6 -33   -0.57    4.63   0
  -5   7 -32   -0.82    4.61   0
  -5   9 -28    8.46    4.47   0
  -5  10 -25    5.29    4.51   0
  -5  11 -20    3.29    3.17   0
  -5  11 -18  153.44    6.36   0
  -5  11 -16   19.75    3.61   0
  -4  -1 -39    7.89    3.98   0
  -4   8 -30    1.47    4.41   0
  -4  11 -21    7.71    3.76   0
  -3  -3 -40    2.45    3.18   0
  -3   2 -37   -1.20    4.34   0
  -3   3 -36    5.33    4.58   0
  -3   4 -35   23.36    6.04   0
  -3   5 -34    2.72    4.60   0
  -3   6 -33   15.24    4.50   0
  -3   9 -28    1.57    3.61   0
  -3  10 -25   23.95    4.33   0
  -3  11 -18  111.39    5.44   0
  -2  -1 -39   -0.95    3.60   0
  -2   0 -38    2.86    4.78   0
  -2   7 -31    3.42    4.72   0
  -2   9 -27    5.45    4.66   0
  -2  10 -24    3.44    3.63   0
  -1  -2 -39   -0.82    4.06   0
  -1   4 -35   15.92    4.82   0
  -1  10 -23    5.54    3.40   0
   0   1 -37    7.58    4.08   0
   0   6 -32   23.90    4.54   0
   0  10 -22   45.48    4.29   0
   0  10 -20   87.84    5.60   0
   1 -10 -41    2.43    2.45   0
   1  -5 -40    2.80    3.06   0
   1   7 -30    7.39    3.88   0
   2  -6 -40    5.06    2.95   0
   2   9 -23   77.03    5.03   0
   3   7 -28    8.09    3.53   0
   3   8 -25   -2.76    3.92   0
   3   9 -20   91.20    5.09   0
   3   9 -18   34.60    3.65   0
   4 -12 -40    0.43    2.06   0
   4  -4 -38    5.66    4.10   0
   4   0 -36    4.11    4.18   0
   4   1 -35    2.65    4.54   0
   4   2 -34    8.05    4.84   0
   4   8 -24   39.54    4.53   0
   5  -8 -39   -0.82    3.17   0
   5  -5 -38   -1.34    3.48   0
   5  -1 -36    0.73    3.49   0
   5   4 -31   10.22    3.87   0
   6  -1 -35    1.08    4.09   0
   6   3 -31   53.13    5.44   0
   6   4 -30   -0.17    3.22   0
   6   6 -26   23.79    3.65   0
   6   7 -19  328.26    7.73   0
   7  -6 -37   10.82    3.67   0
   7  -2 -35   21.02    3.96   0
   7  -1 -34    3.32    4.07   0
   7   2 -31    2.95    3.99   0
   7   3 -30   17.40    3.54   0
   7   5 -26   12.84    4.12   0
   7   6 -23   70.48    4.54   0
   7   6 -21   61.43    4.59   0
   8  -6 -36   -0.39    3.16   0
   8  -1 -33   10.74    4.29   0
   8   0 -32   -4.56    3.94   0
   8   4 -26    1.40    3.59   0
   8   5 -23    3.76    2.91   0
   9  -6 -35   11.57    3.59   0
   9   3 -26    2.02    3.33   0
   9   4 -23    3.54    2.72   0
  10  -5 -33    2.06    3.03   0
  10   1 -27   14.91    3.58   0
  10   3 -21   16.12    3.27   0
  11  -3 -30    7.27    3.12   0
  11  -2 -29   15.55    3.32   0
  11  -1 -28    5.08    3.11   0
  11   1 -24   33.52    3.48   0
 -22  -6 -30   -2.13    2.59   0
 -22   0 -24    9.73    3.68   0
 -21  -7 -32    4.78    2.59   0
 -21  -2 -29    4.67    3.72   0
 -21  -1 -28    9.28    3.89   0
 -21   2 -23    4.61    3.50   0
 -20  -4 -32    2.24    2.86   0
 -20  -3 -31    1.68    3.53   0
 -20   1 -27   -0.62    3.99   0
 -20   4 -20   14.58    3.87   0
 -19  -4 -33    1.67    3.45   0
 -19   3 -26    6.32    4.32   0
 -18  -4 -34    3.55    3.47   0
 -18   4 -26   18.80    4.92   0
 -18   6 -20    3.88    3.89   0
 -17  -4 -35    3.15    3.44   0
 -17   5 -26   45.44    5.21   0
 -17   6 -23    7.16    4.54   0
 -17   7 -18   -0.81    3.69   0
 -17   7 -16    5.25    3.09   0
 -16   7 -23   14.29    4.02   0
 -15   6 -27    2.46    4.40   0
 -15   8 -21   28.44    4.41   0
 -14  -6 -38    5.61    2.97   0
 -13   6 -29   18.55    5.86   0
 -13   9 -20   15.65    4.53   0
 -13   9 -16   61.78    4.88   0
 -13   9 -14    6.01    3.04   0
 -12   0 -36    7.90    5.24   0
 -12   6 -30   39.77    5.66   0
 -12   8 -26    2.50    3.91   0
 -11   2 -35   10.16    4.84   0
 -11   3 -34   -2.69    5.17   0
 -11   4 -33    8.60    5.49   0
 -11   5 -32    2.26    4.41   0
 -11   8 -27    7.92    4.14   0
 -11   9 -24   11.43    5.26   0
 -11  10 -19   51.14    4.83   0
 -11  10 -17   45.37    4.38   0
 -10  -6 -40    2.28    2.53   0
 -10   8 -28   58.24    5.97   0
 -10   9 -25    0.01    3.57   0
 -10  10 -22    4.28    3.92   0
 -10  10 -16  416.31    9.42   0
 -10  10 -14    4.04    2.89   0
  -9 -10 -41    0.56    1.37   0
  -9  -1 -38   -0.78    3.28   0
  -9   7 -30    4.62    4.07   0
  -9   9 -26   -0.52    4.24   0
  -9  10 -23    7.53    3.73   0
  -8  -9 -41    2.95    2.23   0
  -8   1 -37   22.49    4.73   0
  -8   2 -36   -0.71    5.31   0
  -8   3 -35    8.12    5.70   0
  -8   6 -32    2.25    4.20   0
  -7  -2 -39    1.48    3.40   0
  -7   8 -29   25.58    5.24   0
  -7  10 -23   -1.21    4.37   0
  -6  -7 -41    2.31    2.40   0
  -6  -4 -40    1.27    2.61   0
  -6   0 -38    9.03    3.77   0
  -6   1 -37   23.99    5.68   0
  -6   7 -31   -1.41    4.60   0
  -6   9 -27   11.44    4.29   0
  -6  10 -24   12.92    4.13   0
  -5  -2 -39   -0.91    3.73   0
  -4  -7 -41   -2.81    2.51   0
  -4  -4 -40    2.21    3.15   0
  -4   0 -38   25.33    4.78   0
  -4   6 -32   12.72    5.67   0
  -4   9 -27    7.91    4.06   0
  -4  10 -24   12.53    3.96   0
  -3  -2 -39    3.36    4.48   0
  -3   8 -29    3.01    3.75   0
  -3  10 -23   21.56    4.15   0
  -2  -7 -41    3.23    2.74   0
  -2  -4 -40   -0.44    3.17   0
  -2   1 -37    3.16    4.32   0
  -2   6 -32    1.82    3.87   0
  -2  10 -22   91.59    5.66   0
  -1  -1 -38    7.66    4.74   0
  -1   7 -30    4.99    4.32   0
  -1   9 -26    6.38    3.72   0
  -1  10 -21   20.38    3.87   0
  -1  10 -19   93.23    5.43   0
  -1  10 -17    6.69    3.03   0
   0  -9 -41    4.06    2.38   0
   0   2 -36    7.17    4.18   0
   0   3 -35    4.97    4.20   0
   0   4 -34   -1.57    4.04   0
   0   8 -28   -3.96    3.54   0
   0   9 -25    2.48    3.47   0
   1 -12 -41    0.10    2.11   0
   1   1 -36    7.75    4.80   0
   1   6 -31    1.11    3.70   0
   1   8 -27   -0.51    3.53   0
   1   9 -24    0.66    3.17   0
   2   6 -30    5.05    3.73   0
   2   9 -21   11.21    3.37   0
   2   9 -19   43.23    4.14   0
   3 -11 -40    2.02    2.66   0
   3  -9 -40    0.66    2.54   0
   3  -6 -39    0.86    3.44   0
   3  -3 -38   -0.83    3.21   0
   3   6 -29   15.55    3.87   0
   3   8 -23    0.74    4.08   0
   4  -7 -39    5.01    3.05   0
   4   8 -22   81.40    4.91   0
   4   8 -20   13.91    3.45   0
   4   8 -18   -0.71    2.88   0
   5 -12 -39    1.23    2.89   0
   5 -10 -39    3.55    3.00   0
   5  -4 -37    7.44    4.11   0
   5   1 -34   17.35    4.26   0
   5   2 -33   24.10    4.48   0
   6  -8 -38    6.64    3.53   0
   6  -5 -37   -5.51    3.51   0
   6   0 -34   44.21    4.85   0
   6   1 -33    8.57    3.96   0
   6   2 -32    3.12    3.79   0
   6   5 -27    6.74    3.17   0
   6   6 -24   46.13    4.61   0
   7  -8 -37    3.91    3.44   0
   7  -5 -36    0.69    3.69   0
   7   1 -32   21.01    3.95   0
   8  -5 -35   39.70    4.59   0
   8   3 -27   -0.90    3.58   0
   8   5 -21    5.91    2.82   0
   9  -5 -34   16.04    3.85   0
   9   4 -21    3.64    2.68   0
  10  -4 -32   12.61    3.45   0
  10   0 -28    2.58    3.37   0
  11   1 -22   10.61    2.87   0
 -22  -5 -29    5.73    3.18   0
 -22  -4 -28    3.45    3.80   0
 -22  -1 -25    1.88    3.47   0
 -21   1 -24    5.27    3.73   0
 -20  -7 -33    4.23    2.93   0
 -20  -2 -30   11.48    4.04   0
 -20  -1 -29    7.11    4.00   0
 -20   0 -28   -2.47    3.92   0
 -20   3 -23    1.65    3.22   0
 -20   4 -18    4.48    3.52   0
 -19  -7 -34   -0.96    2.65   0
 -19  -3 -32    2.65    3.85   0
 -19   1 -28    2.15    4.10   0
 -19   2 -27    8.63    4.27   0
 -19   4 -23   11.11    4.50   0
 -19   5 -18    1.62    3.50   0
 -18  -7 -35    4.39    2.98   0
 -18  -3 -33    1.93    3.98   0
 -18   3 -27    9.17    4.64   0
 -18   5 -23    2.59    3.70   0
 -18   6 -18   41.76    4.11   0
 -17  -7 -36   -0.20    2.36   0
 -17  -3 -34    4.43    4.02   0
 -17   4 -27   12.92    4.41   0
 -16   4 -28   47.40    6.30   0
 -16   5 -27   -2.58    4.19   0
 -16   6 -24   56.60    5.88   0
 -16   7 -21   37.78    4.53   0
 -15  -9 -38    0.79    2.02   0
 -15  -6 -37    1.41    3.32   0
 -15   5 -28    0.38    4.52   0
 -15   7 -24   13.43    4.38   0
 -15   8 -17    7.70    3.23   0
 -14  -2 -36    2.58    3.82   0
 -14  -1 -35    1.20    4.67   0
 -14   7 -25   15.62    4.26   0
 -14   8 -22   -1.96    3.17   0
 -13  -8 -39    1.37    2.14   0
 -13  -5 -38    3.26    2.60   0
 -13  -1 -36    5.00    4.12   0
 -13   4 -31    4.01    5.27   0
 -13   5 -30    6.73    4.17   0
 -13   8 -23    3.58    4.64   0
 -12  -7 -39    1.33    2.93   0
 -12  -4 -38    2.15    2.78   0
 -12   2 -34    3.90    4.57   0
 -12   3 -33    4.49    4.47   0
 -12   4 -32    3.43    4.39   0
 -12   5 -31    6.68    4.61   0
 -12   7 -27    2.12    4.80   0
 -12   9 -21   30.06    4.36   0
 -11  -9 -40   -1.17    2.06   0
 -11  -6 -39    5.30    3.25   0
 -11   7 -28    9.62    4.24   0
 -10  -8 -40    0.91    2.65   0
 -10  -5 -39    1.43    3.15   0
 -10  -1 -37    5.16    4.69   0
 -10   7 -29    1.24    4.56   0
  -9  -7 -40    3.58    2.81   0
  -9  -4 -39    2.64    2.88   0
  -9   1 -36    8.21    5.54   0
  -9   5 -32    4.90    5.63   0
  -9   6 -31    1.43    4.54   0
  -9   8 -27   57.44    6.47   0
  -9  10 -21    6.68    3.72   0
  -9  10 -19   97.74    5.56   0
  -8 -11 -41    0.97    1.70   0
  -8  -6 -40    2.17    2.70   0
  -8  -3 -39    8.93    3.47   0
  -8   8 -28    6.99    4.74   0
  -8   9 -25   14.47    4.59   0
  -8  10 -22   12.41    4.01   0
  -8  10 -20   11.85    4.63   0
  -7 -10 -41   -0.77    2.00   0
  -7  -5 -40    1.84    2.87   0
  -7  -1 -38    0.20    3.76   0
  -7   7 -30    1.20    4.04   0
  -7   9 -26   33.31    4.84   0
  -7  10 -15    8.77    3.61   0
  -6  -9 -41    3.95    2.62   0
  -6  -3 -39    3.26    3.75   0
  -6   2 -36    1.60    5.03   0
  -6   3 -35    2.57    4.73   0
  -6   4 -34    1.13    4.78   0
  -6   5 -33    9.49    4.55   0
  -6  10 -22   32.57    4.32   0
  -5  -8 -41    2.90    2.37   0
  -5  -5 -40    1.00    3.06   0
  -5   7 -30    6.59    4.69   0
  -5  10 -23   21.51    4.13   0
  -5  10 -21    1.16    4.12   0
  -4   2 -36   31.14    5.37   0
  -4   3 -35   20.20    5.24   0
  -4   4 -34   -0.49    4.57   0
  -4   5 -33    6.62    4.34   0
  -4   8 -28    5.55    3.98   0
  -4  10 -22  125.46    6.21   0
  -3  -8 -41    7.31    3.07   0
  -3  -5 -40    3.45    3.20   0
  -3  -1 -38    5.71    4.28   0
  -3   7 -30   -1.50    3.82   0
  -3   9 -26    1.86    3.66   0
  -3  10 -19   15.46    4.23   0
  -3  10 -17    6.64    3.61   0
  -2  -3 -39   20.19    4.34   0
  -2   2 -36   12.63    4.73   0
  -2   3 -35   18.50    4.93   0
  -2   4 -34    1.85    4.06   0
  -2   9 -25   23.60    4.30   0
  -2  10 -20   66.90    4.89   0
  -2  10 -18    0.51    2.78   0
  -1 -10 -41    2.98    2.62   0
  -1   5 -32    0.74    4.60   0
  -1   6 -31    5.24    4.06   0
  -1   8 -27   23.79    4.33   0
  -1   9 -24    6.01    3.48   0
   0 -13 -41    1.78    1.93   0
   0 -11 -41   -0.40    2.21   0
   0   9 -23   15.55    3.55   0
   1  -7 -40   -1.02    2.79   0
   1   2 -35    3.32    4.07   0
   1   3 -34    2.50    4.07   0
   1   4 -33    5.73    3.85   0
   1   7 -28   49.01    5.23   0
   1   8 -25    3.28    4.09   0
   1   9 -22   35.27    4.23   0
   1   9 -20   33.79    3.91   0
   2 -10 -40    0.21    2.94   0
   2  -5 -39    2.99    3.06   0
   2   3 -33   15.37    5.09   0
   2   4 -32    1.01    4.69   0
   2   5 -31   57.14    5.23   0
   2   8 -24   -2.11    3.12   0
   3 -13 -40   -0.50    1.91   0
   3  -2 -37    3.42    3.53   0
   3  -1 -36    8.98    4.46   0
   3   5 -30    2.39    3.50   0
   3   7 -26   -0.86    3.35   0
   4  -9 -39    0.11    3.22   0
   4  -3 -37    0.98    3.92   0
   5  -7 -38    0.92    3.45   0
   5  -3 -36    2.29    4.09   0
   6 -10 -38    1.68    3.18   0
   7  -4 -35    4.18    3.84   0
   7   3 -28    6.35    4.03   0
   7   5 -24    6.21    3.20   0
   8  -8 -36   -0.56    2.93   0
   8  -4 -34    2.64    3.98   0
   8   2 -28    2.11    3.77   0
   8   4 -24    2.15    2.66   0
   9  -8 -35   10.62    3.43   0
   9  -4 -33   13.92    3.80   0
   9   1 -28    4.89    3.65   0
  10  -3 -31   16.69    3.69   0
  10  -2 -30    2.59    3.53   0
  10  -1 -29   24.54    3.56   0
  10   1 -25   17.15    3.41   0
  11  -1 -26    1.92    3.01   0
 -22  -8 -30    1.79    2.72   0
 -22  -3 -27    2.09    3.29   0
 -22  -2 -26   -1.26    3.62   0
 -21  -9 -32    2.34    2.36   0
 -21  -5 -30    4.13    3.46   0
 -21   2 -21    0.15    3.48   0
 -20  -9 -33    0.05    2.61   0
 -20  -6 -32    0.40    3.22   0
 -20   2 -24    4.01    4.04   0
 -20   3 -21   26.46    4.39   0
 -19  -2 -31   -1.05    3.30   0
 -19  -1 -30    3.78    3.48   0
 -19   3 -24   -2.90    4.20   0
 -19   4 -21   21.96    4.44   0
 -18  -2 -32    4.25    3.52   0
 -18  -1 -31    7.40    4.55   0
 -18   0 -30   -0.54    4.40   0
 -18   1 -29    6.20    4.59   0
 -18   2 -28   11.39    4.16   0
 -18   4 -24   24.32    5.07   0
 -18   5 -21    3.90    4.07   0
 -17  -9 -36   -1.75    2.43   0
 -17  -6 -35    0.42    3.30   0
 -17  -2 -33   13.13    3.78   0
 -17  -1 -32    7.39    4.22   0
 -17   2 -29   20.37    5.40   0
 -17   3 -28    0.36    4.01   0
 -17   5 -24    3.30    3.76   0
 -17   6 -21    1.76    3.59   0
 -16   7 -19   -2.26    3.21   0
 -16   7 -17   11.74    3.98   0
 -15   6 -25   -2.58    4.02   0
 -15   7 -22   19.56    3.76   0
 -14  -8 -38    2.53    2.64   0
 -14  -5 -37    4.00    3.51   0
 -14   0 -34   20.55    4.74   0
 -14   1 -33    1.04    4.84   0
 -14   2 -32    5.91    5.16   0
 -14   8 -20    8.66    3.87   0
 -14   8 -18   -0.57    3.88   0
 -14   8 -16    0.45    3.68   0
 -14   8 -14    0.35    2.76   0
 -13 -10 -39    0.13    1.78   0
 -13  -4 -37    7.52    4.37   0
 -13   2 -33    6.61    4.49   0
 -13   3 -32    9.46    4.55   0
 -12  -3 -37    3.79    4.61   0
 -12   6 -28   24.20    5.95   0
 -12   9 -19   16.08    3.79   0
 -12   9 -17   12.78    3.68   0
 -11 -11 -40   -1.61    1.32   0
 -11 -11 -40    0.10    0.77   0
 -11  -2 -37    5.15    4.09   0
 -11   6 -29   16.18    4.98   0
 -11   8 -25    0.41    3.62   0
 -11   9 -14   53.35    4.55   0
 -10 -10 -40    1.37    2.26   0
 -10   0 -36    6.90    4.51   0
 -10   5 -31    2.37    4.14   0
 -10   6 -30    3.26    4.03   0
 -10   8 -26    7.03    3.98   0
 -10   9 -23   12.79    4.01   0
  -9  -3 -38   11.48    4.34   0
  -9   2 -35    4.05    4.79   0
  -9   3 -34   -3.17    4.72   0
  -9   4 -33   10.56    5.07   0
  -9   7 -28    3.20    5.04   0
  -9   9 -24   16.64    4.10   0
  -8  -2 -38    8.55    3.69   0
  -8   7 -29   15.93    4.57   0
  -8  10 -18  140.39    6.21   0
  -7 -12 -41    0.86    1.65   0
  -7  -7 -40    1.23    3.11   0
  -7  -4 -39   -5.50    3.50   0
  -7   1 -36    5.73    4.84   0
  -7   4 -33   -3.15    5.57   0
  -7   5 -32   -2.03    4.66   0
  -7   6 -31    0.64    4.59   0
  -7   8 -27    3.66    4.08   0
  -7   9 -24   17.43    5.01   0
  -7  10 -19   -2.95    3.18   0
  -7  10 -17   34.52    4.11   0
  -6 -11 -41    1.81    1.90   0
  -6  -6 -40    5.69    2.82   0
  -6  -2 -38   -1.51    4.16   0
  -6   9 -25   17.42    4.17   0
  -6  10 -20   59.41    5.04   0
  -5 -10 -41    4.58    2.20   0
  -5   5 -32   12.47    5.79   0
  -5   6 -31    8.19    4.40   0
  -5   8 -27   16.00    5.25   0
  -5   9 -24   -3.65    4.38   0
  -5  10 -19    5.96    3.65   0
  -5  10 -17   16.10    3.70   0
  -4 -11 -41    3.38    2.26   0
  -4  -6 -40    5.34    3.88   0
  -4  -3 -39   20.35    4.32   0
  -4   7 -29    4.17    5.14   0
  -4  10 -20   11.31    3.72   0
  -4  10 -18    8.05    3.30   0
  -4  10 -16   72.12    4.50   0
  -3 -10 -41    1.02    2.73   0
  -3   1 -36    7.25    5.42   0
  -3   5 -32   18.76    4.97   0
  -3   6 -31   34.25    4.99   0
  -3   8 -27   30.26    4.67   0
  -3   9 -24    5.96    3.77   0
  -2 -13 -41   -1.47    1.84   0
  -2  -6 -40   13.67    3.63   0
  -2  -2 -38   27.12    5.51   0
  -2   7 -29   10.43    4.05   0
  -2   9 -23   47.72    5.22   0
  -1 -12 -41    5.15    2.18   0
  -1   1 -36    6.06    4.34   0
  -1   2 -35    1.17    4.29   0
  -1   3 -34   22.95    4.93   0
  -1   4 -33    1.66    3.80   0
  -1   7 -28    6.21    4.70   0
   0  -8 -40    5.02    3.66   0
   0  -1 -37   12.39    4.21   0
   0   5 -31    9.53    5.15   0
   0   6 -30    2.70    4.13   0
   0   9 -21   69.33    4.81   0
   0   9 -17    2.59    3.56   0
   1  -9 -40    2.93    3.24   0
   1  -6 -39    4.27    3.66   0
   1   6 -29    6.73    3.76   0
   2 -14 -40   -0.06    1.78   0
   2 -12 -40    2.44    2.57   0
   2  -7 -39   -0.44    3.39   0
   2  -4 -38    3.71    3.37   0
   2   2 -34    0.03    4.05   0
   2   6 -28   13.06    4.51   0
   2   8 -22   44.95    4.51   0
   3  -8 -39   12.98    4.04   0
   3  -5 -38    0.79    3.43   0
   3   4 -31   13.87    4.30   0
   3   6 -27    2.45    4.53   0
   3   8 -19   74.96    4.45   0
   4 -11 -39    0.47    2.85   0
   4  -6 -38    1.12    3.20   0
   4  -1 -35   -1.78    4.51   0
   5  -9 -38    1.93    3.36   0
   5  -2 -35   -0.26    4.26   0
   5   3 -30    5.03    4.58   0
   6 -12 -38    5.29    2.87   0
   6  -3 -35   17.30    4.49   0
   6   3 -29   85.54    5.49   0
   6   5 -25   -2.44    3.05   0
   7 -10 -37    8.69    3.38   0
   7  -7 -36   -2.82    3.49   0
   7  -3 -34   42.27    4.93   0
   7   2 -29    1.34    3.59   0
   7   4 -25    0.88    3.79   0
   7   5 -22   11.36    3.23   0
   7   5 -20  195.26    6.36   0
   8 -10 -36    0.60    2.99   0
   8  -3 -33   -1.29    3.81   0
   8  -2 -32    6.06    4.20   0
   8   0 -30   78.39    5.60   0
   8   1 -29   13.79    4.08   0
   8   3 -25   24.06    3.96   0
   8   4 -22  124.30    5.18   0
   9  -7 -34    1.50    3.33   0
   9  -3 -32   56.63    4.54   0
   9  -2 -31   74.03    5.24   0
   9  -1 -30    5.67    3.81   0
   9   2 -25   18.79    3.74   0
   9   3 -22    4.40    2.72   0
  10  -7 -33   -1.17    2.91   0
  11  -2 -27   15.31    3.32   0
 -21  -4 -29    2.72    3.72   0
 -21  -3 -28    6.54    3.81   0
 -21  -2 -27    4.42    3.87   0
 -21  -1 -26   -2.61    3.67   0
 -21   1 -22    6.84    3.71   0
 -20  -5 -31    0.50    3.58   0
 -20   1 -25   -1.51    4.12   0
 -20   3 -19   19.61    3.93   0
 -19  -9 -34    1.75    2.60   0
 -19  -6 -33   -2.81    3.00   0
 -19   2 -25   -0.30    4.29   0
 -19   4 -19   15.29    4.05   0
 -18  -9 -35    2.63    2.40   0
 -18  -6 -34   -1.94    2.78   0
 -18   3 -25    1.86    4.60   0
 -18   5 -19    5.62    3.98   0
 -18   5 -15   32.09    4.02   0
 -17   1 -30    5.15    4.28   0
 -17   4 -25    0.16    4.56   0
 -17   6 -19    2.46    3.37   0
 -17   6 -17    9.51    3.84   0
 -17   6 -15  174.34    6.25   0
 -16   0 -32   -3.62    3.66   0
 -16   1 -31   -0.61    3.91   0
 -16   5 -25   27.71    4.52   0
 -16   6 -22    6.19    3.83   0
 -15  -8 -37    2.04    2.76   0
 -15  -5 -36   -2.17    3.12   0
 -15   5 -26    3.94    5.12   0
 -15   7 -20   -1.11    4.18   0
 -15   7 -14   10.64    3.57   0
 -14 -10 -38    1.69    2.30   0
 -14  -4 -36    3.10    4.45   0
 -14   7 -23   11.86    4.12   0
 -13  -7 -38   -2.00    2.58   0
 -13  -3 -36   -0.26    4.75   0
 -13   8 -21   36.09    4.51   0
 -13   8 -15   -1.75    3.62   0
 -12  -9 -39    0.42    2.32   0
 -12  -6 -38    4.88    3.11   0
 -12  -2 -36    8.54    4.38   0
 -12   5 -29   -2.42    5.13   0
 -11  -8 -39    3.72    3.14   0
 -11  -5 -38    0.13    2.84   0
 -11  -1 -36    9.11    4.64   0
 -11   4 -31   10.23    5.20   0
 -11   5 -30    3.13    4.59   0
 -11   7 -26    7.06    5.06   0
 -11   9 -18   17.27    3.79   0
 -10 -12 -40    0.41    2.00   0
 -10  -7 -39   -0.82    3.19   0
 -10  -4 -38    5.26    3.49   0
 -10   1 -35    2.58    4.76   0
 -10   2 -34   21.72    5.44   0
 -10   3 -33    4.21    4.87   0
 -10   4 -32    1.43    4.68   0
 -10   8 -24    5.19    4.46   0
 -10   9 -21    1.74    3.69   0
 -10   9 -15   96.87    5.43   0
  -9  -9 -40    2.16    2.33   0
  -9  -6 -39   -0.80    3.27   0
  -9  -2 -37   -0.83    4.39   0
  -9   8 -25    5.51    3.93   0
  -8  -5 -39   -0.09    3.30   0
  -8  -1 -37   19.88    4.71   0
  -8   0 -36   25.06    6.05   0
  -8   5 -31    6.50    5.62   0
  -8   6 -30   22.67    4.77   0
  -8   8 -26    1.11    3.87   0
  -8   9 -23    2.16    3.65   0
  -7  -3 -38   -0.65    4.01   0
  -7   3 -34   -0.69    4.75   0
  -7   7 -28   27.70    5.75   0
  -6 -13 -41   -0.58    1.25   0
  -6 -13 -41    0.48    0.79   0
  -6  -1 -37   25.04    5.73   0
  -6   6 -30   10.12    4.97   0
  -6   8 -26    0.16    3.78   0
  -6   9 -23   59.44    5.16   0
  -5 -12 -41    3.51    1.82   0
  -5  -7 -40    0.67    2.49   0
  -5  -4 -39    2.55    3.44   0
  -5   1 -36    4.46    4.71   0
  -5   2 -35   12.89    4.56   0
  -5   3 -34   -0.17    4.14   0
  -5   4 -33    2.49    4.71   0
  -4 -13 -41    0.61    1.51   0
  -4  -2 -38    3.17    4.13   0
  -4  -1 -37   16.48    5.56   0
  -4   6 -30   -2.84    3.85   0
  -4   8 -26   18.77    4.24   0
  -4   9 -23    1.51    3.46   0
  -3  -7 -40   -1.66    2.80   0
  -3  -4 -39   15.72    4.33   0
  -3   4 -33    0.54    4.47   0
  -3   7 -28   10.53    4.27   0
  -2  -5 -39   30.65    5.16   0
  -2  -1 -37    9.29    4.34   0
  -2   5 -31    9.43    5.32   0
  -2   6 -30   48.52    5.52   0
  -2   8 -26   16.48    4.14   0
  -2   9 -21   16.90    4.13   0
  -1  -3 -38    3.85    3.96   0
  -1   8 -25   12.09    3.83   0
  -1   9 -20   80.82    5.06   0
  -1   9 -18   16.33    3.81   0
   0 -10 -40   -0.64    2.87   0
   0   0 -36   33.12    4.86   0
   0   1 -35    6.00    4.13   0
   0   4 -32   17.62    4.69   0
   0   7 -27    7.77    3.85   0
   0   8 -24   18.82    3.78   0
   1 -11 -40   -1.62    2.66   0
   1  -1 -36   10.52    4.90   0
   1   5 -30    2.09    3.61   0
   1   7 -26    7.98    3.67   0
   2   5 -29    0.77    4.23   0
   2   7 -25    2.59    3.39   0
   2   8 -20   20.26    3.50   0
   2   8 -18  164.37    6.09   0
   3 -10 -39    0.13    3.36   0
   3  -4 -37    4.75    4.26   0
   3   5 -28   30.99    5.05   0
   4 -15 -39   -0.86    2.21   0
   4 -13 -39    0.27    2.43   0
   4  -8 -38   13.77    4.08   0
   4   1 -33   -2.46    4.16   0
   5  -6 -37   11.69    3.78   0
   5   1 -32    2.35    3.92   0
   5   2 -31   50.29    4.82   0
   6  -9 -37   -4.72    3.55   0
   6  -6 -36    4.89    3.78   0
   6  -2 -34    4.77    3.68   0
   6   0 -32   26.74    4.95   0
   6   1 -31   68.59    5.32   0
   6   2 -30    3.85    3.30   0
   6   4 -26    6.77    3.90   0
   7 -12 -37    2.05    2.99   0
   7  -2 -33   20.29    4.02   0
   7  -1 -32   27.95    4.68   0
   7   1 -30   -0.88    3.22   0
   8  -7 -35   32.74    4.05   0
   8  -1 -31   76.29    5.21   0
   8   4 -20  261.29    6.80   0
   9   1 -26   27.94    4.06   0
  10  -6 -32   37.68    4.07   0
  10  -1 -27   16.42    3.63   0
  10   0 -26    4.62    2.77   0
  10   1 -23   17.52    3.31   0
  11  -4 -29   -1.41    2.92   0
  11  -3 -28   -2.10    2.94   0
 -22 -10 -30   -0.44    2.90   0
 -22  -7 -29    1.71    3.06   0
 -22  -2 -24   -3.27    4.21   0
 -22  -1 -23   16.74    3.85   0
 -21  -8 -31    3.86    3.15   0
 -20  -8 -32   -2.39    2.92   0
 -20  -4 -30    2.06    3.72   0
 -20  -3 -29    6.08    4.11   0
 -20  -2 -28    5.30    4.16   0
 -20  -1 -27    1.37    4.16   0
 -20   0 -26    3.93    4.31   0
 -20   2 -22    1.84    4.01   0
 -19 -11 -34    3.04    2.34   0
 -19  -5 -32    6.40    3.68   0
 -19   1 -26    1.81    4.17   0
 -19   3 -22   14.46    4.47   0
 -19   4 -17   61.43    4.81   0
 -18 -11 -35   -0.42    2.16   0
 -18  -5 -33   -1.09    3.77   0
 -18   2 -26    1.11    4.60   0
 -18   4 -22    7.79    4.47   0
 -18   5 -17    4.84    3.07   0
 -17 -11 -36    2.09    2.21   0
 -17  -8 -35    3.19    3.33   0
 -17   5 -22   17.99    4.13   0
 -16   4 -26   13.31    4.66   0
 -16   6 -20   11.17    4.22   0
 -15 -10 -37   -2.88    2.44   0
 -15  -4 -35   -0.98    3.67   0
 -15   4 -27    3.91    5.48   0
 -15   6 -23    2.32    3.42   0
 -15   7 -18    8.19    3.39   0
 -15   7 -16   12.30    3.31   0
 -14 -12 -38    1.41    1.84   0
 -14  -7 -37    0.38    3.31   0
 -14  -3 -35    1.09    4.73   0
 -14   6 -24   26.40    5.16   0
 -14   7 -21    5.31    3.36   0
 -13  -9 -38    4.12    3.03   0
 -13  -6 -37   -2.56    3.89   0
 -13  -2 -35    3.71    5.25   0
 -13   4 -29   31.29    6.24   0
 -13   5 -28    6.89    4.78   0
 -13   8 -17   76.74    4.82   0
 -12 -11 -39    0.97    2.01   0
 -12  -5 -37    5.51    4.25   0
 -12  -1 -35    2.61    4.74   0
 -12   0 -34   43.68    6.73   0
 -12   3 -31   11.60    5.20   0
 -12   4 -30   -2.42    4.45   0
 -11 -10 -39    3.85    2.91   0
 -11   1 -34    7.57    4.92   0
 -11   2 -33   12.22    5.13   0
 -11   6 -27    7.27    5.40   0
 -10  -3 -37   13.15    4.07   0
 -10   6 -28   65.16    5.96   0
  -9 -13 -40   -0.92    1.71   0
  -9 -11 -40    0.40    2.16   0
  -9  -1 -36    3.15    5.32   0
  -9   5 -30    1.24    4.13   0
  -8 -10 -40   -0.80    2.32   0
  -8  -4 -38    1.18    4.09   0
  -8   1 -35   -0.07    4.71   0
  -8   2 -34    6.94    4.99   0
  -8   3 -33    5.51    4.45   0
  -8   4 -32    4.90    4.83   0
  -8   9 -21   57.95    4.90   0
  -7  -9 -40   -0.83    2.56   0
  -7  -6 -39    3.27    3.61   0
  -7   8 -25    0.56    3.78   0
  -7   9 -22   30.26    4.23   0
  -7   9 -20   48.19    5.37   0
  -6  -8 -40    1.39    2.68   0
  -6  -5 -39    2.26    3.22   0
  -6   0 -36    7.68    4.84   0
  -6   1 -35    3.21    5.74   0
  -6   9 -21   50.59    4.75   0
  -5  -3 -38    3.55    4.05   0
  -5   6 -29   55.26    6.60   0
  -5   7 -28    7.53    4.33   0
  -5   8 -25    7.76    3.97   0
  -4  -5 -39    3.01    3.66   0
  -4   0 -36   14.03    4.98   0
  -4   1 -35    3.32    5.50   0
  -4   4 -32    4.08    5.56   0
  -3  -3 -38    3.68    4.16   0
  -3   6 -29    9.69    4.09   0
  -3   8 -25   16.09    4.14   0
  -3   9 -20   72.19    5.02   0
  -2   0 -36    0.94    4.27   0
  -2   1 -35    7.00    4.50   0
  -2   3 -33   12.34    4.70   0
  -2   4 -32   10.38    4.61   0
  -2   8 -24   26.13    4.12   0
  -2   9 -17  256.37    7.21   0
  -1  -6 -39   16.26    3.99   0
  -1  -2 -37   14.96    4.50   0
  -1   5 -30   -2.39    4.92   0
  -1   8 -23    7.30    3.98   0
   0 -12 -40   -2.44    2.56   0
   0  -4 -38   39.78    4.96   0
   0   6 -28    2.51    3.73   0
   0   8 -22   12.81    3.27   0
   1 -15 -40    2.55    1.93   0
   1 -13 -40   -2.46    2.22   0
   1  -8 -39    3.33    3.57   0
   1   1 -34    5.82    4.15   0
   1   3 -32    8.95    3.84   0
   1   6 -27    2.20    4.34   0
   2  -9 -39    1.38    3.54   0
   2  -6 -38    1.51    3.73   0
   2   6 -26    1.93    4.26   0
   2   7 -23    8.29    4.23   0
   3 -12 -39   -0.11    2.96   0
   3  -7 -38    9.32    4.25   0
   3   6 -25   15.78    3.72   0
   3   7 -22   46.39    4.41   0
   5 -15 -38    3.60    2.97   0
   5 -13 -38   -2.35    2.85   0
   5 -11 -38    4.73    3.40   0
   5  -5 -36    1.25    4.01   0
   5   4 -27   41.32    4.65   0
   5   6 -19  161.98    5.80   0
   6   5 -21   17.07    3.85   0
   7  -9 -36    0.52    3.40   0
   7  -6 -35    7.93    3.99   0
   7   3 -26    4.58    3.34   0
   7   4 -23   -0.78    2.98   0
   8  -9 -35   -3.07    3.16   0
   8  -6 -34   16.62    4.25   0
   8   2 -26    5.13    3.06   0
   8   3 -23   10.35    2.99   0
   9  -9 -34    0.35    3.26   0
   9  -6 -33    3.13    3.34   0
   9  -5 -32   11.09    3.86   0
   9   2 -23    7.32    2.59   0
  10  -4 -30   15.87    3.73   0
  10  -3 -29    8.53    3.58   0
  10  -2 -28    1.86    3.37   0
  10   1 -21   31.02    3.53   0
  11  -1 -24   34.98    3.11   0
 -22  -6 -28   -0.61    3.59   0
 -22  -5 -27    6.15    3.58   0
 -22  -4 -26    5.80    3.39   0
 -22  -3 -25    1.14    3.61   0
 -21  -7 -30    9.78    3.55   0
 -21   1 -20    6.17    3.62   0
 -19  -8 -33    1.33    3.65   0
 -19  -3 -30   -0.91    4.18   0
 -19  -2 -29   14.97    4.70   0
 -19  -1 -28    7.88    4.66   0
 -18  -8 -34    1.74    3.02   0
 -18  -3 -31   -4.02    4.37   0
 -18   1 -27   17.47    5.20   0
 -18   4 -20   -2.64    3.84   0
 -17  -4 -33    8.34    4.09   0
 -17  -3 -32   -0.16    4.32   0
 -17   2 -27   28.57    5.88   0
 -17   5 -20    1.61    4.08   0
 -16   5 -23   -0.80    3.64   0
 -16   6 -18   48.22    4.41   0
 -16   6 -16   81.06    5.11   0
 -16   6 -14    0.10    3.27   0
 -15 -12 -37    0.08    2.08   0
 -15  -7 -36    2.11    3.34   0
 -15  -3 -34    3.03    4.12   0
 -15   5 -24    7.53    4.83   0
 -15   6 -21    4.97    4.44   0
 -14  -6 -36    4.69    4.04   0
 -14  -2 -34    7.47    4.44   0
 -14  -1 -33   -5.49    4.98   0
 -14   7 -19    1.48    3.54   0
 -13 -11 -38    1.46    2.67   0
 -13  -1 -34    2.13    4.63   0
 -13   1 -32   -2.39    5.17   0
 -13   3 -30    4.77    4.19   0
 -13   7 -22    0.57    3.27   0
 -12  -8 -38    9.37    3.17   0
 -12   2 -32   57.34    6.28   0
 -12   6 -26    0.69    3.80   0
 -12   8 -18    4.63    3.55   0
 -12   8 -16   13.81    3.54   0
 -11 -12 -39   -1.44    2.23   0
 -11  -7 -38    0.16    3.29   0
 -10  -9 -39    8.19    3.18   0
 -10  -6 -38    0.78    3.03   0
 -10  -2 -36    4.43    4.56   0
 -10   5 -29    0.17    4.58   0
 -10   7 -25   40.56    5.19   0
 -10   8 -22   -0.89    3.61   0
  -9  -8 -39    1.96    2.66   0
  -9  -5 -38   -1.34    3.22   0
  -9   1 -34    2.04    4.88   0
  -9   2 -33   -1.34    4.75   0
  -9   3 -32    1.60    4.86   0
  -9   4 -31    3.80    4.77   0
  -9   7 -26   13.83    4.63   0
  -9   8 -23    4.07    3.78   0
  -8 -14 -40    2.10    1.86   0
  -8 -12 -40   -0.18    1.86   0
  -8  -7 -39   -1.50    2.69   0
  -8  -3 -37   -0.95    4.32   0
  -8   9 -17   26.22    3.66   0
  -7 -11 -40   -3.84    2.49   0
  -7  -1 -36    7.02    4.88   0
  -7   7 -26    3.17    4.72   0
  -7   9 -18   29.01    3.95   0
  -7   9 -16    7.06    3.28   0
  -6 -10 -40    6.26    2.74   0
  -6  -4 -38    9.45    3.85   0
  -6   7 -27   12.41    4.77   0
  -6   8 -24   25.05    4.42   0
  -6   9 -19    6.16    3.73   0
  -6   9 -17    0.45    3.21   0
  -5  -9 -40    0.96    2.57   0
  -5  -6 -39   -0.49    3.24   0
  -5  -2 -37    4.32    4.94   0
  -5   9 -20  134.89    6.17   0
  -5   9 -18   22.78    3.75   0
  -4 -10 -40    2.51    3.32   0
  -4  -4 -38    4.47    4.03   0
  -4   2 -34   20.37    5.25   0
  -4   3 -33   -0.36    4.55   0
  -4   8 -24    1.34    3.53   0
  -4   9 -19   31.33    3.87   0
  -4   9 -17   94.34    5.05   0
  -3  -6 -39   -2.64    3.51   0
  -3  -2 -37   -2.61    4.29   0
  -3  -1 -36    1.06    5.25   0
  -3   7 -26   20.33    5.18   0
  -3   9 -18   24.74    3.59   0
  -2  -7 -39   -3.78    3.87   0
  -2  -4 -38    7.86    4.28   0
  -2   6 -28    4.22    3.96   0
  -1 -13 -40    0.72    2.49   0
  -1 -11 -40    3.11    2.71   0
  -1  -5 -38    4.76    4.79   0
  -1  -1 -36    9.84    4.46   0
  -1   1 -34    5.02    4.99   0
  -1   3 -32   -0.85    5.06   0
  -1   4 -31   14.80    4.33   0
  -1   8 -21   31.79    4.58   0
   0 -14 -40   -1.82    2.44   0
   0  -3 -37   15.37    4.40   0
   0   5 -29   10.84    4.23   0
   0   7 -25   11.97    3.73   0
   0   8 -20   24.04    3.91   0
   1   5 -28   11.20    4.66   0
   1   7 -24   14.11    3.48   0
   2 -11 -39    2.86    3.38   0
   2  -5 -37   -0.16    4.09   0
   2   2 -32    2.38    3.68   0
   2   3 -31   -1.86    3.57   0
   3 -14 -39    0.89    2.77   0
   3  -6 -37   11.49    4.64   0
   3  -2 -35    3.88    4.02   0
   4 -10 -38    2.94    3.67   0
   4  -3 -35   24.11    5.15   0
   5  -8 -37    9.79    3.38   0
   5  -4 -35   12.56    4.55   0
   6 -11 -37    2.43    3.40   0
   6  -8 -36    1.64    3.67   0
   6  -5 -35   33.65    4.31   0
   6  -4 -34    0.65    4.06   0
   6   2 -28    4.50    4.07   0
   6   4 -24   33.86    3.96   0
   7 -11 -36   17.01    3.90   0
   7   1 -28    9.35    4.08   0
   7   2 -27    1.10    3.25   0
   7   3 -24   -0.17    3.54   0
   7   4 -21   44.54    3.83   0
   8  -5 -33    9.56    4.10   0
   8   0 -28    1.18    3.64   0
   8   1 -27    6.57    3.07   0
   9  -4 -31    2.69    3.71   0
   9  -3 -30    1.81    3.58   0
   9  -2 -29    8.52    3.83   0
   9  -1 -28    5.03    3.55   0
   9   1 -24    1.22    3.21   0
   9   2 -21  255.17    6.75   0
  10  -8 -32   23.32    3.52   0
  10   0 -24   53.55    3.67   0
  11  -3 -26    7.58    3.15   0
  11  -2 -25   17.23    3.21   0
 -22  -9 -29    0.66    2.97   0
 -21  -6 -29    1.12    3.71   0
 -21  -5 -28    6.49    4.19   0
 -21  -2 -25    8.89    4.19   0
 -21  -1 -24    1.12    4.00   0
 -20 -10 -32    4.90    2.99   0
 -20  -7 -31    0.97    3.59   0
 -20   0 -24   15.53    4.45   0
 -20   2 -20    7.84    4.02   0
 -19   2 -23   40.15    4.81   0
 -19   3 -20   14.42    3.82   0
 -18 -10 -34   -1.42    2.92   0
 -18  -2 -30   -2.68    3.87   0
 -18  -1 -29   -1.02    3.89   0
 -18   3 -23    0.62    3.88   0
 -18   4 -18   63.33    5.13   0
 -17 -10 -35    2.71    3.00   0
 -17  -7 -34    1.46    3.77   0
 -17  -2 -31   -0.19    3.98   0
 -17  -1 -30    3.12    5.09   0
 -17   1 -28    0.60    4.64   0
 -17   5 -18   -3.25    3.08   0
 -17   5 -16   -0.39    3.38   0
 -17   5 -14    3.56    3.23   0
 -16   0 -30   10.09    5.13   0
 -16   1 -29    2.97    4.47   0
 -16   2 -28    7.22    4.71   0
 -16   5 -21   27.53    4.98   0
 -15  -6 -35    5.31    4.43   0
 -15   6 -13  146.51    5.85   0
 -14  -9 -37   -0.22    2.65   0
 -14   1 -31    8.17    4.70   0
 -14   5 -25    2.38    4.00   0
 -14   6 -22    7.66    3.46   0
 -13 -13 -38    1.57    2.01   0
 -13  -8 -37   -2.81    3.31   0
 -13  -5 -36   -3.90    3.73   0
 -13   7 -20   22.43    4.12   0
 -12 -10 -38    4.99    3.26   0
 -12  -4 -36   -2.21    3.97   0
 -12   5 -27   12.62    4.37   0
 -11 -14 -39    1.92    1.85   0
 -11  -2 -35    7.25    5.75   0
 -11   4 -29    8.22    5.34   0
 -10 -11 -39    3.07    2.99   0
 -10  -5 -37    2.89    4.11   0
 -10  -1 -35    1.43    4.82   0
 -10   0 -34   -0.22    4.84   0
 -10   1 -33    8.51    5.93   0
 -10   3 -31    6.04    4.86   0
 -10   4 -30   51.03    6.03   0
  -9  -4 -37    0.04    3.49   0
  -9   6 -27    1.08    3.98   0
  -9   8 -21   28.73    4.31   0
  -8  -9 -39    2.34    3.18   0
  -8  -6 -38    7.15    4.11   0
  -8  -2 -36    7.42    5.59   0
  -8   5 -29   38.56    5.33   0
  -8   7 -25   -0.93    3.75   0
  -8   8 -22   -0.17    3.60   0
  -7 -15 -40    0.07    1.70   0
  -7 -13 -40   -0.82    1.99   0
  -7  -8 -39   -1.38    3.22   0
  -7   1 -34    0.57    4.89   0
  -7   2 -33   -3.35    4.68   0
  -7   4 -31    3.79    4.81   0
  -7   8 -23    2.64    3.62   0
  -6 -14 -40    3.35    2.13   0
  -6 -12 -40    0.98    2.21   0
  -6  -7 -39   -3.03    2.75   0
  -6  -3 -37   25.58    5.10   0
  -6   8 -22    1.70    4.08   0
  -5 -13 -40    1.50    2.42   0
  -5 -11 -40    3.20    2.63   0
  -5  -5 -38    3.87    4.75   0
  -5  -1 -36    3.26    4.74   0
  -5   3 -32    4.78    4.28   0
  -5   4 -31    1.95    4.08   0
  -5   7 -26    6.57    3.88   0
  -5   8 -23   19.30    3.99   0
  -4 -12 -40   -0.23    2.95   0
  -4  -7 -39    3.03    3.55   0
  -4  -3 -37   18.21    5.05   0
  -4   6 -28   57.16    5.96   0
  -3 -11 -40   -1.45    2.62   0
  -3  -8 -39    1.79    4.05   0
  -3  -5 -38   14.84    4.52   0
  -3   1 -34    2.49    4.52   0
  -3   2 -33    2.34    3.98   0
  -3   3 -32   24.59    5.14   0
  -3   4 -31   13.20    4.30   0
  -2 -16 -40   -1.88    1.74   0
  -2 -14 -40    2.84    2.50   0
  -2  -3 -37   29.07    5.14   0
  -2   5 -29    5.12    3.96   0
  -2   7 -25    2.70    3.59   0
  -2   8 -22   20.64    3.69   0
  -1 -15 -40    2.23    2.07   0
  -1   6 -27   17.25    4.22   0
  -1   7 -24    7.58    3.45   0
   0  -1 -35    1.79    4.01   0
   0   0 -34   -0.48    4.83   0
   0   2 -32   10.75    5.17   0
   0   6 -26    6.42    3.67   0
   0   7 -23  124.70    6.04   0
   0   8 -18  315.21    7.91   0
   1 -10 -39    7.15    3.29   0
   1   6 -25   11.72    3.55   0
   1   7 -22   23.18    3.94   0
   2 -15 -39   -2.31    2.36   0
   2 -13 -39   -2.36    2.91   0
   2  -8 -38    0.92    3.62   0
   2   5 -27   -2.21    3.46   0
   2   6 -24    2.79    3.52   0
   2   7 -19   31.30    3.89   0
   3  -9 -38    5.00    3.37   0
   3   6 -23    8.17    3.31   0
   4 -16 -38    1.10    2.98   0
   4 -14 -38   -2.11    2.70   0
   4 -12 -38   -1.87    3.19   0
   4  -2 -34    6.88    4.14   0
   4   0 -32   26.42    5.16   0
   5 -10 -37    3.64    3.52   0
   5  -7 -36    7.32    4.25   0
   5  -3 -34   23.44    4.76   0
   5  -2 -33   18.65    4.94   0
   5  -1 -32    0.60    4.43   0
   5   1 -30    5.58    4.23   0
   5   2 -29   28.27    4.06   0
   5   4 -25    4.85    3.40   0
   5   5 -22    4.35    3.06   0
   6 -13 -37    1.06    3.27   0
   6  -3 -33    6.08    4.38   0
   6  -2 -32    1.66    4.26   0
   6   0 -30    4.45    4.23   0
   6   1 -29    7.33    3.27   0
   7 -13 -36    1.86    3.49   0
   7  -8 -35    0.85    3.75   0
   7  -4 -33    4.23    3.77   0
   7  -3 -32   42.14    5.06   0
   7  -2 -31    3.06    4.23   0
   7  -1 -30   -0.53    4.09   0
   8 -11 -35    1.78    3.23   0
   8  -8 -34   16.41    4.14   0
   8  -4 -32    0.84    3.38   0
   8  -3 -31    1.89    4.00   0
   8  -2 -30   11.98    4.22   0
   8   2 -24   60.58    4.16   0
   9  -8 -33   10.51    3.75   0
  10  -7 -31    5.61    3.47   0
  11  -5 -28    4.51    2.82   0
  11  -4 -27   -1.77    2.85   0
 -22  -8 -28    0.97    3.37   0
 -22  -2 -22    8.55    3.54   0
 -21 -12 -31    1.40    2.43   0
 -21  -9 -30    6.57    3.27   0
 -21  -4 -27    0.76    3.95   0
 -21  -3 -26   -0.01    3.80   0
 -20  -6 -30    5.37    3.92   0
 -20   1 -21   44.26    4.95   0
 -20   2 -18   -1.42    3.49   0
 -19 -10 -33   -1.22    2.67   0
 -19  -6 -31    0.82    3.98   0
 -19   1 -24   10.83    4.83   0
 -19   3 -18   22.65    4.15   0
 -19   3 -16    7.85    3.53   0
 -18  -6 -32   -4.35    3.76   0
 -18   2 -24   -2.14    4.60   0
 -18   3 -21    7.87    4.34   0
 -18   4 -16   27.33    4.11   0
 -17 -12 -35    2.13    2.73   0
 -17   3 -24   23.58    4.46   0
 -17   4 -21    3.84    4.40   0
 -16   5 -19   12.96    4.21   0
 -15  -9 -36    1.66    3.24   0
 -15  -5 -34   -2.00    4.59   0
 -15   4 -25   11.63    4.55   0
 -15   5 -22    7.55    4.51   0
 -15   6 -17    4.00    3.77   0
 -15   6 -15   36.88    4.29   0
 -14 -11 -37    0.48    2.58   0
 -14  -8 -36    0.77    4.01   0
 -14  -5 -35    4.28    4.09   0
 -14   6 -20  176.77    7.57   0
 -13  -4 -35    0.17    4.34   0
 -13   7 -18    1.82    3.37   0
 -13   7 -16    4.64    3.16   0
 -13   7 -14    9.40    3.20   0
 -12 -12 -38   -3.80    2.69   0
 -12  -7 -37    7.31    3.29   0
 -12  -3 -35   13.07    5.07   0
 -12  -2 -34   11.75    5.95   0
 -12   3 -29   11.00    5.37   0
 -12   4 -28   11.51    4.89   0
 -12   7 -19   25.30    4.55   0
 -11  -9 -38    0.25    3.02   0
 -11  -6 -37    1.82    3.30   0
 -11   1 -32    4.98    5.87   0
 -11   3 -30    6.09    4.92   0
 -11   6 -25   16.17    4.13   0
 -10 -13 -39   -1.63    2.00   0
 -10  -8 -38   -0.51    2.83   0
 -10   5 -27   23.46    5.34   0
 -10   7 -23    0.43    3.72   0
 -10   8 -16   -0.06    3.34   0
  -9  -7 -38    3.96    3.63   0
  -9  -3 -36   -2.01    4.44   0
  -9   5 -28    3.60    4.24   0
  -9   7 -24    3.14    3.82   0
  -9   8 -19   64.61    4.95   0
  -8  -1 -35   -0.02    4.78   0
  -8   0 -34   -3.60    4.78   0
  -8   2 -32   29.04    6.49   0
  -8   3 -31    5.58    4.99   0
  -8   4 -30   28.42    5.03   0
  -7  -4 -37    8.20    4.28   0
  -7   6 -27   56.86    5.92   0
  -7   7 -24   13.00    4.93   0
  -7   8 -21   51.32    4.72   0
  -6  -9 -39   -0.63    3.13   0
  -6  -6 -38    7.86    4.27   0
  -6  -2 -36    6.88    5.26   0
  -6   5 -29   25.08    5.24   0
  -6   7 -25   20.02    4.41   0
  -5 -15 -40    2.41    1.87   0
  -5  -8 -39    8.63    3.47   0
  -5  -4 -37    7.00    5.43   0
  -5   6 -27   33.55    4.92   0
  -5   8 -21   24.20    4.04   0
  -4 -14 -40    2.20    2.17   0
  -4  -2 -36   20.55    5.09   0
  -4   4 -30   18.40    4.53   0
  -4   7 -25    4.81    3.77   0
  -4   8 -20    7.75    4.15   0
  -3  -4 -37   15.31    5.55   0
  -3   6 -27   -1.67    3.58   0
  -3   8 -19    4.94    3.52   0
  -2  -9 -39    3.51    3.40   0
  -2  -6 -38   19.86    4.51   0
  -2  -2 -36   10.56    4.69   0
  -2  -1 -35    1.29    4.34   0
  -2   0 -34   11.20    5.02   0
  -2   3 -31   11.46    4.60   0
  -2   4 -30   20.62    4.92   0
  -2   6 -26   -0.53    4.48   0
  -2   8 -20   31.36    3.97   0
  -1  -4 -37   21.37    4.84   0
  -1  -3 -36    9.05    5.27   0
  -1   5 -28    2.03    3.75   0
   0 -11 -39   -3.99    3.36   0
   0  -5 -37   21.42    5.30   0
   0   1 -33    2.32    4.25   0
   0   5 -27   11.51    4.78   0
   0   7 -21    3.34    4.03   0
   1 -16 -39    0.09    2.24   0
   1 -14 -39    4.09    2.77   0
   1 -12 -39   -1.01    2.72   0
   1   3 -30   12.26    4.40   0
   1   7 -20   32.26    4.12   0
   2   3 -29   45.51    5.54   0
   3  -5 -36    1.22    4.23   0
   3   4 -27   26.28    4.25   0
   3   5 -24    5.39    4.22   0
   3   6 -21   23.47    3.52   0
   4  -9 -37    6.41    4.04   0
   4  -6 -36   -1.43    3.54   0
   5 -12 -37    0.21    3.28   0
   5  -6 -35   -1.39    4.16   0
   5   3 -26    3.31    3.80   0
   6 -10 -36    3.43    3.78   0
   6  -7 -35    0.40    3.88   0
   6  -1 -31   65.06    4.94   0
   6   3 -25   13.19    3.54   0
   6   4 -22   23.03    3.52   0
   7  -7 -34   -0.05    4.00   0
   7   2 -25   54.58    4.34   0
   7   3 -22    5.60    2.99   0
   8 -13 -35   -2.16    2.86   0
   8  -7 -33   43.02    4.86   0
   8   1 -25    1.72    2.90   0
   9  -7 -32    0.52    3.52   0
   9   1 -22    2.33    3.09   0
  10  -6 -30   11.86    3.59   0
  10  -3 -27   20.40    3.65   0
  10  -2 -26   66.81    4.47   0
 -23 -10 -27   -0.59    2.87   0
 -22 -11 -29    0.80    2.80   0
 -22  -7 -27   -1.84    3.50   0
 -22  -4 -24   -1.33    3.79   0
 -22  -3 -23    2.92    3.68   0
 -21  -1 -22    6.91    3.91   0
 -20 -12 -32   -2.83    2.83   0
 -20  -9 -31    1.15    3.58   0
 -20  -5 -29    2.33    3.43   0
 -20  -4 -28   16.06    4.67   0
 -20  -3 -27   -3.70    4.00   0
 -20  -2 -26    5.86    3.79   0
 -19 -12 -33    1.80    2.79   0
 -19  -9 -32    2.38    3.86   0
 -19  -5 -30    6.61    4.54   0
 -19  -1 -26    4.85    4.52   0
 -19   2 -21   -1.55    3.29   0
 -18 -12 -34   -1.70    2.81   0
 -18  -9 -33    4.51    3.89   0
 -18   1 -25   29.45    4.79   0
 -17 -14 -35   -1.59    2.18   0
 -17  -5 -32   -1.78    4.33   0
 -17   2 -25   14.60    4.11   0
 -17   4 -19    2.00    3.89   0
 -16   2 -26    9.77    5.45   0
 -16   4 -22   24.94    5.16   0
 -16   5 -17   14.86    4.06   0
 -16   5 -15   13.21    3.72   0
 -16   5 -13   41.73    4.11   0
 -15 -11 -36    2.03    3.41   0
 -15  -8 -35    4.66    4.25   0
 -15  -4 -33    4.72    5.03   0
 -15   3 -26    3.01    4.07   0
 -14 -15 -37   -2.19    1.64   0
 -14 -13 -37    1.19    2.43   0
 -14  -3 -33    6.64    5.50   0
 -14   5 -23   21.85    4.23   0
 -14   6 -18   26.13    4.50   0
 -13 -10 -37    0.62    2.84   0
 -13  -7 -36   -1.21    3.72   0
 -13  -3 -34    1.14    4.60   0
 -13   2 -29   17.31    6.13   0
 -13   3 -28   10.39    4.96   0
 -13   6 -21    0.89    3.32   0
 -12 -14 -38    2.44    2.31   0
 -12  -9 -37    5.40    3.64   0
 -12  -6 -36   -3.41    3.93   0
 -12  -1 -33    1.18    4.72   0
 -12   1 -31    7.84    4.95   0
 -12   2 -30    4.51    4.81   0
 -12   5 -25   35.35    5.46   0
 -12   7 -17   56.92    4.61   0
 -11 -11 -38    0.14    3.21   0
 -11  -5 -36    4.46    4.37   0
 -11   5 -26    1.80    3.87   0
 -11   6 -23    9.61    5.22   0
 -10  -4 -36    5.86    4.54   0
 -10  -3 -35    3.07    5.70   0
 -10   4 -28    4.13    5.05   0
 -10   6 -24   32.58    5.28   0
 -10   7 -21   47.48    4.84   0
  -9 -16 -39   -0.28    1.69   0
  -9 -14 -39    2.67    2.42   0
  -9 -12 -39    0.71    2.47   0
  -9  -6 -37    2.05    4.31   0
  -9  -2 -35   10.39    5.14   0
  -9  -1 -34   -3.77    5.68   0
  -9   2 -31    9.42    6.04   0
  -9   3 -30    8.22    4.97   0
  -9   4 -29   10.51    5.06   0
  -9   6 -25    4.25    3.90   0
  -9   7 -22    0.59    3.57   0
  -8 -11 -39    1.77    2.57   0
  -8  -8 -38    2.98    3.90   0
  -8  -5 -37    0.72    3.67   0
  -8   7 -23   89.76    5.84   0
  -8   8 -18   76.35    5.11   0
  -8   8 -16    7.64    3.35   0
  -7 -10 -39   -0.51    2.56   0
  -7  -7 -38    0.85    3.32   0
  -7  -3 -36    2.24    4.77   0
  -7   4 -29    8.57    5.53   0
  -7   8 -19   60.41    4.95   0
  -7   8 -17   45.66    4.78   0
  -6  -5 -37    2.47    4.92   0
  -6   0 -34   15.53    4.76   0
  -6   1 -33    4.46    4.86   0
  -6   2 -32    7.91    4.94   0
  -6   3 -31    3.12    4.26   0
  -6   6 -26    3.95    3.84   0
  -6   7 -23    7.55    4.40   0
  -6   8 -20   55.20    4.73   0
  -6   8 -18  161.66    6.27   0
  -5 -10 -39    2.77    3.21   0
  -5  -7 -38    7.02    4.65   0
  -5  -3 -36    8.04    5.54   0
  -5   5 -28   -4.85    4.00   0
  -5   7 -24    8.51    3.80   0
  -5   8 -19   19.52    3.78   0
  -5   8 -17    2.33    3.59   0
  -4   0 -34    8.59    4.30   0
  -4   1 -33    3.55    4.66   0
  -4   2 -32    5.21    4.72   0
  -4   3 -31    1.87    4.06   0
  -4   7 -23   44.00    4.67   0
  -4   8 -18   22.75    3.66   0
  -3  -7 -38    9.59    4.88   0
  -3   4 -29    8.33    5.09   0
  -3   5 -28    8.77    4.16   0
  -3   8 -17  110.83    5.28   0
  -2  -5 -37   23.63    5.63   0
  -2   1 -33    4.05    4.37   0
  -2   2 -32   50.25    5.68   0
  -1  -2 -35   -2.91    4.88   0
  -1   3 -30   12.76    4.94   0
  -1   4 -29   34.76    4.74   0
  -1   6 -25   69.05    5.18   0
  -1   7 -22   11.54    3.46   0
   0 -17 -39    1.84    2.28   0
   0 -15 -39    0.27    2.66   0
   0 -13 -39   -2.20    2.90   0
   0   7 -19   70.07    5.06   0
   1  -9 -38   -1.85    3.06   0
   1   1 -32    2.64    3.69   0
   1   5 -26   34.96    4.31   0
   1   6 -23    7.17    3.61   0
   2 -10 -38   -0.65    3.07   0
   2  -7 -37    4.90    3.45   0
   2   0 -32   37.47    5.64   0
   2   2 -30   32.48    4.53   0
   2   5 -25    5.56    3.37   0
   2   6 -22    2.17    3.42   0
   3 -17 -38    1.53    2.36   0
   3 -15 -38    1.33    2.90   0
   3 -13 -38    4.60    3.46   0
   3  -8 -37    5.53    3.69   0
   3  -4 -35    3.17    4.04   0
   3   3 -28    4.61    3.77   0
   3   6 -19   93.66    4.99   0
   4 -11 -37   -0.91    3.57   0
   4  -5 -35   -1.55    4.04   0
   5 -14 -37   -0.01    3.16   0
   5  -9 -36   12.24    4.29   0
   5  -5 -34   10.07    4.61   0
   5   2 -27    7.00    3.89   0
   5   4 -23    3.17    3.09   0
   6 -12 -36    2.64    3.56   0
   6   2 -26   -0.06    3.18   0
   7  -6 -33    2.29    4.03   0
   7   1 -26    3.11    3.79   0
   7   3 -20   84.51    4.75   0
   8 -10 -34    2.63    3.47   0
   8  -6 -32   28.48    4.65   0
   8   0 -26  175.73    6.53   0
   9 -10 -33   13.58    3.67   0
   9  -6 -31    5.31    3.81   0
   9  -5 -30    1.96    3.65   0
   9  -2 -27    0.22    3.43   0
   9  -1 -26   31.68    3.62   0
  10  -5 -29    0.00    2.77   0
  10  -4 -28   23.59    3.59   0
  10  -1 -23   16.34    3.24   0
 -23  -9 -26    2.16    3.30   0
 -22 -13 -29    0.37    2.72   0
 -22  -6 -26    4.28    3.86   0
 -22  -5 -25    3.51    3.72   0
 -21 -11 -30    2.57    3.07   0
 -21  -8 -29    2.43    3.23   0
 -21  -7 -28    3.91    3.98   0
 -20 -14 -32    1.67    2.56   0
 -20  -8 -30   -1.74    3.73   0
 -20   0 -22   -4.46    4.04   0
 -20   1 -19   29.52    4.46   0
 -19 -14 -33    1.70    2.50   0
 -19  -4 -29    4.67    3.98   0
 -19  -3 -28   -1.95    3.70   0
 -19  -2 -27    1.97    4.20   0
 -19   1 -22   13.96    4.67   0
 -19   2 -19   37.83    4.79   0
 -18 -14 -34   -4.04    2.08   0
 -18  -2 -28   11.27    5.18   0
 -18  -1 -27   13.18    5.34   0
 -18   0 -26   -2.73    3.94   0
 -18   2 -22    1.60    4.48   0
 -18   3 -19   -6.36    3.81   0
 -17  -4 -31   -0.15    4.43   0
 -17  -3 -30    5.65    5.08   0
 -17   3 -22   -5.81    3.52   0
 -17   4 -17  112.72    5.86   0
 -17   4 -15  118.17    5.64   0
 -17   4 -13   -0.77    3.21   0
 -16   0 -28   23.81    6.25   0
 -16   1 -27   52.90    6.17   0
 -15 -13 -36   -1.82    2.57   0
 -15  -3 -32    0.20    4.39   0
 -15   4 -23   10.45    3.88   0
 -15   5 -20    4.56    3.70   0
 -14 -10 -36    0.76    3.90   0
 -14  -7 -35   -0.48    3.97   0
 -14  -2 -32   11.36    4.72   0
 -14  -1 -31    5.70    5.58   0
 -14   0 -30    2.97    5.57   0
 -14   5 -21    4.52    4.40   0
 -14   6 -16    0.77    2.88   0
 -13 -12 -37    2.98    3.14   0
 -13  -6 -35    5.24    5.21   0
 -13   1 -30    5.20    4.81   0
 -13   6 -19    7.82    4.32   0
 -12  -5 -35   -3.63    5.23   0
 -12   4 -26    8.12    5.22   0
 -11 -13 -38   -3.24    2.76   0
 -11  -8 -37    0.11    3.28   0
 -11  -4 -35    8.17    5.10   0
 -11   4 -27    8.54    4.33   0
 -11   7 -18    2.18    3.32   0
 -11   7 -16   25.91    4.40   0
 -10 -10 -38   -0.49    2.96   0
 -10  -7 -37   -1.39    3.35   0
 -10  -2 -34   22.36    5.65   0
 -10   3 -29   38.72    5.89   0
  -9  -9 -38    1.24    3.20   0
  -9   1 -32    6.51    5.19   0
  -9   5 -26    9.44    5.42   0
  -9   7 -20   -0.04    4.22   0
  -8 -17 -39    1.87    1.75   0
  -8 -15 -39    0.72    2.23   0
  -8 -13 -39    2.37    2.48   0
  -8  -4 -36    4.19    4.94   0
  -8   5 -27    7.06    4.14   0
  -8   6 -24    8.54    4.76   0
  -8   7 -21   16.35    4.82   0
  -7 -14 -39   -2.68    2.58   0
  -7 -12 -39    5.08    2.81   0
  -7  -1 -34    7.10    5.06   0
  -7   1 -32    4.44    5.80   0
  -7   2 -31    9.42    5.41   0
  -7   3 -30    1.56    4.20   0
  -7   6 -25    2.17    3.96   0
  -7   7 -22   -0.32    3.31   0
  -6 -11 -39    5.02    2.92   0
  -6  -8 -38    4.87    3.94   0
  -6   5 -27   22.71    5.04   0
  -6   8 -16   15.06    3.39   0
  -5 -12 -39   -4.20    2.86   0
  -5  -2 -35   15.79    5.04   0
  -5  -1 -34    1.09    5.53   0
  -5   3 -30   20.40    5.53   0
  -5   6 -25    4.55    3.82   0
  -5   7 -22   70.75    5.28   0
  -4 -11 -39   -0.38    3.23   0
  -4  -8 -38    3.49    4.49   0
  -4   5 -27    3.63    3.92   0
  -3 -12 -39    3.04    3.44   0
  -3  -2 -35    0.35    4.05   0
  -3  -1 -34   -0.68    5.23   0
  -3   6 -25    5.52    3.67   0
  -2  -4 -36   20.10    5.71   0
  -2   4 -28   92.20    6.71   0
  -2   6 -24    1.55    3.33   0
  -1 -18 -39    2.26    2.15   0
  -1 -16 -39    2.57    2.55   0
  -1 -14 -39   -0.42    2.89   0
  -1  -9 -38    0.04    4.21   0
  -1  -6 -37   17.86    4.54   0
  -1  -1 -34   -1.44    4.04   0
  -1   1 -32    3.17    3.99   0
  -1   2 -31   12.03    4.15   0
  -1   5 -26    0.84    3.59   0
  -1   7 -20    0.48    3.08   0
   0  -3 -35    7.42    4.42   0
   0   3 -29   18.98    4.32   0
   1 -11 -38    1.00    3.52   0
   1   4 -27    2.43    3.51   0
   2 -18 -38   -0.02    2.25   0
   2 -12 -38   -0.52    2.93   0
   2  -6 -36    0.01    3.65   0
   2   6 -20  129.53    5.70   0
   3 -10 -37    0.85    4.14   0
   3  -7 -36    8.83    4.78   0
   3   4 -25   -2.64    3.17   0
   3   5 -22    5.62    3.40   0
   4 -19 -37    4.01    2.67   0
   4  -8 -36    8.35    3.75   0
   4  -4 -34    1.22    3.92   0
   4  -3 -33    0.21    4.68   0
   4  -2 -32   13.72    5.07   0
   5   3 -24    6.04    3.65   0
   5   4 -21   17.73    3.28   0
   6 -16 -36    2.15    3.32   0
   6 -14 -36    2.00    3.28   0
   6  -9 -35    0.90    3.78   0
   6  -5 -33   41.95    5.30   0
   6   0 -28    5.97    3.97   0
   6   1 -27   11.84    3.56   0
   7 -12 -35    1.44    3.36   0
   7  -9 -34    1.81    3.93   0
   7  -5 -32   61.78    5.58   0
   7  -1 -28    6.67    4.05   0
   7   2 -23    0.60    2.64   0
   8 -12 -34   -1.82    3.99   0
   8  -5 -31   -0.07    4.00   0
   8  -4 -30   32.13    4.61   0
   8  -3 -29  107.54    6.03   0
   8  -2 -28    2.76    3.81   0
   8  -1 -27    6.95    3.12   0
   9  -9 -32   37.72    4.31   0
  10  -9 -31    0.67    3.33   0
  10  -2 -24   -1.47    2.90   0
  11  -4 -25   -3.74    2.44   0
 -23 -12 -27   -0.86    2.61   0
 -23  -8 -25    0.84    3.28   0
 -22 -10 -28    0.74    3.48   0
 -22  -3 -21    1.80    3.48   0
 -21  -6 -27   18.87    4.53   0
 -21  -5 -26    4.99    4.25   0
 -21  -4 -25   17.34    4.64   0
 -21  -3 -24   -1.48    4.08   0
 -21  -1 -20    5.23    3.79   0
 -20 -11 -31    5.89    3.61   0
 -20  -7 -29   -0.78    3.99   0
 -20  -1 -23   18.59    4.78   0
 -20   1 -17   27.19    4.05   0
 -19 -11 -32    2.33    3.41   0
 -19  -8 -31    5.68    3.61   0
 -19   2 -17    5.03    3.70   0
 -18  -8 -32    6.10    3.70   0
 -18   1 -23   33.66    5.50   0
 -18   3 -17    7.84    3.81   0
 -18   3 -15   17.08    3.65   0
 -17  -2 -29   11.98    4.88   0
 -17   2 -23   18.89    4.90   0
 -17   3 -20    2.86    4.25   0
 -16   3 -23    3.87    3.84   0
 -16   4 -20    0.58    3.53   0
 -15 -15 -36    1.77    2.06   0
 -15 -10 -35    3.52    3.87   0
 -15  -7 -34   -3.69    3.87   0
 -15   3 -24   17.47    4.55   0
 -15   5 -18    7.43    3.45   0
 -15   5 -16   23.14    4.15   0
 -14 -12 -36    4.02    3.23   0
 -14  -6 -34    3.14    5.17   0
 -13 -16 -37   -0.48    1.83   0
 -13 -14 -37   -3.12    2.43   0
 -13  -9 -36    5.56    4.10   0
 -13  -5 -34    4.92    5.52   0
 -13   5 -22    7.87    3.78   0
 -13   6 -17   37.09    4.23   0
 -13   6 -15   10.64    3.83   0
 -12 -11 -37    6.42    3.08   0
 -12  -8 -36   -0.10    4.70   0
 -12  -4 -34    2.49    4.79   0
 -12   3 -27   52.91    6.01   0
 -12   6 -20    0.58    3.65   0
 -11 -17 -38    0.67    1.34   0
 -11 -17 -38   -0.04    0.78   0
 -11 -15 -38   -0.33    2.09   0
 -11 -10 -37   -2.88    3.34   0
 -11  -7 -36    2.47    4.74   0
 -11  -3 -34   -1.26    4.84   0
 -11  -2 -33    6.11    6.04   0
 -11   2 -29    4.46    4.91   0
 -11   3 -28    1.28    4.13   0
 -11   5 -24   -4.53    3.72   0
 -10 -12 -38    1.11    2.81   0
 -10  -9 -37   -2.75    3.78   0
 -10  -6 -36    4.38    4.07   0
 -10   0 -32  101.05    7.62   0
 -10   1 -31   25.85    5.77   0
 -10   5 -25    4.80    4.00   0
 -10   6 -22    5.28    3.76   0
 -10   7 -15  507.10   10.11   0
  -9 -11 -38   -4.26    2.78   0
  -9  -8 -37   -1.73    4.03   0
  -9  -5 -36    1.78    4.15   0
  -9  -4 -35    0.39    5.67   0
  -9   4 -27    6.90    4.50   0
  -9   6 -23    2.28    3.78   0
  -8 -10 -38   -2.01    2.88   0
  -8  -7 -37    2.07    3.62   0
  -8  -3 -35    0.87    4.86   0
  -8  -2 -34    7.99    5.96   0
  -8   3 -29    0.80    4.10   0
  -8   7 -19    2.74    4.10   0
  -7 -16 -39    0.71    1.99   0
  -7  -9 -38    2.61    3.25   0
  -7  -5 -36    1.47    5.39   0
  -7   5 -26    4.09    3.91   0
  -7   7 -20  103.43    5.95   0
  -6 -17 -39   -0.16    1.75   0
  -6 -15 -39    4.01    2.70   0
  -6 -13 -39    3.93    2.69   0
  -6  -3 -35    1.32    5.64   0
  -6   4 -28   10.53    4.90   0
  -6   6 -24   17.85    4.12   0
  -6   7 -21  103.61    5.81   0
  -5 -18 -39   -0.33    1.51   0
  -5 -16 -39    2.58    2.38   0
  -5 -14 -39    2.71    2.77   0
  -5  -9 -38    1.14    4.32   0
  -5   1 -32   16.31    5.19   0
  -5   2 -31    6.92    4.78   0
  -5   5 -26    2.79    4.83   0
  -4 -13 -39   -0.55    2.95   0
  -4  -4 -36    5.71    4.62   0
  -4  -3 -35   15.56    5.82   0
  -4   4 -28    2.66    4.45   0
  -4   6 -24   29.77    4.42   0
  -4   7 -21   14.79    3.84   0
  -3 -14 -39   -2.36    2.53   0
  -3  -9 -38    0.17    3.74   0
  -3   1 -32   10.05    4.71   0
  -3   5 -26    4.24    3.85   0
  -3   7 -20    2.53    3.00   0
  -2 -17 -39   -0.60    2.14   0
  -2  -7 -37    3.26    4.91   0
  -2  -3 -35   18.83    5.01   0
  -2   3 -29   25.82    4.98   0
  -2   7 -19  173.15    6.29   0
  -1  -5 -36    7.15    4.32   0
  -1   6 -23    4.52    3.19   0
   0  -2 -34   24.57    4.82   0
   0  -1 -33   -1.09    4.08   0
   0   0 -32   26.96    4.56   0
   0   1 -31   42.67    5.02   0
   0   2 -30   33.77    5.00   0
   0   6 -22    8.10    3.60   0
   1 -19 -38    1.35    2.18   0
   1 -13 -38   -1.00    3.41   0
   1  -4 -35   -0.93    4.00   0
   1   2 -29    2.43    4.38   0
   1   3 -28   39.23    4.59   0
   1   6 -19  173.22    6.52   0
   2 -16 -38    0.06    2.94   0
   2 -14 -38    4.99    3.08   0
   2   3 -27   82.01    5.55   0
   3  -6 -35    3.07    4.61   0
   3   5 -20    5.44    2.95   0
   4 -15 -37   -1.18    3.09   0
   4 -13 -37   -0.35    3.13   0
   4  -7 -35   -2.49    4.33   0
   4  -1 -31   65.16    5.69   0
   5 -11 -36   -2.45    3.14   0
   5  -3 -32   57.15    5.37   0
   5  -2 -31   57.18    5.28   0
   5  -1 -30    8.54    3.56   0
   6  -4 -32    3.95    3.66   0
   6  -3 -31   47.40    4.76   0
   6  -2 -30    1.18    3.49   0
   6  -1 -29    6.63    3.57   0
   6   2 -24    0.09    3.08   0
   6   3 -21   45.65    3.74   0
   7 -16 -35    1.42    3.38   0
   7 -14 -35    0.70    3.20   0
   7  -2 -29    1.64    3.38   0
   7   1 -24   19.54    4.02   0
   7   2 -21   41.17    4.06   0
   8 -14 -34    2.83    3.75   0
   8  -9 -33   26.50    4.46   0
   8   0 -24   40.56    4.23   0
   9  -1 -24    6.79    3.26   0
  10  -8 -30   11.18    3.56   0
  10  -3 -25    2.08    3.09   0
 -23 -11 -26   11.01    3.46   0
 -22 -12 -28   -0.25    2.96   0
 -22  -9 -27   -1.74    3.53   0
 -22  -4 -22    5.33    3.63   0
 -21 -15 -30   -3.15    2.25   0
 -21 -13 -30    0.98    2.48   0
 -21 -10 -29    4.97    3.65   0
 -20 -13 -31    0.24    2.99   0
 -20 -10 -30    0.27    3.84   0
 -20  -6 -28    0.56    4.32   0
 -20  -5 -27    2.42    4.23   0
 -20  -4 -26   -0.10    4.16   0
 -20  -3 -25   -0.49    4.54   0
 -20  -2 -24    3.57    3.80   0
 -20   0 -20    5.12    4.04   0
 -19  -7 -30    9.27    3.97   0
 -19  -1 -24   10.45    4.84   0
 -19   1 -20    4.30    4.11   0
 -19   2 -15    0.77    3.05   0
 -18 -13 -33   -2.93    2.95   0
 -18  -7 -31   -1.59    3.57   0
 -18   0 -24    2.34    4.58   0
 -18   2 -20    4.68    3.52   0
 -17  -7 -32    5.86    3.99   0
 -17   1 -24   13.84    5.02   0
 -16   2 -24    8.09    3.84   0
 -16   3 -21    7.74    4.61   0
 -16   4 -18    9.62    3.42   0
 -15  -6 -33   -1.87    4.05   0
 -15   2 -25   21.86    5.72   0
 -15   4 -21    7.00    3.82   0
 -14 -14 -36   -2.16    2.71   0
 -14  -9 -35   15.38    4.32   0
 -14  -5 -33    5.75    5.38   0
 -14   4 -22   -4.48    4.33   0
 -14   5 -19   96.02    5.74   0
 -13 -11 -36   -4.75    3.17   0
 -13  -8 -35    2.60    4.88   0
 -13  -4 -33    4.13    4.77   0
 -13   2 -27   12.32    4.96   0
 -13   5 -20   16.14    4.56   0
 -12 -13 -37    8.17    3.08   0
 -12  -3 -33    1.19    4.92   0
 -12   0 -30   95.74    8.25   0
 -12   1 -29   68.06    6.74   0
 -12   2 -28    3.70    4.43   0
 -12   6 -18   -2.31    3.38   0
 -12   6 -16   28.36    4.40   0
 -11  -6 -35    2.39    5.53   0
 -11   1 -30    2.92    4.55   0
 -11   4 -25   14.03    4.91   0
 -10 -18 -38    0.64    1.32   0
 -10 -16 -38    0.23    2.24   0
 -10 -14 -38    1.16    2.44   0
 -10  -5 -35    2.66    4.87   0
 -10   4 -26    8.00    4.11   0
  -9 -13 -38    1.82    2.81   0
  -9  -3 -34    0.27    5.01   0
  -9   3 -28   19.70    5.26   0
  -9   5 -24   13.04    4.97   0
  -8 -12 -38    0.78    3.17   0
  -8  -6 -36    4.71    5.01   0
  -8  -1 -33   10.44    5.26   0
  -8   0 -32   -6.66    4.22   0
  -8   1 -31   -2.32    4.74   0
  -8   2 -30    6.01    4.94   0
  -8   5 -25   15.57    4.41   0
  -8   6 -22    5.45    3.74   0
  -7 -11 -38    1.49    3.40   0
  -7  -8 -37   -1.77    4.08   0
  -7  -4 -35    2.24    5.71   0
  -7   4 -27    4.57    4.15   0
  -7   6 -23   12.46    3.88   0
  -7   7 -18    2.43    3.43   0
  -6 -10 -38    2.07    3.09   0
  -6  -7 -37    3.63    4.27   0
  -6  -2 -34    2.60    4.39   0
  -6   0 -32   14.33    5.94   0
  -6   1 -31    5.87    5.67   0
  -6   2 -30   13.46    5.02   0
  -6   3 -29   20.24    5.12   0
  -6   7 -19   42.76    4.29   0
  -5   6 -23   16.95    3.92   0
  -5   7 -18   13.55    4.05   0
  -4 -10 -38    1.63    3.54   0
  -4  -7 -37    3.73    4.67   0
  -4  -2 -34   19.01    5.12   0
  -4  -1 -33    6.33    5.57   0
  -4   0 -32   27.21    6.10   0
  -4   1 -31   27.60    5.62   0
  -4   2 -30   -1.66    4.36   0
  -4   3 -29   22.67    4.67   0
  -4   7 -19   66.77    4.69   0
  -4   7 -17  104.51    5.76   0
  -3  -5 -36   11.27    4.75   0
  -3   6 -23   -1.16    3.53   0
  -3   7 -18   29.32    3.71   0
  -2 -10 -38    1.28    3.49   0
  -2  -2 -34    0.93    4.35   0
  -2  -1 -33    5.05    4.41   0
  -2   0 -32   -0.14    4.21   0
  -2   1 -31    1.76    3.98   0
  -2   2 -30    7.18    4.04   0
  -2   5 -25    1.40    3.46   0
  -2   6 -22   -0.94    3.30   0
  -1  -8 -37    2.65    3.89   0
  -1  -4 -35   22.42    4.93   0
  -1   3 -28   10.86    4.07   0
  -1   5 -24   50.50    4.54   0
  -1   6 -21   78.22    4.90   0
   0 -12 -38    1.03    3.34   0
   0  -6 -36    1.95    3.96   0
   0   4 -26   12.85    3.80   0
   0   5 -23    2.95    3.93   0
   0   6 -20   10.38    3.35   0
   1 -17 -38   -0.86    2.68   0
   1 -10 -37    1.00    3.98   0
   1  -2 -33    1.52    4.14   0
   1  -1 -32    4.00    4.11   0
   1   1 -30   10.27    3.98   0
   1   4 -25    5.35    3.41   0
   1   5 -22    4.05    4.15   0
   2  -8 -36    0.51    4.24   0
   2   2 -28    7.12    3.74   0
   2   5 -21    1.19    3.21   0
   3 -20 -37    0.86    1.98   0
   3 -14 -37    3.29    3.71   0
   3 -12 -37    5.96    3.50   0
   3  -9 -36    7.78    4.59   0
   3   4 -23    4.42    3.14   0
   4 -10 -36    2.76    3.61   0
   4  -6 -34   -0.99    4.46   0
   5  -7 -34    4.22    4.35   0
   5   2 -25    1.22    3.14   0
   6 -11 -35    1.74    3.55   0
   6   1 -25    2.45    3.86   0
   7 -11 -34   -3.80    3.57   0
   7  -8 -33   12.55    4.44   0
   8  -8 -32   27.41    4.57   0
   8  -1 -25    0.00    3.28   0
   8   1 -21   22.82    3.24   0
   9 -11 -32   13.63    3.64   0
   9  -8 -31   23.13    4.18   0
   9  -7 -30    1.59    3.60   0
  10  -7 -29   30.70    3.95   0
  10  -4 -26    3.93    3.15   0
 -23 -10 -25    1.91    3.38   0
 -22  -8 -26   20.38    3.96   0
 -22  -7 -25   -1.82    3.53   0
 -22  -6 -24    7.30    4.09   0
 -22  -5 -23    8.58    3.98   0
 -21 -12 -29    3.67    3.48   0
 -21  -9 -28   -0.89    3.70   0
 -21  -3 -22    1.60    3.95   0
 -21  -2 -21    2.81    3.24   0
 -21  -1 -18    8.88    3.65   0
 -20 -15 -31    1.97    2.66   0
 -20  -1 -21   44.90    5.23   0
 -20   0 -18   16.23    3.98   0
 -19 -15 -32    5.03    2.89   0
 -19 -10 -31   15.11    4.16   0
 -19  -5 -28    7.23    4.88   0
 -19  -4 -27   12.16    5.11   0
 -19  -3 -26    3.74    4.68   0
 -19  -2 -25    1.08    3.87   0
 -19   1 -18   -0.01    3.81   0
 -18 -15 -33   -3.71    2.49   0
 -18 -10 -32    3.52    3.62   0
 -18  -6 -30   -5.33    4.51   0
 -18  -2 -26    2.43    5.06   0
 -18  -1 -25   29.07    5.60   0
 -18   1 -21    9.45    4.52   0
 -18   2 -18   34.37    4.64   0
 -17 -17 -34    2.26    1.93   0
 -17  -6 -31    2.77    4.39   0
 -17  -5 -30   -2.62    4.76   0
 -17   2 -21    0.88    4.33   0
 -17   3 -18    0.47    3.31   0
 -17   3 -16   26.91    4.10   0
 -16   0 -26   55.76    6.81   0
 -16   1 -25    7.48    4.46   0
 -16   4 -16    2.91    3.11   0
 -16   4 -14  133.10    5.49   0
 -15 -12 -35    3.61    3.32   0
 -15  -5 -32   26.94    5.35   0
 -15  -4 -31    2.77    5.58   0
 -15   1 -26   11.91    5.06   0
 -15   4 -19   98.24    5.73   0
 -14 -18 -36   -0.21    1.44   0
 -14 -16 -36    6.73    2.45   0
 -14  -4 -32    4.33    4.74   0
 -14  -3 -31   -5.22    5.30   0
 -14   5 -17    3.78    3.29   0
 -14   5 -15   16.98    4.02   0
 -13  -3 -32   11.95    5.17   0
 -13  -2 -31   12.60    5.08   0
 -13  -1 -30    4.20    4.97   0
 -13   1 -28    7.73    4.52   0
 -12 -17 -37    1.20    1.91   0
 -12 -15 -37    0.93    2.40   0
 -12 -10 -36   -0.50    3.27   0
 -12  -7 -35    5.13    4.48   0
 -11 -12 -37    2.59    2.93   0
 -11  -9 -36   13.44    4.02   0
 -11  -5 -34    0.08    5.67   0
 -11   3 -26    8.71    5.01   0
 -11   5 -22   11.48    4.55   0
 -11   6 -17   65.62    5.38   0
 -10 -11 -37   10.45    3.52   0
 -10  -8 -36    3.42    3.76   0
 -10  -4 -34    7.90    5.11   0
 -10  -3 -33    6.70    6.08   0
 -10   2 -28    1.14    5.64   0
 -10   3 -27   32.85    5.06   0
 -10   5 -23    9.81    4.06   0
 -10   6 -20   23.53    4.37   0
  -9 -17 -38    2.59    2.20   0
  -9 -15 -38    0.67    2.66   0
  -9 -10 -37    3.25    3.36   0
  -9  -2 -33    5.11    5.06   0
  -9  -1 -32    8.78    5.29   0
  -9   1 -30    5.00    4.49   0
  -9   2 -29   69.98    6.44   0
  -9   6 -21   50.77    4.86   0
  -8 -18 -38   -0.93    1.99   0
  -8 -14 -38    0.51    3.08   0
  -8  -9 -37   13.19    4.26   0
  -8  -5 -35   22.10    6.33   0
  -8   4 -26    3.05    3.96   0
  -7 -13 -38    0.17    3.03   0
  -7  -3 -34   -1.70    4.87   0
  -7   3 -28    9.50    4.43   0
  -7   5 -24    5.66    3.85   0
  -7   7 -16   73.62    4.74   0
  -6 -12 -38    1.02    2.72   0
  -6   6 -22   16.30    4.04   0
  -6   7 -17    4.73    3.19   0
  -5 -11 -38    7.18    3.67   0
  -5  -8 -37    1.97    4.10   0
  -5   3 -28    6.77    4.32   0
  -5   5 -24    4.75    4.45   0
  -4 -12 -38    0.80    3.92   0
  -4  -6 -36    3.27    4.56   0
  -4   4 -26   -3.82    4.61   0
  -4   6 -22   33.81    4.37   0
  -3 -11 -38   10.33    3.82   0
  -3  -8 -37   15.65    4.50   0
  -3  -3 -34    5.04    5.48   0
  -3   2 -29    8.47    5.10   0
  -3   3 -28   28.97    4.70   0
  -3   5 -24   -0.36    3.48   0
  -3   6 -21  138.52    6.16   0
  -2 -20 -38    0.40    2.05   0
  -2 -12 -38    3.17    3.37   0
  -2  -9 -37    8.58    4.80   0
  -2  -6 -36   17.66    4.84   0
  -2   4 -26   -1.98    3.55   0
  -1 -19 -38   -0.64    2.17   0
  -1  -7 -36   21.85    5.37   0
  -1  -2 -33   11.35    4.25   0
  -1  -1 -32    4.88    5.23   0
  -1   1 -30    3.96    4.29   0
  -1   6 -19  825.08   12.59   0
   0 -14 -38    4.44    2.80   0
   0  -5 -35   16.41    4.61   0
   0  -4 -34   -2.60    4.79   0
   0   3 -27    0.68    3.55   0
   1   3 -26   -0.29    3.38   0
   2  -1 -31   50.62    5.10   0
   2   0 -30    2.33    3.65   0
   2   3 -25   24.05    4.74   0
   3 -18 -37    4.12    3.00   0
   3   4 -21    2.54    3.75   0
   4  -9 -35    0.42    4.33   0
   5 -15 -36   -2.31    3.55   0
   5 -10 -35   -0.67    3.64   0
   5  -6 -33   15.03    4.83   0
   5   1 -26    2.93    3.33   0
   6 -13 -35    6.11    3.75   0
   6 -10 -34    0.24    3.67   0
   6  -7 -33   92.54    5.86   0
   6  -6 -32   -3.08    4.05   0
   6   0 -26   33.12    4.66   0
   6   2 -22   45.72    3.99   0
   7   1 -22   11.56    3.54   0
   8 -11 -33    1.35    3.22   0
   8  -2 -26    2.84    3.41   0
   8   0 -22   50.75    4.22   0
   9  -5 -28    0.38    3.59   0
   9  -4 -27   -1.34    3.37   0
   9  -3 -26   -2.16    2.78   0
  10 -10 -30   10.25    3.38   0
 -23 -13 -26    2.57    2.93   0
 -23  -9 -24    1.03    3.46   0
 -23  -8 -23   -1.59    3.43   0
 -22 -16 -28    1.74    3.01   0
 -22 -14 -28   -1.08    2.86   0
 -22 -11 -27   -1.82    3.55   0
 -21  -8 -27   -3.23    4.02   0
 -21  -7 -26    5.76    4.30   0
 -21  -5 -24    4.53    4.38   0
 -21  -4 -23    3.22    4.08   0
 -20 -12 -30   -2.07    3.55   0
 -20  -9 -29    8.88    3.97   0
 -20  -2 -22    0.23    4.35   0
 -19 -12 -31    5.53    3.74   0
 -19  -9 -30    6.06    4.58   0
 -19   1 -16    8.72    3.69   0
 -18 -12 -32    5.84    4.01   0
 -18  -9 -31   -1.17    4.12   0
 -18  -4 -28   18.97    4.83   0
 -18  -3 -27   10.52    4.56   0
 -18   2 -16   33.13    4.31   0
 -17  -4 -29   25.77    5.68   0
 -17  -3 -28   -3.32    4.48   0
 -17  -2 -27   31.69    5.54   0
 -17  -1 -26   30.34    5.49   0
 -17   1 -22    1.86    4.51   0
 -17   3 -14   -1.97    3.19   0
 -16 -14 -34    0.08    3.42   0
 -16  -1 -27   75.24    7.16   0
 -16   2 -22   -0.47    3.55   0
 -16   3 -19   61.68    5.42   0
 -15 -18 -35   -1.17    1.73   0
 -15 -16 -35   -1.34    2.57   0
 -15 -14 -35    0.89    2.96   0
 -15  -8 -33    3.07    5.00   0
 -15   2 -23    3.39    4.73   0
 -15   4 -17   68.31    5.14   0
 -14 -11 -35    2.30    3.57   0
 -14  -2 -30   14.27    5.13   0
 -14   4 -20   10.33    3.69   0
 -13 -13 -36    0.25    2.78   0
 -13 -10 -35    1.02    4.75   0
 -13  -7 -34    1.41    4.56   0
 -13   4 -21   42.63    5.23   0
 -13   5 -18    5.89    3.57   0
 -12 -12 -36   -3.44    3.26   0
 -12  -6 -34    7.36    5.01   0
 -12   3 -25   10.39    4.80   0
 -11 -18 -37   -1.27    2.13   0
 -11 -16 -37    1.65    2.83   0
 -11 -14 -37    0.63    2.84   0
 -11  -4 -33    8.37    5.21   0
 -11   2 -27   30.97    5.21   0
 -10 -13 -37    6.02    3.53   0
 -10  -7 -35    1.08    5.38   0
 -10  -1 -31   28.65    5.88   0
 -10   0 -30   14.99    5.42   0
 -10   4 -24    2.84    3.85   0
 -10   6 -16   37.91    4.77   0
  -9 -12 -37   -0.38    3.75   0
  -9  -6 -35    6.82    5.02   0
  -9   4 -25   69.35    5.77   0
  -9   5 -22   47.32    5.41   0
  -9   6 -19    6.37    3.47   0
  -8 -16 -38    2.97    2.54   0
  -8 -11 -37    5.44    4.05   0
  -8  -8 -36   -3.94    4.58   0
  -8  -4 -34   29.52    5.93   0
  -8   3 -27   72.83    6.15   0
  -8   5 -23   31.70    4.45   0
  -8   6 -20   38.44    4.47   0
  -7 -19 -38   -0.84    1.68   0
  -7 -17 -38   -1.14    2.55   0
  -7 -15 -38   -1.15    2.56   0
  -7 -10 -37   -0.54    3.37   0
  -7  -7 -36    4.43    4.50   0
  -7  -2 -33    3.00    5.01   0
  -7  -1 -32   10.08    4.68   0
  -7   4 -25   20.21    5.33   0
  -6 -20 -38    0.32    1.47   0
  -6 -18 -38    3.15    2.49   0
  -6 -16 -38    5.92    2.98   0
  -6 -14 -38    0.01    2.67   0
  -6  -9 -37    4.35    4.17   0
  -6  -5 -35   -2.57    4.67   0
  -6   5 -23   13.45    4.51   0
  -6   6 -20    2.38    3.33   0
  -5 -19 -38    1.56    2.14   0
  -5 -15 -38    0.66    3.22   0
  -5 -13 -38    0.01    3.37   0
  -5  -7 -36    4.05    5.32   0
  -5  -2 -33    2.04    4.74   0
  -5  -1 -32   15.77    5.17   0
  -5   1 -30   -0.30    4.01   0
  -5   2 -29   10.09    4.62   0
  -5   6 -21    5.31    3.38   0
  -4 -14 -38    0.62    3.45   0
  -4  -9 -37   -0.67    4.07   0
  -4  -5 -35    6.69    4.65   0
  -4   3 -27   35.15    5.48   0
  -4   5 -23   11.76    4.41   0
  -4   6 -20   -3.35    2.85   0
  -3 -15 -38    2.00    3.20   0
  -3 -13 -38    3.96    3.40   0
  -3 -10 -37    5.64    4.67   0
  -3  -7 -36    8.73    4.61   0
  -3   1 -30   -5.12    3.76   0
  -3   4 -25    1.58    4.38   0
  -2 -18 -38    4.42    2.69   0
  -2  -5 -35   54.04    5.96   0
  -2   3 -27   16.79    4.29   0
  -2   5 -23  119.36    5.93   0
  -1 -17 -38    0.83    2.65   0
  -1 -15 -38    0.88    3.08   0
  -1  -6 -35   18.06    5.38   0
  -1   4 -25    2.42    3.32   0
  -1   5 -22   49.62    4.56   0
   0  -8 -36    4.18    3.99   0
   0  -3 -33   14.78    4.20   0
   0  -2 -32    6.61    4.68   0
   0  -1 -31   45.71    5.94   0
   0   0 -30   22.45    5.52   0
   0   1 -29   51.55    5.09   0
   0   2 -28   56.74    5.33   0
   0   4 -24   56.65    4.78   0
   0   5 -21  102.32    5.56   0
   1 -12 -37    2.70    3.51   0
   1   2 -27    2.77    3.45   0
   1   4 -23   42.55    4.31   0
   1   5 -20   58.03    4.44   0
   2 -17 -37    0.90    3.23   0
   2 -15 -37    3.72    3.67   0
   2   2 -26   -0.86    4.07   0
   2   4 -22    0.94    3.33   0
   3 -11 -36    3.45    3.97   0
   3  -8 -35    2.05    4.01   0
   4 -20 -36    0.45    2.52   0
   4 -14 -36   -0.32    3.57   0
   4  -4 -32    2.77    3.71   0
   4  -3 -31   59.26    5.45   0
   4  -1 -29   45.73    5.03   0
   5 -12 -35   10.82    4.22   0
   5  -5 -32   70.95    5.59   0
   5  -4 -31   11.80    4.79   0
   5  -1 -28   -1.36    3.00   0
   5   2 -23   61.85    4.32   0
   5   3 -20    4.98    2.79   0
   6 -17 -35    2.34    3.20   0
   6 -15 -35    5.34    3.58   0
   6  -5 -31   11.52    4.43   0
   6  -4 -30    0.43    4.09   0
   6  -3 -29   80.57    5.75   0
   6  -2 -28    4.34    4.05   0
   6  -1 -27    8.29    3.49   0
   6   1 -23    5.21    3.58   0
   7 -13 -34   12.58    3.81   0
   7 -10 -33   -0.56    4.02   0
   7  -6 -31    1.64    3.52   0
   7  -4 -29   -1.92    3.86   0
   7  -3 -28    5.74    4.01   0
   7  -2 -27   -1.51    3.64   0
   8 -13 -33   -2.02    3.41   0
   8 -10 -32    5.26    3.94   0
   8  -5 -29   10.85    4.10   0
   8  -4 -28   -3.29    3.58   0
   8  -3 -27   -0.94    2.93   0
   9 -13 -32    3.97    3.39   0
   9 -10 -31    9.96    3.70   0
  10  -9 -29    0.14    3.18   0
  10  -3 -23   10.40    3.13   0
 -23 -15 -26    3.92    2.78   0
 -23 -12 -25    3.82    3.88   0
 -22 -10 -26    2.24    3.72   0
 -22  -4 -20   -0.40    3.59   0
 -21 -14 -29    0.88    3.12   0
 -21 -11 -28    6.20    3.89   0
 -21  -6 -25   13.01    3.84   0
 -21  -2 -19    0.70    3.03   0
 -20 -14 -30    4.34    3.54   0
 -20  -8 -28    4.39    3.82   0
 -20  -7 -27   17.95    4.99   0
 -20  -4 -24    5.42    4.69   0
 -20  -3 -23    1.78    4.49   0
 -19  -8 -29    7.92    4.78   0
 -19  -2 -23   43.59    5.80   0
 -19  -1 -22   10.61    4.19   0
 -18  -8 -30   -3.60    4.43   0
 -18   0 -22   -1.85    3.88   0
 -18   1 -19   37.82    5.03   0
 -17   2 -19   65.57    5.02   0
 -16 -18 -34    2.54    2.17   0
 -16 -16 -34    4.03    3.29   0
 -16   1 -23    5.73    4.78   0
 -16   3 -17   16.17    4.29   0
 -15 -11 -34    2.82    3.82   0
 -15  -7 -32    1.34    5.17   0
 -15   4 -15   61.28    4.27   0
 -14 -10 -34    0.29    4.88   0
 -14  -7 -33    9.49    4.83   0
 -14  -6 -32   -1.43    5.40   0
 -14   4 -18   62.71    5.39   0
 -13 -17 -36   -1.98    2.19   0
 -13  -6 -33    9.27    4.96   0
 -13  -5 -32   15.35    6.08   0
 -13   5 -14   20.85    3.66   0
 -12  -9 -35    3.66    4.44   0
 -12  -5 -33    3.38    4.93   0
 -12  -4 -32    2.48    4.94   0
 -12   1 -27   41.66    5.57   0
 -12   2 -26    7.10    4.64   0
 -12   5 -17  152.31    6.73   0
 -11 -11 -36   -2.31    3.27   0
 -11  -8 -35   -1.42    4.45   0
 -11  -2 -31   22.98    5.31   0
 -11  -1 -30   11.55    4.86   0
 -11   1 -28   -4.86    4.54   0
 -10 -19 -37    4.16    2.36   0
 -10 -17 -37   -1.70    2.50   0
 -10 -15 -37    2.46    2.87   0
 -10 -10 -36   16.60    4.47   0
 -10  -6 -34    3.33    5.99   0
 -10   3 -25    4.79    4.88   0
 -10   5 -21   13.21    4.21   0
  -9 -14 -37   -1.70    3.35   0
  -9  -9 -36    3.14    3.78   0
  -9  -5 -34    5.67    5.15   0
  -9   2 -27   27.00    5.73   0
  -9   3 -26    9.31    4.43   0
  -8  -1 -31   -0.62    5.88   0
  -8   1 -29   45.88    5.75   0
  -8   2 -28   31.78    5.18   0
  -8   6 -18    7.47    3.33   0
  -7 -12 -37    1.46    3.82   0
  -7  -6 -35    6.48    4.96   0
  -7   5 -22   -3.29    3.43   0
  -7   6 -19  156.40    6.37   0
  -6 -11 -37   -1.35    4.18   0
  -6  -8 -36    2.51    4.57   0
  -6  -4 -34    3.69    4.99   0
  -6  -3 -33    3.99    5.83   0
  -6   2 -28    4.30    4.28   0
  -5 -17 -38    2.74    2.27   0
  -5 -10 -37    1.48    3.99   0
  -5   4 -25    1.97    3.75   0
  -5   6 -19    1.43    3.21   0
  -4 -18 -38    5.17    2.61   0
  -4 -16 -38   -2.40    2.77   0
  -4 -11 -37   -5.91    4.28   0
  -4  -8 -36   14.81    5.41   0
  -4  -4 -34    0.28    4.18   0
  -4   2 -28    6.39    4.15   0
  -4   6 -18   24.67    4.42   0
  -3  -6 -35    0.99    5.22   0
  -3   5 -22   13.24    3.76   0
  -2 -11 -37   -0.76    3.57   0
  -2  -8 -36    3.48    4.21   0
  -2  -3 -33    9.26    4.58   0
  -2  -2 -32   44.40    6.01   0
  -2   0 -30    3.26    4.79   0
  -2   1 -29    7.29    4.08   0
  -2   2 -28    1.43    3.67   0
  -2   4 -24   41.27    4.41   0
  -1  -9 -36    3.08    4.65   0
  -1  -5 -34    2.39    5.01   0
  -1   3 -26   59.97    5.08   0
   0 -21 -37    1.97    2.23   0
   0  -7 -35   10.76    5.16   0
   1 -20 -37    2.12    2.57   0
   1 -18 -37    0.58    3.18   0
   1 -16 -37    4.67    3.49   0
   1 -14 -37    3.70    3.01   0
   1  -4 -33    3.11    3.83   0
   1  -2 -31   -3.87    4.65   0
   1  -1 -30   17.45    5.21   0
   1   1 -28    1.32    3.43   0
   2   1 -27    3.39    4.32   0
   3 -21 -36   -1.67    2.24   0
   3 -13 -36   -0.96    3.99   0
   3  -7 -34    0.02    4.07   0
   4 -18 -36    3.69    3.24   0
   4 -16 -36    2.48    3.09   0
   4 -11 -35    0.77    4.12   0
   4  -8 -34    0.99    3.79   0
   5 -14 -35   -1.51    3.63   0
   5  -8 -33   -2.19    4.35   0
   6 -12 -34    1.29    3.97   0
   7 -17 -34    1.32    3.18   0
   7 -15 -34   -2.26    3.30   0
   7  -9 -32   85.61    6.19   0
   8 -15 -33    2.52    3.42   0
   8  -9 -31    4.64    4.18   0
   8  -1 -23    8.04    2.93   0
   9  -9 -30   51.10    4.74   0
   9  -2 -23    9.88    2.78   0
  10  -8 -28    3.76    3.34   0
  10  -5 -25   -1.00    3.05   0
  10  -4 -24   33.44    3.63   0
 -23 -11 -24    3.04    4.00   0
 -22 -13 -27    9.45    3.94   0
 -22  -9 -25    4.00    3.87   0
 -22  -8 -24   14.73    4.27   0
 -22  -7 -23   -5.32    3.76   0
 -22  -6 -22    4.04    3.69   0
 -22  -5 -21    5.90    3.69   0
 -21 -16 -29   -0.48    2.92   0
 -21 -10 -27   -2.74    3.87   0
 -21  -3 -20   17.82    4.42   0
 -20 -18 -30   -0.17    2.32   0
 -20 -16 -30    0.86    3.02   0
 -20 -11 -29    1.01    3.85   0
 -20  -6 -26   16.51    4.31   0
 -19 -16 -31   -2.59    2.92   0
 -19 -14 -31    1.13    3.03   0
 -19 -11 -30    3.84    4.26   0
 -19  -7 -28    8.37    4.25   0
 -19  -6 -27    2.43    4.89   0
 -19  -5 -26   11.45    5.13   0
 -19  -4 -25    5.86    4.93   0
 -19  -3 -24    1.41    4.63   0
 -18 -18 -32    1.19    2.44   0
 -18 -16 -32    3.82    3.17   0
 -18 -14 -32    2.15    2.97   0
 -18 -11 -31   -3.33    4.06   0
 -18  -7 -29   14.80    5.64   0
 -18  -2 -24    2.56    4.80   0
 -18  -1 -23   29.08    4.87   0
 -17  -7 -30   -1.55    4.79   0
 -17  -1 -24   16.48    5.32   0
 -17   1 -20    1.48    4.37   0
 -17   2 -17   19.50    4.27   0
 -16   0 -24   23.93    5.62   0
 -16   2 -20   21.22    4.23   0
 -16   3 -15   -1.11    3.45   0
 -16   3 -13    8.29    3.51   0
 -15 -13 -34    0.67    3.23   0
 -15 -10 -33    5.67    4.96   0
 -15   1 -24   -2.07    4.13   0
 -14 -19 -35    1.58    1.82   0
 -14 -17 -35   -1.51    2.71   0
 -14 -15 -35   -0.92    2.83   0
 -14  -5 -31    8.65    5.78   0
 -14   4 -16    4.08    3.74   0
 -13 -12 -35    0.60    3.55   0
 -13  -9 -34    2.96    4.51   0
 -13  -4 -31    7.71    5.02   0
 -13  -3 -30    5.62    6.03   0
 -13  -2 -29    9.97    6.11   0
 -13   1 -26   -4.57    4.45   0
 -13   4 -19   32.44    4.44   0
 -12 -20 -36    0.02    0.84   0
 -12 -18 -36    3.43    2.78   0
 -12 -16 -36   -3.36    2.53   0
 -12  -3 -31   14.66    5.39   0
 -12  -2 -30    5.78    5.05   0
 -12   0 -28    3.45    4.84   0
 -12   5 -15   78.96    4.83   0
 -11 -13 -36   -4.02    2.78   0
 -11 -10 -35    1.74    4.98   0
 -11  -7 -34   -0.08    4.88   0
 -11   3 -24    9.32    4.21   0
 -10 -12 -36    1.39    4.03   0
 -10  -9 -35    7.47    5.47   0
 -10  -5 -33    4.53    6.12   0
 -10   2 -26   16.15    4.91   0
 -10   4 -22   28.40    5.21   0
  -9 -20 -37    3.29    1.20   0
  -9 -18 -37   -0.05    2.72   0
  -9 -16 -37   -1.08    2.59   0
  -9 -11 -36   -1.32    4.20   0
  -9  -4 -33    5.49    5.24   0
  -9  -3 -32    0.14    5.11   0
  -9  -2 -31    2.57    6.05   0
  -9  -1 -30    5.97    5.61   0
  -9   1 -28    7.99    5.06   0
  -9   5 -20    5.54    3.88   0
  -8 -21 -37    2.22    1.82   0
  -8 -13 -37    0.01    3.03   0
  -8 -10 -36    1.38    4.37   0
  -8  -7 -35   19.38    5.37   0
  -8   3 -25   22.03    5.39   0
  -8   5 -21    3.21    3.44   0
  -8   6 -16   16.02    3.53   0
  -7  -9 -36    8.98    4.37   0
  -7  -5 -34    2.37    4.88   0
  -7  -4 -33    0.59    5.81   0
  -7   3 -26    3.55    3.84   0
  -6 -13 -37   -0.64    3.79   0
  -6  -2 -32    4.22    4.89   0
  -6  -1 -31    2.97    4.26   0
  -6   0 -30   10.05    4.97   0
  -6   1 -29   13.97    4.91   0
  -6   4 -24   -0.98    3.61   0
  -6   5 -21    7.64    4.37   0
  -5  -9 -36   -4.65    5.00   0
  -5  -5 -34   10.22    5.80   0
  -5   3 -26   13.15    4.35   0
  -5   6 -17   19.61    3.63   0
  -4  -7 -35   10.38    5.51   0
  -4  -2 -32    4.51    4.68   0
  -4  -1 -31   33.00    5.40   0
  -4   0 -30   12.94    4.28   0
  -4   1 -29   -1.23    4.01   0
  -4   4 -24   19.26    4.10   0
  -4   5 -21   42.85    4.44   0
  -3  -9 -36    0.84    4.13   0
  -3  -5 -34   -1.33    4.38   0
  -3   2 -27    7.83    4.79   0
  -2 -13 -37   -2.46    3.97   0
  -2  -7 -35   -2.25    4.15   0
  -2   3 -25   25.58    4.84   0
  -1   1 -28   10.25    3.96   0
  -1   2 -27   17.25    4.12   0
  -1   5 -20   17.68    3.94   0
   0 -19 -37    2.89    2.78   0
   0 -17 -37    1.55    3.39   0
   0 -15 -37    1.18    3.40   0
   0  -6 -34    7.11    5.09   0
   0   4 -22   39.93    4.40   0
   1 -11 -36    2.52    3.87   0
   1   3 -24   -0.44    3.49   0
   1   4 -21   39.69    4.08   0
   2 -22 -36   -1.16    1.85   0
   2 -12 -36   -2.04    3.47   0
   2  -9 -35    9.16    3.99   0
   2  -1 -29   79.94    6.32   0
   2   0 -28   48.05    4.86   0
   2   3 -23    5.55    3.57   0
   2   4 -20  129.95    5.70   0
   3 -19 -36    5.83    3.11   0
   3 -15 -36   15.25    4.32   0
   3  -6 -33    6.19    4.37   0
   4 -13 -35    2.26    4.11   0
   4  -7 -33    4.42    4.01   0
   5 -16 -35    4.39    3.84   0
   5 -11 -34    4.71    4.19   0
   5  -7 -32   12.75    4.75   0
   5   2 -21   90.96    4.73   0
   6  -8 -32    6.87    4.40   0
   6   0 -24   17.04    3.31   0
   6   1 -21    2.35    3.32   0
   7 -12 -33   -0.17    3.98   0
   7  -8 -31    6.32    4.46   0
   7  -1 -24   17.02    3.86   0
   8 -12 -32   -3.59    3.37   0
   8  -8 -30    5.64    3.97   0
   8  -2 -24   53.85    4.40   0
   9 -12 -31   12.36    3.64   0
   9  -4 -25    4.69    3.28   0
   9  -3 -24   53.74    3.85   0
  10  -7 -27   12.05    2.98   0
  10  -6 -26    7.19    3.30   0
 -23 -14 -25   -2.13    2.95   0
 -23 -10 -23    1.74    3.60   0
 -23  -9 -22    0.12    4.33   0
 -22 -17 -27    1.85    3.21   0
 -22 -15 -27    0.21    3.04   0
 -22 -12 -26    1.77    3.83   0
 -21 -13 -28    1.06    3.94   0
 -21  -9 -26    1.18    4.31   0
 -21  -5 -22    2.80    4.11   0
 -21  -4 -21   -0.02    4.00   0
 -20 -13 -29    1.06    4.02   0
 -20 -10 -28    7.85    4.58   0
 -20  -1 -17   27.56    4.23   0
 -19 -18 -31   -0.37    2.27   0
 -19 -10 -29    2.82    4.82   0
 -19  -1 -20    5.59    4.34   0
 -18  -6 -28   13.39    4.96   0
 -18  -5 -27    3.04    4.48   0
 -18  -4 -26   18.22    5.71   0
 -18  -3 -25    8.78    4.46   0
 -18   0 -20   16.22    4.03   0
 -18   1 -17   35.00    4.08   0
 -17  -6 -29    5.42    4.70   0
 -17  -5 -28    2.01    5.84   0
 -17  -4 -27    9.84    5.93   0
 -17  -3 -26   10.39    5.65   0
 -17  -2 -25    8.26    4.62   0
 -17   2 -15   21.98    4.01   0
 -17   2 -13   25.72    3.87   0
 -16 -13 -33    2.33    3.91   0
 -16  -3 -27   13.58    6.31   0
 -16  -2 -26    8.10    5.80   0
 -16  -1 -25    8.73    4.19   0
 -16   2 -18   19.65    4.26   0
 -15 -19 -34    0.86    2.25   0
 -15 -17 -34    0.43    2.79   0
 -15 -15 -34   -5.07    3.14   0
 -15  -5 -30    0.24    4.83   0
 -15   2 -21    1.62    3.32   0
 -14 -12 -34    4.67    3.93   0
 -14  -4 -30    1.06    4.89   0
 -14  -3 -29   20.01    5.39   0
 -14   2 -22   16.04    4.01   0
 -14   3 -19    6.21    4.53   0
 -13 -20 -35   -4.43    1.74   0
 -13 -11 -34    0.00    4.91   0
 -13  -8 -33    6.31    4.81   0
 -13   4 -17   11.81    4.34   0
 -12  -7 -33    1.73    5.08   0
 -11 -19 -36   -1.92    2.31   0
 -11 -17 -36   -3.30    2.89   0
 -11 -15 -36   -1.06    2.92   0
 -11  -6 -33    0.27    4.98   0
 -11   2 -25   34.93    4.83   0
 -10 -14 -36   -1.14    3.70   0
 -10  -3 -31    7.92    6.12   0
 -10   1 -27   36.21    5.23   0
  -9  -7 -34    5.78    6.02   0
  -9   3 -24   16.36    4.31   0
  -8 -19 -37   -1.97    2.11   0
  -8 -17 -37    1.67    2.59   0
  -8  -5 -33   -1.11    5.83   0
  -8   2 -26    6.05    5.02   0
  -8   4 -22    1.44    4.31   0
  -7 -20 -37    3.37    2.58   0
  -7 -16 -37    1.45    3.22   0
  -7 -14 -37    2.41    2.85   0
  -7 -11 -36    3.92    4.66   0
  -7  -8 -35    2.36    4.76   0
  -7  -3 -32    5.38    5.09   0
  -7  -2 -31    4.44    5.37   0
  -7  -1 -30   -0.20    5.65   0
  -7   1 -28   17.84    4.73   0
  -7   4 -23   -3.65    3.30   0
  -7   5 -20   50.28    4.61   0
  -6 -21 -37   -0.17    1.95   0
  -6 -15 -37    0.34    3.13   0
  -6  -6 -34   -1.48    5.59   0
  -6   3 -25    7.35    4.07   0
  -5 -22 -37    1.94    1.62   0
  -5 -14 -37   -0.91    3.36   0
  -5  -4 -33    8.75    4.46   0
  -5  -3 -32    4.11    5.20   0
  -5   1 -28    3.47    4.13   0
  -4 -13 -37    3.02    3.71   0
  -4 -10 -36    0.76    4.17   0
  -4  -6 -34    3.22    5.47   0
  -4   3 -25    5.37    3.92   0
  -3 -22 -37    0.32    1.84   0
  -3  -8 -35    0.73    5.05   0
  -3  -4 -33    2.57    4.06   0
  -3  -2 -31   19.29    5.29   0
  -3   4 -23   63.28    5.05   0
  -3   5 -20    0.45    2.87   0
  -2 -21 -37   -1.51    2.07   0
  -2 -10 -36   29.90    4.90   0
  -2  -6 -34   10.48    4.63   0
  -2   2 -26    2.66    4.44   0
  -2   4 -22    6.04    4.01   0
  -2   5 -19  281.87    7.77   0
  -1 -20 -37    0.06    2.27   0
  -1 -18 -37    3.08    3.18   0
  -1 -11 -36   28.20    5.27   0
  -1  -8 -35   -0.56    4.08   0
  -1  -2 -31   10.66    4.11   0
  -1  -1 -30    0.97    4.17   0
  -1   3 -24   32.64    4.31   0
   0  -9 -35   12.68    5.22   0
   0  -5 -33   32.46    4.79   0
   0  -4 -32   10.91    5.06   0
   0   1 -27    4.28    3.65   0
   1 -13 -36    0.69    3.93   0
   1   4 -19   20.85    4.33   0
   2 -20 -36    1.27    2.89   0
   2 -16 -36   -1.42    3.70   0
   2 -14 -36    1.45    3.79   0
   2 -11 -35    3.36    4.50   0
   2   2 -24   43.83    4.38   0
   3 -12 -35    4.15    4.50   0
   3  -9 -34    0.71    4.07   0
   4 -21 -35    1.42    2.74   0
   4 -15 -35    8.72    4.04   0
   4 -10 -34    3.95    3.74   0
   4  -6 -32   11.21    4.23   0
   4  -5 -31    4.83    4.51   0
   4  -4 -30    9.04    4.82   0
   5  -6 -31   -1.99    4.47   0
   5  -1 -26    5.98    3.93   0
   5   1 -22   10.53    3.85   0
   6 -20 -34    3.45    2.97   0
   6 -18 -34    4.84    3.55   0
   6 -16 -34   34.87    4.52   0
   6 -11 -33    1.88    3.86   0
   6  -2 -26    5.95    3.96   0
   6  -1 -25   -2.47    2.76   0
   7 -14 -33   -2.53    3.59   0
   7  -7 -30    2.26    4.30   0
   7  -2 -25   47.63    4.11   0
   8 -14 -32    3.33    3.83   0
   8  -1 -21   20.55    3.56   0
   9 -14 -31    1.79    3.82   0
   9 -11 -30    8.39    3.59   0
   9  -7 -28    7.15    3.27   0
   9  -6 -27   18.98    3.95   0
   9  -5 -26    9.08    3.11   0
   9  -2 -21  257.22    6.82   0
  10 -11 -29   15.18    3.76   0
  10  -4 -22  167.64    5.56   0
 -23 -16 -25   -1.78    2.69   0
 -22 -11 -25    7.04    4.20   0
 -22  -5 -19    1.95    3.69   0
 -21 -15 -28    4.31    3.53   0
 -21 -12 -27    0.25    3.90   0
 -21  -8 -25    2.67    3.68   0
 -21  -7 -24    9.36    4.68   0
 -21  -6 -23    1.09    4.18   0
 -21  -3 -18    3.02    3.62   0
 -20  -9 -27    0.52    4.34   0
 -20  -3 -21   25.83    4.08   0
 -19 -13 -30    1.23    3.59   0
 -19  -9 -28    2.58    4.85   0
 -19  -2 -21   -3.17    4.40   0
 -18 -13 -31   -0.00    3.22   0
 -18  -1 -21    6.06    4.57   0
 -18   1 -15   -0.75    3.35   0
 -17   1 -18    9.49    4.33   0
 -16 -19 -33   -1.44    2.39   0
 -16 -15 -33    2.11    3.36   0
 -15 -12 -33   -0.04    3.96   0
 -15  -9 -32    6.35    4.63   0
 -15   2 -19   27.62    4.88   0
 -15   3 -16   -1.17    3.09   0
 -15   3 -14   15.80    3.83   0
 -14 -14 -34    4.76    3.55   0
 -14  -8 -32    7.95    4.85   0
 -14   1 -23    6.47    5.08   0
 -13 -18 -35    4.38    2.63   0
 -13  -7 -32    5.85    5.07   0
 -13   3 -20  121.78    6.34   0
 -13   4 -15    5.50    3.86   0
 -12 -13 -35    1.41    3.30   0
 -12 -10 -34    2.88    5.06   0
 -12  -6 -32   -0.36    4.96   0
 -12   1 -25   17.94    4.85   0
 -12   4 -18    6.46    3.41   0
 -11 -12 -35   30.48    4.74   0
 -11  -9 -34   -0.40    4.90   0
 -11  -4 -31   11.34    5.35   0
 -11  -3 -30    4.57    5.58   0
 -11  -2 -29    4.28    5.78   0
 -11  -1 -28   -6.49    5.09   0
 -11   1 -26    3.36    4.14   0
 -11   3 -22   17.42    4.65   0
 -10 -20 -36    0.35    2.33   0
 -10 -18 -36    0.00    2.68   0
 -10 -16 -36    3.22    3.31   0
 -10  -8 -34   -2.09    4.84   0
 -10  -2 -30   19.97    5.62   0
 -10  -1 -29   38.47    6.14   0
 -10   3 -23  158.41    7.37   0
 -10   4 -20   11.30    4.15   0
  -9 -13 -36    2.64    3.42   0
  -9 -10 -35    1.55    4.20   0
  -9  -6 -33    2.19    6.07   0
  -9   2 -25    7.52    4.22   0
  -9   4 -21   14.66    3.88   0
  -8 -12 -36    5.00    3.67   0
  -8  -9 -35    4.03    4.76   0
  -8  -4 -32    9.02    5.20   0
  -8  -3 -31    6.72    5.96   0
  -8   0 -28   13.66    6.05   0
  -7  -7 -34    0.56    5.81   0
  -7   3 -24    1.40    3.78   0
  -7   5 -18    4.40    4.12   0
  -6 -19 -37   -0.91    2.18   0
  -6 -17 -37    1.74    2.66   0
  -6 -12 -36    0.50    4.78   0
  -6  -9 -35   13.57    5.89   0
  -6   2 -26    8.37    4.17   0
  -6   4 -22    7.67    3.67   0
  -6   5 -19   10.58    3.48   0
  -5 -20 -37    4.97    2.32   0
  -5 -18 -37    1.28    2.88   0
  -5 -16 -37   -0.21    3.29   0
  -5 -11 -36    8.02    4.41   0
  -5  -8 -35   -2.11    4.45   0
  -5  -2 -31    1.72    4.69   0
  -5  -1 -30   -6.53    4.32   0
  -4 -19 -37   -1.13    2.50   0
  -4 -17 -37    2.61    2.97   0
  -4 -15 -37   -4.55    3.08   0
  -4   2 -26   61.23    5.47   0
  -4   4 -22   -2.97    3.02   0
  -4   5 -19   23.60    3.49   0
  -3 -18 -37    1.21    2.72   0
  -3 -16 -37   -1.97    3.15   0
  -3 -11 -36    3.20    4.10   0
  -3  -1 -30   -1.53    3.86   0
  -3   3 -24    3.17    3.49   0
  -2 -12 -36    0.38    4.46   0
  -2  -9 -35    0.98    4.89   0
  -2   1 -27    3.75    3.86   0
  -1  -7 -34   15.68    4.26   0
  -1   2 -25   31.93    4.28   0
   0 -22 -36   -0.98    2.41   0
   0  -3 -31    4.63    3.79   0
   0  -2 -30   37.50    4.85   0
   0  -1 -29   47.44    4.97   0
   0   0 -28    0.61    3.45   0
   0   3 -23   13.14    3.82   0
   1 -21 -36    0.24    2.73   0
   1 -15 -36   -2.37    3.61   0
   1  -6 -33    1.85    4.22   0
   1  -5 -32    4.77    4.90   0
   1   1 -26   10.59    3.73   0
   1   3 -22   42.57    4.46   0
   2 -18 -36    1.07    3.13   0
   2   1 -25   -3.98    3.17   0
   2   3 -21   73.53    4.64   0
   3 -22 -35    0.82    2.52   0
   3 -14 -35   -2.18    4.28   0
   3  -8 -33    1.70    4.90   0
   4 -19 -35   -1.88    3.07   0
   4 -17 -35   10.99    3.81   0
   4  -9 -33   -1.10    4.52   0
   5 -13 -34    3.28    3.70   0
   5 -10 -33    5.09    3.71   0
   5  -5 -30   79.10    5.64   0
   5  -4 -29   27.06    4.40   0
   5  -3 -28    0.62    3.39   0
   5  -2 -27    9.37    3.28   0
   6  -6 -30   26.72    4.17   0
   6  -4 -28    4.86    3.96   0
   6  -3 -27    0.27    3.36   0
   6   0 -22  129.54    5.65   0
   7 -18 -33    6.05    3.31   0
   7 -16 -33    1.40    3.35   0
   7  -6 -29   29.22    4.16   0
   7  -5 -28   35.34    4.23   0
   7  -4 -27  105.03    5.46   0
   7  -3 -26    6.40    3.17   0
   8 -16 -32    7.44    4.26   0
   8 -11 -31   10.96    4.25   0
   8  -5 -27    1.20    2.94   0
   9  -3 -22    2.30    3.10   0
  10 -10 -28    3.60    3.21   0
  10  -5 -23    3.14    2.91   0
 -23 -18 -25   -2.07    2.30   0
 -23 -13 -24   -1.50    3.54   0
 -22 -14 -26    0.71    3.68   0
 -22 -10 -24    5.44    3.95   0
 -22  -9 -23    2.78    4.05   0
 -22  -7 -21    8.70    3.85   0
 -22  -6 -20    4.87    3.89   0
 -21 -19 -28    0.72    2.58   0
 -21 -17 -28    0.76    2.55   0
 -21 -11 -26    7.59    4.21   0
 -21  -4 -19   -0.82    3.87   0
 -20 -19 -29   -1.70    2.40   0
 -20 -17 -29    1.43    3.29   0
 -20  -8 -26   16.77    4.53   0
 -20  -7 -25    2.43    4.49   0
 -20  -6 -24    9.86    4.80   0
 -20  -5 -23   -1.31    4.62   0
 -20  -2 -18    1.02    3.47   0
 -19 -17 -30   -0.10    3.18   0
 -19 -15 -30   -0.36    3.38   0
 -19  -4 -23   11.83    5.14   0
 -19  -3 -22    8.29    4.96   0
 -19  -1 -18    0.40    4.09   0
 -18 -19 -31    1.14    2.66   0
 -18 -17 -31    6.26    3.49   0
 -18 -15 -31   -2.00    3.22   0
 -18 -12 -30    9.49    4.57   0
 -18  -9 -29    2.92    4.21   0
 -18  -8 -28    8.09    5.57   0
 -18  -2 -22    8.03    4.86   0
 -18   0 -18   94.18    5.31   0
 -17  -8 -29    5.28    5.45   0
 -17  -1 -22    2.47    4.70   0
 -16 -12 -32    9.85    4.40   0
 -16   0 -22   46.81    5.04   0
 -16   1 -19   10.61    4.47   0
 -16   2 -16  127.43    5.79   0
 -15 -14 -33   -2.26    3.64   0
 -15 -11 -32    1.28    5.09   0
 -15  -8 -31    1.17    4.49   0
 -15  -7 -30    9.23    5.83   0
 -14 -20 -34   -0.19    2.01   0
 -14 -18 -34    1.49    3.06   0
 -14 -16 -34    2.52    2.67   0
 -14 -11 -33    3.38    4.42   0
 -14   2 -20   12.76    4.71   0
 -14   3 -17   14.00    3.46   0
 -13 -10 -33    2.71    4.72   0
 -13  -6 -31    4.23    5.01   0
 -13   2 -21    4.19    4.53   0
 -13   3 -18   47.20    5.13   0
 -12 -21 -35    1.81    1.93   0
 -12 -19 -35    1.51    2.90   0
 -12 -17 -35   -0.47    2.78   0
 -12 -15 -35    0.65    3.16   0
 -12  -9 -33    7.16    6.04   0
 -12  -5 -31    8.30    5.26   0
 -12  -4 -30   -7.33    4.64   0
 -12  -3 -29   20.16    6.39   0
 -12  -2 -28   -1.31    5.32   0
 -12  -1 -27   47.08    5.83   0
 -12   0 -26   59.11    5.89   0
 -12   4 -16   14.08    3.59   0
 -11 -22 -35    0.09    2.07   0
 -11 -14 -35    7.42    4.14   0
 -11  -8 -33    1.27    5.13   0
 -11   2 -23    2.14    4.76   0
 -10  -7 -33    7.61    5.25   0
  -9 -21 -36    1.32    2.22   0
  -9 -19 -36   -1.63    2.81   0
  -9 -15 -36    2.96    3.18   0
  -9  -9 -34    3.30    5.95   0
  -9  -4 -31    2.68    5.94   0
  -9   1 -26    7.83    4.35   0
  -8 -22 -36    0.02    1.84   0
  -8 -14 -36    0.73    3.55   0
  -8 -11 -35   -0.20    4.84   0
  -8  -8 -34   -1.79    4.91   0
  -8  -2 -30    4.64    4.52   0
  -8  -1 -29   46.51    5.71   0
  -8   3 -23   14.39    3.99   0
  -8   4 -20    2.26    4.44   0
  -8   5 -17   46.16    4.41   0
  -7 -23 -36   -0.83    1.60   0
  -7 -13 -36    8.10    3.68   0
  -7 -10 -35   -1.88    4.63   0
  -7  -6 -33   19.36    5.62   0
  -7   2 -25   52.71    5.39   0
  -7   4 -21   -0.90    3.73   0
  -6  -4 -32    4.24    4.96   0
  -6  -3 -31    4.85    4.38   0
  -6  -2 -30   18.67    5.96   0
  -6  -1 -29    8.47    5.20   0
  -6   0 -28   55.63    6.19   0
  -6   3 -23    4.67    4.22   0
  -6   5 -17  321.25    8.32   0
  -5  -7 -34    3.43    4.71   0
  -5   2 -25    4.90    4.62   0
  -5   4 -21   47.84    4.45   0
  -5   5 -18  119.22    5.76   0
  -4 -12 -36    0.98    4.14   0
  -4  -9 -35    0.58    4.46   0
  -4  -4 -32    6.23    4.31   0
  -4  -2 -30   -5.55    4.63   0
  -4   0 -28    1.33    3.98   0
  -4   3 -23   63.97    5.68   0
  -3 -10 -35   -4.85    4.85   0
  -3   2 -25   16.29    4.02   0
  -3   4 -21  112.35    5.72   0
  -2 -14 -36   -0.82    4.26   0
  -2  -2 -30    5.04    3.99   0
  -2  -1 -29    7.29    4.08   0
  -2   0 -28    0.50    3.65   0
  -2   3 -23   22.00    4.04   0
  -2   4 -20  748.95   12.26   0
  -1 -23 -36    4.99    2.11   0
  -1 -10 -35    4.46    4.06   0
  -1  -6 -33   24.49    4.74   0
  -1   3 -22  158.50    7.00   0
  -1   4 -19   37.27    4.59   0
   0 -20 -36    3.87    3.12   0
   0 -16 -36    3.10    3.81   0
   0   2 -24    9.25    3.51   0
   1 -24 -35    5.76    2.69   0
   1 -19 -36    4.02    3.15   0
   1 -17 -36    3.41    3.22   0
   1  -4 -31   -1.00    3.60   0
   1  -3 -30   20.98    4.56   0
   1  -2 -29    7.73    4.10   0
   1  -1 -28    0.74    3.36   0
   1   2 -23   27.27    3.91   0
   2 -23 -35    1.78    2.29   0
   2 -13 -35    1.34    3.61   0
   2 -10 -34   -0.22    4.72   0
   2  -1 -27    2.89    4.44   0
   2   0 -26   10.61    3.67   0
   2   2 -22  121.77    6.01   0
   3 -20 -35   -0.09    3.14   0
   3 -16 -35    5.56    4.10   0
   3 -11 -34    4.45    4.01   0
   3  -7 -32   10.72    4.89   0
   4  -8 -32    0.32    4.65   0
   5 -21 -34   -1.84    2.89   0
   5 -19 -34    1.52    3.56   0
   5 -17 -34   -7.48    3.50   0
   5 -15 -34   13.14    4.24   0
   5  -9 -32   16.24    4.90   0
   6 -13 -33   -0.96    3.36   0
   6  -1 -23    8.37    3.73   0
   7 -13 -32   -0.22    4.07   0
   7 -10 -31    5.86    4.62   0
   7  -1 -22    7.54    2.97   0
   8 -13 -31   50.24    4.88   0
   8 -10 -30    8.16    4.09   0
   8  -2 -22   11.01    2.92   0
   9 -13 -30    9.97    3.64   0
   9 -10 -29   -0.90    3.60   0
  10  -9 -27    1.78    3.19   0
  10  -8 -26    2.85    3.20   0
  10  -7 -25    4.33    3.15   0
  10  -6 -24    1.70    2.96   0
 -23 -15 -24   12.48    3.55   0
 -23 -12 -23    5.45    3.66   0
 -23 -11 -22   19.69    4.27   0
 -22 -18 -26    0.54    3.01   0
 -22 -16 -26   -0.49    3.21   0
 -22 -13 -25   32.50    4.81   0
 -22  -8 -22    2.50    4.13   0
 -21 -14 -27    1.83    3.91   0
 -21 -10 -25   -1.13    4.32   0
 -21  -5 -20    3.59    4.02   0
 -20 -14 -28    6.18    4.13   0
 -20 -11 -27   -2.69    4.41   0
 -20  -3 -19   20.53    4.68   0
 -19 -19 -30   -1.47    2.61   0
 -19  -7 -26    3.58    4.38   0
 -19  -6 -25   27.34    4.90   0
 -19  -5 -24    5.29    4.34   0
 -19  -1 -16    6.78    3.80   0
 -18  -7 -27    4.33    4.72   0
 -18  -6 -26    6.04    5.57   0
 -18  -5 -25   10.39    5.52   0
 -18  -4 -24   19.88    5.48   0
 -18  -3 -23    0.71    3.89   0
 -18  -1 -19   34.15    5.00   0
 -18   0 -16   30.99    4.28   0
 -17  -7 -28   -3.79    4.51   0
 -17  -6 -27    1.54    5.93   0
 -17  -3 -24   15.95    5.52   0
 -17  -2 -23   20.12    4.61   0
 -17   1 -16   12.09    3.17   0
 -16 -22 -32    0.96    1.79   0
 -16 -14 -32   -0.59    3.71   0
 -16 -11 -31    8.09    5.39   0
 -16  -2 -24    5.12    5.15   0
 -16  -1 -23    4.08    4.18   0
 -16   2 -14    3.86    3.01   0
 -15 -20 -33    2.11    2.65   0
 -15 -18 -33   -1.73    3.40   0
 -15 -16 -33    0.97    3.21   0
 -15  -6 -29    1.30    4.81   0
 -15   1 -20   16.35    5.06   0
 -14 -13 -33    0.34    4.31   0
 -14  -6 -30    9.63    5.30   0
 -14  -5 -29    4.37    4.56   0
 -14  -4 -28   13.31    6.19   0
 -14  -3 -27   -1.48    5.60   0
 -14   3 -15    7.82    3.36   0
 -13 -21 -34   -0.50    2.35   0
 -13 -15 -34    2.58    3.06   0
 -13  -9 -32    3.50    5.77   0
 -13  -4 -29   26.36    5.35   0
 -13  -3 -28   12.84    5.15   0
 -13  -2 -27   19.83    5.01   0
 -12  -8 -32    0.33    5.89   0
 -12   3 -19   59.98    5.01   0
 -11 -20 -35    5.70    3.04   0
 -11 -18 -35    0.51    3.22   0
 -11 -16 -35    6.26    3.15   0
 -11 -11 -34    0.93    4.53   0
 -11  -7 -32    1.18    4.98   0
 -11   1 -24    7.05    5.03   0
 -11   4 -17   33.05    4.36   0
 -10 -23 -35    4.55    2.27   0
 -10 -13 -35   -0.16    3.61   0
 -10 -10 -34    0.45    4.85   0
 -10  -6 -32   -0.20    5.09   0
 -10  -5 -31    4.28    6.16   0
 -10   0 -26   31.31    6.01   0
 -10   1 -25   22.98    4.99   0
 -10   3 -21   12.60    3.94   0
  -9 -12 -35    8.21    4.00   0
  -9  -3 -30    7.11    5.16   0
  -9  -1 -28    7.16    4.71   0
  -9   4 -19   11.92    3.62   0
  -8 -20 -36    2.26    2.51   0
  -8 -18 -36   -0.35    2.77   0
  -8 -16 -36    0.23    2.78   0
  -8  -7 -33   -2.24    5.00   0
  -8   2 -24   -0.18    3.80   0
  -7 -21 -36    0.02    2.55   0
  -7 -19 -36    5.23    3.16   0
  -7  -5 -32    1.88    4.40   0
  -7  -4 -31   -1.73    5.67   0
  -7   1 -26    6.83    3.98   0
  -7   3 -22    8.75    4.38   0
  -6 -22 -36    8.03    2.63   0
  -6 -14 -36   27.09    4.82   0
  -6  -8 -34    9.00    5.03   0
  -6   4 -20   15.92    3.73   0
  -5 -23 -36   -1.17    1.67   0
  -5 -15 -36   10.92    4.67   0
  -5  -6 -33    0.25    4.77   0
  -5  -5 -32   15.42    6.09   0
  -4 -14 -36    0.93    3.86   0
  -4 -11 -35    1.52    5.10   0
  -4  -8 -34    6.35    4.30   0
  -4   4 -20   33.56    3.91   0
  -3 -23 -36    1.16    1.98   0
  -3  -5 -32   15.70    4.94   0
  -3   1 -26    9.96    3.99   0
  -3   3 -22    5.54    4.10   0
  -3   4 -19  178.94    6.83   0
  -2 -22 -36    4.71    2.64   0
  -2 -16 -36    2.33    4.22   0
  -2 -11 -35    2.37    4.12   0
  -2  -7 -33   16.27    5.61   0
  -2   2 -24  113.92    6.10   0
  -1 -21 -36    3.39    2.68   0
  -1 -12 -35    4.21    4.69   0
  -1  -9 -34   -1.79    4.85   0
  -1  -5 -32   -3.87    4.17   0
  -1  -4 -31   13.83    4.58   0
  -1  -3 -30    8.27    4.83   0
  -1  -2 -29    6.49    5.02   0
  -1  -1 -28    9.30    3.89   0
   0 -18 -36   -1.19    2.78   0
   0  -7 -33    5.20    4.26   0
   0  -6 -32   20.46    5.40   0
   0   1 -25    7.19    3.56   0
   0   3 -21  265.20    7.91   0
   1 -14 -35    3.00    4.17   0
   1   1 -24    5.14    4.31   0
   2 -21 -35    1.63    3.22   0
   2 -15 -35   -0.17    4.47   0
   2  -2 -28    7.17    3.88   0
   3 -18 -35    3.37    3.47   0
   3 -13 -34   11.17    4.85   0
   3 -10 -33    4.85    4.82   0
   4 -22 -34   -0.20    2.84   0
   4 -14 -34   35.98    4.65   0
   4  -7 -31   70.47    6.24   0
   4  -1 -25   11.21    3.59   0
   4   1 -21   22.44    4.22   0
   5 -12 -33   12.14    3.93   0
   5  -8 -31   36.70    4.76   0
   5  -1 -24    2.06    3.27   0
   6 -17 -33    0.09    3.69   0
   6 -15 -33    2.24    3.99   0
   6 -12 -32    6.52    4.16   0
   6  -9 -31   12.03    3.92   0
   6  -8 -30    1.81    4.12   0
   6  -2 -24    1.21    3.71   0
   7 -15 -32    4.26    3.98   0
   7  -2 -23    1.28    2.78   0
   8  -9 -29    0.95    3.82   0
   8  -3 -23    7.04    2.88   0
   9  -9 -28   23.37    3.93   0
   9  -8 -27   22.24    4.03   0
   9  -7 -26   -1.66    3.33   0
   9  -6 -25    3.89    3.38   0
   9  -5 -24   17.76    3.48   0
  10 -12 -28    0.22    3.67   0
 -23 -19 -24    0.98    3.08   0
 -23 -17 -24   -0.87    2.76   0
 -23 -10 -21   -2.96    3.66   0
 -22 -12 -24    2.40    4.02   0
 -22  -6 -18    8.86    4.57   0
 -21 -20 -27    1.49    2.67   0
 -21 -18 -27    3.12    3.38   0
 -21 -16 -27   -1.60    3.48   0
 -21 -13 -26    2.06    3.95   0
 -21  -8 -23    3.99    4.63   0
 -21  -7 -22    1.09    4.38   0
 -21  -6 -21    0.26    4.27   0
 -20 -16 -28    1.28    4.09   0
 -20 -10 -26   -1.19    4.53   0
 -20  -4 -20   16.62    4.66   0
 -19 -14 -29    3.48    3.84   0
 -19 -11 -28    4.16    4.23   0
 -18 -14 -30    3.74    3.78   0
 -18 -11 -29    0.31    3.90   0
 -18   0 -14   73.06    4.82   0
 -17  -4 -25    2.65    4.50   0
 -17  -1 -20    2.19    4.37   0
 -17   1 -14   18.38    3.35   0
 -16 -20 -32   -3.64    2.83   0
 -16 -18 -32   -1.32    3.56   0
 -16 -16 -32    6.80    3.89   0
 -16  -4 -26   13.70    4.84   0
 -16  -3 -25    5.62    4.77   0
 -16   0 -20   -0.25    3.70   0
 -16   1 -17    8.54    4.20   0
 -15 -13 -32    2.36    4.23   0
 -15 -10 -31    9.86    4.85   0
 -15   2 -15   34.10    4.40   0
 -14 -23 -33    0.93    1.67   0
 -14 -15 -33    3.73    4.46   0
 -14  -9 -31    5.33    5.76   0
 -14   1 -21   36.03    4.84   0
 -13 -19 -34    1.05    2.60   0
 -13 -17 -34   -0.26    2.72   0
 -13 -12 -33    0.59    4.54   0
 -13  -8 -31   15.22    6.25   0
 -13   2 -19    4.68    4.40   0
 -13   3 -16   31.36    4.05   0
 -12 -22 -34   -0.48    2.25   0
 -12 -14 -34    1.00    3.72   0
 -12  -7 -31   -5.25    5.82   0
 -12   1 -23    5.53    4.12   0
 -11 -13 -34    2.25    4.74   0
 -11 -10 -33    2.36    5.02   0
 -11  -6 -31    4.89    4.70   0
 -11  -5 -30    1.83    5.97   0
 -10 -21 -35    0.67    2.50   0
 -10 -19 -35    0.20    2.99   0
 -10 -17 -35   -5.08    3.42   0
 -10 -15 -35    7.23    3.66   0
 -10 -12 -34   -0.78    5.02   0
 -10  -9 -33    0.28    4.99   0
 -10  -3 -29   42.18    6.20   0
 -10  -2 -28   -2.28    4.31   0
  -9 -14 -35    3.69    3.87   0
  -9 -11 -34    1.72    5.51   0
  -9   2 -23    9.06    3.84   0
  -8 -10 -34    5.22    4.99   0
  -8  -6 -32    3.75    4.53   0
  -8   1 -25   20.69    4.62   0
  -8   3 -21   -0.43    3.82   0
  -7 -12 -35    6.94    4.58   0
  -7  -3 -30    5.59    4.54   0
  -7  -2 -29   36.29    5.43   0
  -7  -1 -28   16.51    5.30   0
  -7   4 -19    7.37    3.32   0
  -6 -20 -36   -3.21    2.30   0
  -6 -18 -36    0.44    2.55   0
  -6   2 -24   48.52    4.92   0
  -5 -21 -36    0.09    2.22   0
  -5 -19 -36   -1.81    3.23   0
  -5 -17 -36    0.53    3.30   0
  -5  -9 -34    3.89    4.81   0
  -5  -4 -31   -0.66    4.65   0
  -5  -3 -30   26.06    5.34   0
  -5  -2 -29    1.30    4.02   0
  -5  -1 -28    1.77    4.13   0
  -5   3 -22   66.92    4.97   0
  -5   4 -19    2.13    3.20   0
  -4 -20 -36   -1.73    3.14   0
  -4 -18 -36    2.04    3.52   0
  -4 -16 -36   15.91    4.27   0
  -4   2 -24   -1.65    3.51   0
  -3 -19 -36   -0.00    3.56   0
  -3 -17 -36    8.26    3.61   0
  -3 -12 -35   -1.17    4.14   0
  -3  -9 -34    4.14    4.61   0
  -3  -4 -31   13.69    4.40   0
  -3  -3 -30    1.82    4.05   0
  -3  -2 -29   13.97    4.33   0
  -3  -1 -28   13.95    4.26   0
  -2 -25 -35    0.42    1.84   0
  -2  -6 -32   -2.84    5.11   0
  -2   1 -25    2.04    3.46   0
  -2   3 -21   -1.23    3.02   0
  -1 -24 -35    1.00    2.45   0
  -1  -8 -33   -2.51    4.65   0
  -1   2 -23    8.23    3.31   0
   0 -23 -35    4.50    2.85   0
   0 -10 -34   -4.83    3.98   0
   0  -4 -30   31.21    5.39   0
   0  -2 -28   57.83    5.73   0
   0  -1 -27    4.27    3.53   0
   0   0 -26    5.65    3.50   0
   1 -22 -35    0.76    3.00   0
   1  -7 -32    1.06    3.88   0
   2 -17 -35    3.01    3.85   0
   2 -12 -34   13.04    4.31   0
   2   1 -23   60.94    4.60   0
   2   2 -20   58.34    4.80   0
   3 -23 -34   -1.41    2.73   0
   4 -25 -33    1.03    2.79   0
   4 -20 -34    1.81    3.36   0
   4 -16 -34    5.95    3.55   0
   4 -10 -32   -1.42    4.61   0
   4  -6 -30   21.10    4.06   0
   4  -5 -29    6.67    3.65   0
   4  -4 -28   53.64    5.22   0
   4  -3 -27    7.06    3.39   0
   4  -2 -26   -0.83    3.32   0
   5 -14 -33   -0.89    4.08   0
   5 -11 -32    1.13    4.39   0
   5  -6 -29   11.54    4.58   0
   5  -5 -28   29.50    4.88   0
   5  -3 -26    2.79    3.79   0
   5  -2 -25   -0.04    3.18   0
   6 -19 -33    6.01    3.67   0
   6  -7 -29   39.08    5.21   0
   6  -3 -25   11.01    3.96   0
   7 -19 -32   -2.97    3.69   0
   7 -17 -32    5.49    3.74   0
   7  -8 -29   17.57    3.99   0
   7  -7 -28    8.73    4.21   0
   7  -4 -25    0.35    3.49   0
   7  -3 -24   -2.56    2.76   0
   8 -15 -31   -2.56    3.56   0
   8 -12 -30    4.58    4.01   0
   8  -8 -28    3.04    3.18   0
   8  -7 -27   29.38    4.25   0
   8  -6 -26    2.40    3.62   0
   8  -5 -25   -1.98    3.40   0
   8  -4 -24    1.09    2.83   0
   9 -15 -30    1.76    3.24   0
   9 -12 -29    0.61    3.50   0
  10  -5 -21   37.48    3.70   0
 -23 -14 -23   -1.25    3.69   0
 -22 -15 -25    0.66    3.76   0
 -22 -11 -23    2.49    3.97   0
 -21 -12 -25    5.26    4.29   0
 -20 -20 -28    2.36    2.79   0
 -20 -18 -28    3.15    3.53   0
 -20 -13 -27    5.86    4.65   0
 -20  -9 -25   21.38    4.58   0
 -20  -8 -24   14.11    4.91   0
 -20  -7 -23   40.73    5.67   0
 -20  -6 -22    2.22    4.96   0
 -20  -5 -21   -3.11    4.39   0
 -20  -3 -17   31.79    4.44   0
 -19 -22 -29   -0.16    2.10   0
 -19 -20 -29    1.86    2.97   0
 -19 -18 -29    4.30    3.45   0
 -19 -16 -29    0.93    3.35   0
 -19 -13 -28   10.37    5.11   0
 -19 -10 -27    3.86    4.26   0
 -19  -9 -26   -3.33    4.83   0
 -19  -4 -21   21.26    5.16   0
 -19  -2 -17    6.09    4.02   0
 -19  -1 -14    1.59    3.41   0
 -18 -20 -30    0.91    2.80   0
 -18 -18 -30   -0.21    3.40   0
 -18 -13 -29    1.35    4.57   0
 -18 -10 -28   -1.54    4.84   0
 -18  -2 -20    1.21    3.72   0
 -18  -1 -17   40.34    4.82   0
 -17  -2 -21   -0.75    4.46   0
 -16 -13 -31    2.11    4.10   0
 -16  -1 -21   14.52    4.63   0
 -15 -23 -32    2.11    1.84   0
 -15 -15 -32   -1.52    4.44   0
 -15  -9 -30    3.50    4.67   0
 -15   1 -18    3.07    4.19   0
 -14 -21 -33    3.20    2.36   0
 -14 -19 -33    2.19    3.16   0
 -14 -17 -33   -0.67    3.30   0
 -14 -12 -32    3.58    4.65   0
 -14   0 -22   10.89    3.96   0
 -13 -24 -33    1.29    1.53   0
 -13 -14 -33    1.99    4.11   0
 -13 -11 -32   -0.37    5.65   0
 -13  -7 -30   -3.01    4.37   0
 -12 -20 -34    1.34    2.65   0
 -12 -18 -34    0.10    2.73   0
 -12 -16 -34   -0.85    3.07   0
 -12 -10 -32   -6.28    5.59   0
 -12  -1 -25   18.11    4.53   0
 -12   0 -24   -0.48    4.45   0
 -12   3 -17   54.21    4.75   0
 -11 -23 -34   -0.83    2.16   0
 -11 -15 -34   -4.17    3.96   0
 -11  -9 -32    2.59    5.97   0
 -11  -4 -29   14.93    5.06   0
 -11  -3 -28    3.41    5.02   0
 -11  -2 -27   33.56    5.35   0
 -11  -1 -26    4.74    4.36   0
 -11   2 -21    1.41    3.67   0
 -10  -8 -32    4.94    5.19   0
  -9 -22 -35   -0.51    2.44   0
  -9 -20 -35    2.66    3.07   0
  -9 -18 -35    2.64    3.42   0
  -9 -16 -35   -2.05    3.21   0
  -9  -7 -32    0.22    5.03   0
  -9  -6 -31   -6.19    5.81   0
  -9   1 -24   37.50    4.92   0
  -9   3 -20   11.51    4.10   0
  -8 -23 -35    0.55    2.08   0
  -8 -15 -35    3.97    3.59   0
  -8  -9 -33   16.73    6.35   0
  -8   0 -26    3.84    4.09   0
  -7 -24 -35   -0.11    1.69   0
  -7 -14 -35    2.34    3.85   0
  -7 -11 -34    4.75    5.78   0
  -7  -8 -33    1.43    5.07   0
  -7   2 -23    8.55    3.72   0
  -7   4 -17   51.07    4.58   0
  -6 -13 -35    4.68    4.33   0
  -6  -6 -32   11.13    5.22   0
  -6   0 -26   13.76    4.46   0
  -6   1 -25    0.64    3.86   0
  -6   4 -18   13.15    3.42   0
  -5  -8 -33    0.35    4.80   0
  -5   2 -23   37.44    4.72   0
  -4 -13 -35    8.50    4.46   0
  -4  -6 -32    8.03    4.94   0
  -4  -5 -31   33.47    5.96   0
  -4   1 -25    3.30    3.82   0
  -4   3 -21    9.76    3.63   0
  -4   4 -18  282.32    7.87   0
  -3 -14 -35    1.78    4.67   0
  -3  -8 -33   26.51    5.33   0
  -3   2 -23   32.02    4.16   0
  -2 -13 -35    4.77    4.09   0
  -2 -10 -34    5.35    4.38   0
  -2  -5 -31   12.94    4.76   0
  -2  -4 -30   17.99    5.52   0
  -2  -2 -28   -0.80    4.44   0
  -2  -1 -27    2.63    3.84   0
  -2   0 -26  136.74    6.70   0
  -1 -14 -35    2.23    4.15   0
  -1  -7 -32    0.94    4.80   0
  -1   1 -24    6.69    3.59   0
   0 -26 -34    1.31    1.95   0
   0 -21 -35    0.62    3.12   0
   0 -17 -35    2.90    3.93   0
   0  -9 -33    3.31    3.81   0
   0  -3 -29   23.21    4.30   0
   1 -25 -34    0.78    2.30   0
   1 -20 -35    1.95    2.91   0
   1 -18 -35    3.30    3.08   0
   1  -5 -30   -2.09    4.37   0
   1  -2 -27    4.34    4.45   0
   1  -1 -26   11.99    3.76   0
   1   2 -21  227.15    7.15   0
   2 -24 -34   -0.11    2.46   0
   2 -14 -34    6.75    4.92   0
   2 -11 -33    2.05    4.76   0
   2   0 -24   -1.86    3.13   0
   3 -26 -33    0.37    1.88   0
   3 -21 -34   -2.31    3.32   0
   3 -17 -34    4.13    4.20   0
   3 -15 -34    8.93    4.37   0
   3 -12 -33   10.35    5.03   0
   4 -13 -33   10.79    4.05   0
   4   0 -22   13.82    3.21   0
   5 -22 -33    0.21    3.11   0
   5 -16 -33    2.85    4.04   0
   5  -4 -27   34.84    4.06   0
   6 -14 -32   35.50    4.98   0
   6 -11 -31   21.14    4.20   0
   6  -5 -27    4.56    3.49   0
   6  -4 -26    4.52    3.42   0
   6  -1 -21   -0.48    2.74   0
   7 -11 -30   70.14    5.89   0
   7  -5 -26   13.37    3.39   0
   7  -2 -21   36.23    3.93   0
   8 -19 -31    7.34    3.63   0
   8 -17 -31    2.69    3.52   0
   8 -11 -29   -1.56    3.73   0
   8  -3 -21   17.95    3.48   0
   9 -11 -28   -0.32    3.48   0
  10 -11 -27    4.79    3.32   0
  10 -10 -26   -1.48    3.10   0
  10  -6 -22   32.06    3.58   0
 -23 -16 -23    0.37    3.32   0
 -23 -13 -22   -1.25    3.70   0
 -23 -12 -21    3.81    4.56   0
 -22 -21 -25    1.45    2.30   0
 -22 -19 -25    1.74    2.91   0
 -22 -17 -25    1.76    3.41   0
 -22 -14 -24    2.10    4.09   0
 -22 -10 -22   -2.77    4.07   0
 -22  -9 -21   -1.68    3.74   0
 -22  -8 -20   -0.76    3.73   0
 -21 -15 -26   25.07    4.84   0
 -21 -11 -24   -2.21    4.43   0
 -21  -5 -18   24.58    4.46   0
 -20 -12 -26    7.26    4.81   0
 -19  -8 -25    6.16    4.47   0
 -19  -7 -24    8.52    5.25   0
 -19  -6 -23   17.16    5.40   0
 -19  -5 -22    3.66    5.04   0
 -18  -9 -27   30.43    5.66   0
 -18  -8 -26    1.90    5.56   0
 -18  -4 -22    7.50    5.14   0
 -18  -3 -21    8.27    4.03   0
 -17  -3 -22   -4.79    4.50   0
 -16 -23 -31   -0.10    1.99   0
 -16 -15 -31    0.83    4.06   0
 -16 -12 -30    8.95    5.50   0
 -16  -2 -22   -6.66    4.50   0
 -16   1 -15   13.85    3.39   0
 -15 -21 -32   -2.97    2.18   0
 -15 -19 -32   -0.90    3.70   0
 -15 -17 -32    0.86    3.36   0
 -15  -8 -29    8.39    5.10   0
 -15  -2 -23    8.84    5.25   0
 -15  -1 -22    4.88    3.61   0
 -14 -24 -32    1.10    1.78   0
 -14 -14 -32    5.09    5.18   0
 -14  -7 -29   -7.01    4.75   0
 -14  -6 -28   17.08    6.33   0
 -14   2 -16    1.28    3.26   0
 -13 -22 -33    0.04    2.70   0
 -13 -16 -33    1.52    3.93   0
 -13  -6 -29   11.16    5.05   0
 -13  -5 -28   -0.06    4.49   0
 -13  -4 -27    6.03    5.99   0
 -13  -3 -26    8.57    5.74   0
 -13  -2 -25   62.95    6.34   0
 -13   1 -20   47.09    4.96   0
 -13   2 -17  112.25    6.16   0
 -12 -25 -33    0.76    1.35   0
 -12 -13 -33    2.98    4.45   0
 -12  -4 -28   16.31    5.08   0
 -12  -2 -26   10.48    4.58   0
 -11 -21 -34   -1.79    2.91   0
 -11 -19 -34   -2.29    3.40   0
 -11 -17 -34    3.93    3.30   0
 -11 -12 -33    4.70    5.04   0
 -11  -8 -31   -1.35    6.03   0
 -11   1 -22    6.85    4.00   0
 -11   3 -16   60.16    5.20   0
 -10 -24 -34   -0.78    1.88   0
 -10 -14 -34    8.70    4.05   0
 -10 -11 -33   -2.39    4.85   0
 -10  -7 -31    3.70    5.31   0
 -10   0 -24   10.82    5.05   0
  -9 -25 -34    1.27    1.52   0
  -9 -13 -34    0.78    4.10   0
  -9 -10 -33    7.34    5.22   0
  -9  -5 -30    6.44    4.62   0
  -9  -4 -29    2.87    5.88   0
  -9  -3 -28   19.78    5.97   0
  -9  -1 -26   10.40    4.49   0
  -9   2 -21    5.16    3.98   0
  -8 -21 -35   -0.37    2.49   0
  -8 -19 -35   -1.59    2.56   0
  -8 -17 -35    1.57    3.18   0
  -8 -12 -34    3.07    4.76   0
  -8  -8 -32    2.69    6.02   0
  -8   2 -22   24.50    4.19   0
  -7 -22 -35    2.12    2.45   0
  -7 -20 -35   12.32    3.49   0
  -7 -16 -35   -0.90    3.31   0
  -7  -6 -31    4.95    5.94   0
  -7   1 -24    3.64    3.72   0
  -7   3 -20   50.22    4.84   0
  -6 -23 -35    1.40    2.20   0
  -6 -12 -34   -8.63    5.28   0
  -6  -4 -30   22.41    5.01   0
  -6  -3 -29   18.20    5.15   0
  -6  -1 -27   15.44    4.50   0
  -5 -24 -35    0.75    1.86   0
  -5 -16 -35    8.19    4.65   0
  -5   1 -24   34.55    4.63   0
  -5   3 -20    0.10    3.30   0
  -4 -23 -35    0.36    2.74   0
  -4 -15 -35    3.43    4.13   0
  -4  -9 -33    8.60    4.92   0
  -4  -4 -30   18.73    4.59   0
  -4  -1 -27    3.26    3.84   0
  -4   2 -22    1.53    3.19   0
  -3 -11 -34    4.33    4.46   0
  -3  -7 -32    5.53    4.25   0
  -3   1 -24   42.93    4.71   0
  -2 -23 -35    3.81    2.55   0
  -2 -17 -35    3.30    4.23   0
  -2 -15 -35    8.96    4.07   0
  -2 -12 -34    1.32    4.90   0
  -2  -9 -33    6.55    4.10   0
  -2  -3 -29   25.69    4.59   0
  -2   2 -22   68.69    4.81   0
  -2   3 -19   35.02    4.11   0
  -1 -22 -35    4.49    2.66   0
  -1 -20 -35   -0.17    3.63   0
  -1  -6 -31   10.11    4.52   0
  -1  -5 -30   -3.36    4.81   0
  -1   2 -21  394.89    9.52   0
   0 -19 -35    2.73    3.28   0
   0  -8 -32    7.21    4.34   0
   0   1 -23   26.14    4.23   0
   1  -4 -29   14.17    3.97   0
   1   1 -22  114.45    5.62   0
   2 -22 -34   -2.09    3.27   0
   2 -16 -34   10.72    4.97   0
   2  -2 -26   -1.29    3.36   0
   2  -1 -25   -0.72    3.58   0
   2   1 -21  435.94    9.39   0
   3 -19 -34   -0.01    3.23   0
   3  -8 -31   -1.32    4.15   0
   3  -7 -30   27.32    5.28   0
   4 -23 -33   -1.96    2.91   0
   4 -15 -33   -3.45    4.30   0
   4 -12 -32   18.72    5.14   0
   4  -9 -31   10.63    4.21   0
   4  -1 -23    4.55    3.13   0
   5 -25 -32   -1.03    2.45   0
   5 -20 -33   -1.53    3.71   0
   5 -18 -33    0.08    3.58   0
   5 -13 -32   -4.00    4.18   0
   5  -9 -30   72.16    6.05   0
   5  -1 -22    7.94    3.20   0
   6 -22 -32    7.94    3.41   0
   6 -10 -30   48.49    5.52   0
   6  -2 -22   49.08    4.29   0
   7 -14 -31   -0.21    3.29   0
   7 -10 -29    2.63    4.22   0
   8 -14 -30   11.72    3.95   0
   9 -14 -29    7.66    3.67   0
   9 -10 -27    0.37    3.59   0
   9  -5 -22   -5.87    2.91   0
  10  -9 -25   12.40    3.42   0
  10  -8 -24    3.92    3.06   0
  10  -7 -23   35.10    3.59   0
 -23 -20 -23    0.94    2.59   0
 -23 -18 -23    4.10    3.12   0
 -23 -15 -22   -2.54    4.02   0
 -23 -11 -20    0.72    3.77   0
 -23 -10 -19    1.95    3.41   0
 -22 -13 -23   23.70    4.80   0
 -21 -19 -26    3.55    3.39   0
 -21 -17 -26    2.14    3.73   0
 -21 -14 -25   -3.89    4.04   0
 -21 -10 -23    1.26    4.74   0
 -21  -9 -22    0.72    4.29   0
 -21  -7 -20   -3.60    4.07   0
 -21  -6 -19    4.81    4.22   0
 -20 -17 -27    2.48    3.99   0
 -20 -11 -25    9.35    4.97   0
 -20  -4 -18    0.92    3.49   0
 -19 -23 -28    0.64    2.31   0
 -19 -15 -28    3.43    3.98   0
 -19 -12 -27    3.48    4.36   0
 -19  -3 -18   18.39    4.67   0
 -19  -2 -15    2.26    3.60   0
 -18 -23 -29   -0.49    2.27   0
 -18 -15 -29    6.52    4.14   0
 -18 -12 -28    2.33    4.37   0
 -18  -7 -25   97.10    7.38   0
 -18  -6 -24    3.48    4.19   0
 -18  -5 -23    7.88    4.47   0
 -18  -2 -18   34.34    4.96   0
 -18  -1 -15    3.80    3.64   0
 -17  -7 -26   31.60    6.35   0
 -17  -6 -25    7.29    5.90   0
 -17  -5 -24    6.80    5.51   0
 -17  -4 -23   26.92    4.72   0
 -17  -1 -18   10.83    3.70   0
 -16 -21 -31    0.43    2.73   0
 -16 -19 -31    3.33    3.79   0
 -16  -4 -24    0.22    4.04   0
 -16  -3 -23   10.50    4.51   0
 -16   1 -13   41.93    3.91   0
 -15 -14 -31    6.97    4.45   0
 -15 -11 -30   10.95    4.86   0
 -15  -3 -24   15.04    4.67   0
 -15   1 -16   20.55    3.82   0
 -14 -22 -32    4.40    2.84   0
 -14 -16 -32    6.45    4.76   0
 -14 -10 -30   -3.05    5.56   0
 -14  -5 -27   20.58    5.55   0
 -14  -4 -26   21.77    5.11   0
 -14   0 -20   71.72    6.01   0
 -14   2 -14   78.71    4.90   0
 -13 -25 -32   -0.65    1.70   0
 -13 -20 -33    1.76    2.85   0
 -13 -18 -33    1.47    2.88   0
 -13 -13 -32   -0.57    5.09   0
 -13 -10 -31   -2.17    4.84   0
 -12 -23 -33   -1.40    2.53   0
 -12 -15 -33   -2.63    4.00   0
 -12 -12 -32   -1.30    5.67   0
 -12  -9 -31    7.33    5.26   0
 -12  -8 -30   40.40    7.28   0
 -11 -11 -32   -3.52    5.66   0
 -11  -7 -30    4.09    5.22   0
 -10 -20 -34    5.72    3.46   0
 -10 -18 -34   -0.08    3.75   0
 -10 -16 -34    0.83    3.48   0
 -10 -13 -33    4.21    5.57   0
 -10 -10 -32    5.82    6.18   0
 -10  -5 -29    3.87    5.06   0
 -10  -4 -28    2.04    5.90   0
 -10  -3 -27   27.87    6.04   0
 -10  -2 -26   18.20    5.91   0
 -10  -1 -25   21.96    5.13   0
  -9 -15 -34    1.58    3.72   0
  -9 -12 -33   -2.12    5.72   0
  -9   1 -22    3.34    4.80   0
  -9   3 -18   70.40    4.84   0
  -8 -14 -34    4.75    4.18   0
  -8 -11 -33    4.18    5.94   0
  -8  -7 -31    5.89    5.21   0
  -8   1 -23   16.47    4.05   0
  -7 -25 -34    0.67    2.13   0
  -7 -13 -34   -2.67    4.56   0
  -7  -4 -29   10.05    4.58   0
  -7  -3 -28   12.33    5.55   0
  -7  -2 -27   26.58    5.00   0
  -7  -1 -26    3.74    3.97   0
  -7   2 -21   -0.71    3.42   0
  -6 -26 -34    1.41    1.59   0
  -6 -21 -35   -3.99    2.16   0
  -6 -19 -35   -2.45    2.57   0
  -6  -8 -32    3.00    4.93   0
  -5 -22 -35    2.01    2.79   0
  -5 -13 -34    0.82    5.20   0
  -5 -10 -33    7.23    5.79   0
  -5  -6 -31   11.17    4.75   0
  -5  -5 -30    2.03    5.64   0
  -5  -1 -26    6.11    5.09   0
  -4 -21 -35   -4.84    2.67   0
  -4 -19 -35   -1.48    3.82   0
  -4 -17 -35    1.29    4.19   0
  -4 -12 -34    9.47    4.67   0
  -4  -8 -32    3.64    5.73   0
  -4   1 -23   18.14    4.50   0
  -4   3 -19   22.53    3.48   0
  -3 -20 -35    1.62    3.73   0
  -3 -13 -34   19.13    5.53   0
  -3 -10 -33   10.49    4.80   0
  -3  -4 -29   12.36    5.10   0
  -3  -2 -27    3.74    4.69   0
  -3  -1 -26    5.52    3.88   0
  -3   2 -21   87.97    5.17   0
  -2 -26 -34    1.66    2.24   0
  -2   1 -23   43.36    4.27   0
  -1 -25 -34    3.38    2.51   0
  -1 -13 -34    0.44    3.92   0
  -1 -10 -33    1.03    3.89   0
  -1  -3 -28   14.72    4.14   0
   0 -24 -34   -0.77    2.62   0
   0  -7 -31   11.10    4.29   0
   0  -6 -30   -0.25    4.59   0
   0   0 -24   63.08    5.04   0
   0   2 -20  294.33    8.15   0
   1 -23 -34    6.13    3.36   0
   1 -15 -34   18.17    4.37   0
   2 -20 -34   -0.58    3.68   0
   2 -18 -34    3.96    3.74   0
   2 -13 -33    0.72    4.92   0
   3 -24 -33   -0.73    2.77   0
   3 -14 -33    3.36    4.01   0
   4 -26 -32    2.56    2.48   0
   4 -21 -33   -1.54    3.25   0
   4 -19 -33   -0.68    3.72   0
   4 -17 -33    0.41    4.07   0
   4  -8 -30   -0.92    3.87   0
   4  -7 -29    1.20    4.45   0
   4  -3 -25   -1.36    3.73   0
   5 -15 -32   -0.75    4.15   0
   5  -8 -29   -1.02    3.90   0
   6 -20 -32    8.39    3.90   0
   6 -18 -32   32.26    4.71   0
   6 -13 -31    8.51    3.83   0
   6  -9 -29    3.50    4.29   0
   6  -3 -23    3.14    3.57   0
   7 -22 -31    3.31    3.33   0
   7 -16 -31    8.14    4.16   0
   7 -13 -30    3.29    4.27   0
   7  -9 -28   -2.34    3.92   0
   7  -3 -22    2.22    2.84   0
   8 -16 -30    1.74    3.43   0
   8 -10 -28   10.71    3.49   0
   8  -9 -27   -0.00    3.57   0
   8  -5 -23   -0.52    3.16   0
   8  -4 -22  122.24    5.09   0
   9 -16 -29    0.88    3.21   0
   9  -9 -26    2.27    3.43   0
   9  -8 -25    2.45    3.29   0
   9  -7 -24   -1.84    3.07   0
   9  -6 -23   40.11    3.98   0
  10 -13 -27    0.06    3.00   0
 -22 -22 -24    0.08    2.26   0
 -22 -18 -24   -0.04    3.50   0
 -22 -16 -24    2.43    3.98   0
 -22 -12 -22    4.53    4.15   0
 -22  -7 -17   14.79    3.98   0
 -21  -5 -16   92.23    5.56   0
 -20 -21 -27    1.58    2.59   0
 -20 -19 -27    4.38    3.84   0
 -20 -14 -26   -5.97    4.41   0
 -20 -10 -24    5.49    4.86   0
 -20  -9 -23    8.39    4.84   0
 -19 -21 -28    4.39    3.25   0
 -19 -19 -28    3.20    3.79   0
 -19 -17 -28   -4.37    3.31   0
 -19 -14 -27    1.79    5.02   0
 -19 -11 -26    3.30    4.74   0
 -19  -4 -19   19.73    4.76   0
 -18 -21 -29    3.06    3.21   0
 -18 -19 -29    4.60    3.91   0
 -18 -17 -29    1.25    3.78   0
 -18 -14 -28    5.27    4.67   0
 -18 -11 -27   -4.39    4.52   0
 -17  -2 -19   73.64    5.94   0
 -16 -14 -30    6.15    4.41   0
 -16  -1 -19    6.25    3.93   0
 -16   0 -16   12.54    4.16   0
 -15 -24 -31   -0.91    1.70   0
 -15 -16 -31    0.33    4.81   0
 -15 -10 -29    1.38    4.79   0
 -15  -1 -20   19.50    5.10   0
 -15   1 -14    5.81    3.67   0
 -14 -20 -32    2.51    2.80   0
 -14 -18 -32   -2.71    3.69   0
 -14 -13 -31    7.15    4.91   0
 -14  -9 -29   24.57    6.59   0
 -14  -1 -21   35.58    5.36   0
 -14   1 -17    9.66    3.44   0
 -13 -12 -31    1.86    5.72   0
 -13  -9 -30    8.88    5.31   0
 -13  -8 -29   -2.80    5.36   0
 -13   1 -18   22.09    4.74   0
 -13   2 -15  100.25    5.19   0
 -12 -26 -32    0.95    1.68   0
 -12 -21 -33    3.49    2.84   0
 -12 -19 -33    3.30    3.03   0
 -12 -17 -33   -2.31    3.27   0
 -12  -7 -29   36.65    7.05   0
 -11 -24 -33   -0.39    2.17   0
 -11 -16 -33    0.73    4.33   0
 -11  -5 -28   35.44    6.10   0
 -11  -4 -27   12.15    5.65   0
 -11  -3 -26    7.50    5.44   0
 -11  -2 -25   38.96    5.58   0
 -11  -1 -24    8.60    4.07   0
 -10 -25 -33    2.09    2.18   0
 -10   1 -21   41.41    4.83   0
  -9 -26 -33   -0.21    1.75   0
  -9 -21 -34   -2.81    2.66   0
  -9 -19 -34    4.53    3.84   0
  -9 -17 -34    1.55    3.44   0
  -9   2 -19   17.15    4.70   0
  -8 -27 -33   -0.96    1.49   0
  -8 -24 -34    1.43    2.23   0
  -8 -16 -34    2.03    3.60   0
  -8  -5 -29   38.54    6.84   0
  -8  -1 -25   18.72    4.65   0
  -8   0 -24   24.84    4.53   0
  -8   3 -17    0.37    3.33   0
  -7 -15 -34   12.72    4.65   0
  -7   1 -22    2.07    4.26   0
  -7   3 -18   49.88    4.43   0
  -6 -14 -34    1.82    4.98   0
  -6 -11 -33   -5.66    4.65   0
  -6   0 -24    0.20    3.62   0
  -5 -25 -34    2.10    2.31   0
  -5  -9 -32   32.25    6.54   0
  -5  -4 -29   -1.15    4.53   0
  -5  -2 -27   68.07    5.84   0
  -5   3 -18   31.32    3.88   0
  -4 -14 -34    6.58    4.51   0
  -4   0 -24  300.59    9.05   0
  -3  -3 -28   25.47    4.62   0
  -2 -14 -34   -0.03    4.07   0
  -2 -11 -33    1.49    4.25   0
  -2  -7 -31   -0.88    3.98   0
  -2  -6 -30   43.81    6.23   0
  -2  -1 -25    5.88    4.27   0
  -2   0 -24   24.26    4.15   0
  -2   2 -20  130.00    5.95   0
  -1 -15 -34   -1.33    3.86   0
  -1  -9 -32    3.78    4.46   0
  -1   1 -22    1.19    3.24   0
   0 -27 -33   -2.41    1.98   0
   0 -22 -34   -3.52    3.18   0
   0 -10 -32   -1.10    5.05   0
   0  -5 -29    9.19    3.96   0
   0  -4 -28   43.15    5.02   0
   0  -3 -27    0.60    3.45   0
   0  -2 -26    1.35    3.32   0
   1 -26 -33    0.22    2.43   0
   1 -21 -34   -0.78    2.96   0
   1 -19 -34    3.03    3.72   0
   1 -17 -34    6.59    3.62   0
   1  -7 -30   10.42    4.72   0
   1  -1 -24    1.81    3.30   0
   2 -25 -33    1.30    2.68   0
   2 -15 -33    4.80    4.84   0
   2   0 -22    2.56    3.37   0
   3 -27 -32    0.94    2.21   0
   3 -22 -33    2.49    3.69   0
   3 -16 -33    8.21    4.72   0
   3 -10 -31    0.31    3.73   0
   4 -14 -32   58.53    6.14   0
   4 -11 -31   -4.29    3.83   0
   4  -6 -28   -1.83    3.07   0
   4  -4 -26   11.04    3.68   0
   5 -23 -32   -1.31    3.25   0
   5 -17 -32    9.08    4.38   0
   5 -12 -31   22.56    4.39   0
   5  -7 -28    5.10    3.55   0
   5  -6 -27   32.76    4.73   0
   5  -5 -26   -0.09    3.94   0
   5  -4 -25    8.33    3.45   0
   5  -3 -24   12.15    3.40   0
   6 -15 -31    1.68    4.17   0
   6 -12 -30   12.37    4.65   0
   6  -8 -28    7.13    3.27   0
   6  -7 -27   46.72    5.09   0
   6  -5 -25   -3.31    3.63   0
   6  -4 -24   31.29    3.88   0
   7 -20 -31   -3.65    3.10   0
   7 -18 -31   12.67    4.33   0
   7  -8 -27   -1.28    3.83   0
   7  -7 -26    6.27    3.67   0
   7  -6 -25   18.49    3.84   0
   7  -5 -24    1.23    3.36   0
   7  -4 -23    3.80    2.95   0
   8 -18 -30   10.40    3.80   0
   8 -13 -29    6.59    3.44   0
   8  -8 -26    8.54    3.23   0
   8  -7 -25   82.05    5.15   0
   8  -6 -24   28.79    3.58   0
   9 -13 -28    0.85    3.87   0
  10 -12 -26    8.89    3.47   0
 -23 -21 -22   -1.72    3.03   0
 -23 -19 -22   -2.80    3.52   0
 -23 -17 -22   -0.41    3.41   0
 -23 -14 -21    2.04    3.68   0
 -23 -13 -20    3.21    4.53   0
 -22 -15 -23    6.55    4.11   0
 -22 -11 -21    4.68    4.39   0
 -22 -10 -20    9.52    4.07   0
 -22  -9 -19    1.03    3.86   0
 -21 -16 -25    5.45    3.75   0
 -21 -13 -24    3.16    3.77   0
 -21  -6 -17    2.99    3.94   0
 -20 -16 -26   17.55    4.99   0
 -20 -13 -25   24.43    5.35   0
 -20  -8 -22   11.28    4.82   0
 -20  -7 -21   13.16    4.37   0
 -20  -4 -16    0.80    3.84   0
 -19 -24 -27   -0.30    2.33   0
 -19 -10 -25    9.51    4.64   0
 -19  -9 -24   11.62    5.49   0
 -19  -8 -23    0.16    5.04   0
 -19  -6 -21    1.39    4.95   0
 -19  -5 -20   -0.88    4.56   0
 -19  -3 -16   12.58    4.08   0
 -18 -24 -28    3.10    2.44   0
 -18 -10 -26    1.59    4.80   0
 -18  -9 -25   20.33    6.13   0
 -18  -4 -20    2.95    4.67   0
 -17 -10 -27    5.95    5.14   0
 -17  -3 -20   -5.04    4.48   0
 -17  -1 -16   15.35    3.65   0
 -16 -24 -30   -0.52    1.49   0
 -16 -24 -30    0.87    1.12   0
 -16 -22 -30   -1.30    3.16   0
 -16 -16 -30    8.94    4.38   0
 -16 -13 -29   -1.53    5.21   0
 -16  -2 -20   24.40    4.30   0
 -16   0 -14    5.73    3.60   0
 -15 -18 -31    3.34    4.00   0
 -15  -9 -28   -4.11    4.73   0
 -15  -2 -21    1.18    4.27   0
 -14 -25 -31   -0.15    1.79   0
 -14 -15 -31    4.57    5.50   0
 -14 -12 -30    5.05    5.81   0
 -14  -8 -28   14.83    6.33   0
 -14   1 -15   60.76    5.13   0
 -13 -23 -32   -0.25    2.42   0
 -13 -21 -32    6.61    3.47   0
 -13 -19 -32   -2.75    3.30   0
 -13 -17 -32   -0.69    3.94   0
 -13  -7 -28   -0.64    5.12   0
 -12 -14 -32   17.21    5.39   0
 -12 -11 -31   -0.55    4.99   0
 -12  -6 -28   22.79    5.37   0
 -12  -5 -27    2.96    4.46   0
 -12  -4 -26    5.15    4.52   0
 -12  -3 -25   11.67    4.45   0
 -12  -2 -24    5.03    4.66   0
 -11 -27 -32   -0.00    1.01   0
 -11 -22 -33    3.25    2.77   0
 -11 -20 -33    1.38    3.39   0
 -11 -18 -33    9.93    3.76   0
 -11 -13 -32   -4.98    4.70   0
 -11   2 -17   30.71    4.42   0
 -10 -15 -33   -2.80    3.99   0
 -10 -12 -32   -3.97    4.89   0
 -10   0 -22    1.52    3.73   0
  -9 -14 -33   -1.25    4.55   0
  -9 -11 -32   -5.24    4.90   0
  -9  -7 -30    3.90    5.18   0
  -9  -6 -29    3.30    6.06   0
  -9  -1 -24   38.40    5.03   0
  -8 -22 -34    9.26    2.97   0
  -8 -20 -34    3.66    3.18   0
  -8 -18 -34   -1.46    3.16   0
  -8 -13 -33   -9.86    5.12   0
  -8 -10 -32   12.83    5.45   0
  -8  -4 -28   52.57    6.00   0
  -8  -3 -27   71.02    6.26   0
  -8  -2 -26    3.41    4.14   0
  -8   1 -21   17.48    4.92   0
  -7 -23 -34    0.08    2.46   0
  -7 -21 -34   -0.47    3.36   0
  -7 -19 -34    0.02    3.70   0
  -7 -12 -33    4.59    5.00   0
  -7  -8 -31   13.82    4.97   0
  -7   2 -19   13.40    4.28   0
  -6 -27 -33   -1.74    1.52   0
  -6 -24 -34    3.52    2.60   0
  -6 -16 -34    2.70    4.18   0
  -6 -10 -32   12.54    6.25   0
  -6  -5 -29   30.74    5.18   0
  -6  -4 -28   16.22    5.78   0
  -6  -3 -27    0.16    5.31   0
  -6  -2 -26    4.23    4.25   0
  -6  -1 -25   -0.01    3.82   0
  -6   2 -20   30.12    4.18   0
  -5 -23 -34   -1.93    3.16   0
  -5 -15 -34    7.62    4.52   0
  -5  -8 -31   40.25    6.84   0
  -5   1 -22   17.56    3.74   0
  -4 -24 -34    1.27    2.50   0
  -4 -16 -34    6.32    5.08   0
  -4 -10 -32   17.06    6.07   0
  -4  -6 -30   -1.55    3.96   0
  -4  -4 -28    4.38    5.06   0
  -4  -1 -25   -0.85    3.56   0
  -4   2 -20  458.24    9.89   0
  -3 -17 -34   11.31    4.97   0
  -3 -15 -34    1.27    4.19   0
  -3   1 -22   40.32    4.32   0
  -3   2 -19   27.48    4.45   0
  -2 -27 -33    1.47    2.15   0
  -2 -24 -34   -1.44    2.47   0
  -2 -18 -34    0.92    4.27   0
  -2 -16 -34    2.58    4.01   0
  -2 -10 -32    8.75    5.51   0
  -2  -5 -29    1.87    3.74   0
  -2  -4 -28   87.30    6.07   0
  -2  -3 -27   11.91    4.10   0
  -1 -23 -34    4.08    2.82   0
  -1  -8 -31    4.06    4.36   0
   0 -20 -34    0.71    3.40   0
   0  -9 -31    0.41    4.98   0
   0   0 -22    5.22    4.29   0
   1  -6 -29    5.27    4.00   0
   1  -5 -28   14.08    4.34   0
   1  -4 -27    4.42    4.46   0
   1  -3 -26    0.30    3.40   0
   1  -2 -25    9.66    3.81   0
   2 -23 -33    0.28    3.45   0
   2 -17 -33   11.24    4.99   0
   2 -12 -32    8.19    4.93   0
   2  -2 -24   39.68    5.02   0
   2  -1 -23   66.41    4.82   0
   3 -20 -33    3.28    3.42   0
   3 -18 -33    1.95    3.57   0
   3 -13 -32   10.32    4.45   0
   3  -9 -30    8.59    5.09   0
   4 -24 -32   -2.16    3.03   0
   4 -10 -30   11.41    4.49   0
   4  -1 -21   26.79    3.74   0
   5 -26 -31    5.88    2.71   0
   5 -21 -32   -0.94    3.85   0
   5 -19 -32    0.13    3.93   0
   5 -14 -31    7.52    4.63   0
   5 -11 -30    2.87    3.77   0
   6 -23 -31    7.28    3.53   0
   6 -17 -31   -1.70    4.15   0
   7 -15 -30    0.64    3.94   0
   7 -12 -29   10.74    4.45   0
   8 -15 -29   23.13    4.34   0
   8 -12 -28    3.95    3.85   0
  10 -11 -25    2.82    3.25   0
 -23 -16 -21    0.76    3.56   0
 -23 -12 -19    5.31    3.83   0
 -23 -11 -18    4.56    3.37   0
 -22 -23 -23    4.92    2.80   0
 -22 -17 -23    0.11    3.89   0
 -22 -14 -22    1.97    4.26   0
 -21 -20 -25   -1.31    3.35   0
 -21 -18 -25    0.33    3.47   0
 -21 -15 -24    2.99    4.28   0
 -21 -12 -23   -1.61    3.90   0
 -21 -11 -22   -2.34    4.70   0
 -21  -7 -18    0.87    4.02   0
 -20 -22 -26   -0.09    2.87   0
 -20 -20 -26    5.52    3.90   0
 -20 -18 -26    5.19    4.36   0
 -20 -12 -24    1.49    4.80   0
 -20  -5 -17   18.22    4.55   0
 -19 -22 -27    2.24    3.13   0
 -19 -18 -27    0.91    4.02   0
 -19 -16 -27    0.68    3.77   0
 -19 -13 -26   12.23    5.14   0
 -19  -7 -22    0.65    3.99   0
 -18 -22 -28    0.41    3.18   0
 -18 -18 -28    0.86    4.11   0
 -18 -16 -28    2.27    3.87   0
 -18 -13 -27    0.84    4.37   0
 -18  -8 -24   11.33    5.08   0
 -18  -7 -23   24.87    5.91   0
 -18  -6 -22   52.58    6.24   0
 -18  -5 -21    0.99    4.02   0
 -17  -8 -25   48.36    7.16   0
 -17  -6 -23    4.91    5.44   0
 -17  -5 -22   20.94    5.54   0
 -17  -4 -21   -0.79    3.63   0
 -17  -2 -17   22.77    4.51   0
 -17  -1 -14   21.26    4.04   0
 -16 -20 -30    0.58    3.47   0
 -16 -18 -30    0.62    3.70   0
 -16  -3 -21    7.01    4.17   0
 -16  -1 -17   14.44    3.68   0
 -15 -25 -30   -1.51    2.01   0
 -15 -15 -30   20.44    5.06   0
 -15 -12 -29    5.95    4.82   0
 -15  -8 -27    4.48    5.23   0
 -15  -4 -23   14.50    5.75   0
 -15  -3 -22   16.81    4.22   0
 -14 -23 -31    0.42    2.85   0
 -14 -17 -31   -1.59    4.13   0
 -14  -7 -27    1.01    4.52   0
 -14  -6 -26   11.68    5.23   0
 -14   0 -18   24.12    4.26   0
 -13 -26 -31    3.65    1.94   0
 -13 -14 -31    7.18    5.09   0
 -13 -11 -30    7.58    5.20   0
 -13  -6 -27    6.03    4.51   0
 -13  -5 -26   10.51    4.79   0
 -13  -4 -25   -0.62    4.58   0
 -13  -3 -24    6.58    4.41   0
 -12 -27 -31    1.16    1.72   0
 -12 -24 -32    0.57    2.50   0
 -12 -18 -32    4.86    4.37   0
 -12 -16 -32   -0.71    4.22   0
 -12 -13 -31    2.66    6.02   0
 -11 -25 -32    4.27    2.53   0
 -11 -15 -32    0.79    5.44   0
 -10 -21 -33    3.16    3.30   0
 -10 -19 -33    2.19    3.34   0
 -10 -17 -33   -0.71    3.50   0
 -10 -11 -31    1.88    6.14   0
 -10  -7 -29    2.74    4.67   0
 -10  -1 -23    3.09    3.83   0
 -10   1 -19   46.43    5.43   0
  -9 -24 -33    1.90    2.49   0
  -9 -16 -33    0.43    3.75   0
  -9 -10 -31    6.22    5.35   0
  -9  -5 -28    2.69    5.09   0
  -9  -4 -27   12.22    4.67   0
  -8 -25 -33    1.94    2.70   0
  -8 -15 -33    3.08    4.54   0
  -8 -12 -32   -0.05    5.91   0
  -8  -9 -31    7.06    5.31   0
  -8   2 -18   15.61    3.82   0
  -7 -26 -33    4.03    2.21   0
  -7 -14 -33   -3.10    4.62   0
  -7 -11 -32    9.62    5.34   0
  -7  -7 -30   -0.53    4.45   0
  -7  -6 -29   28.79    6.37   0
  -7  -1 -24   -2.61    3.61   0
  -6 -20 -34    5.62    3.68   0
  -6 -18 -34    3.06    3.87   0
  -6 -13 -33    6.94    4.94   0
  -6  -9 -31    4.85    6.09   0
  -6   1 -21   52.02    4.89   0
  -5 -21 -34    3.54    3.21   0
  -5 -11 -32   -3.66    5.11   0
  -5  -7 -30    2.58    4.81   0
  -5   2 -19  219.64    7.41   0
  -4 -22 -34    6.33    3.39   0
  -4 -20 -34   -2.18    3.37   0
  -4 -13 -33   -0.18    4.47   0
  -4  -3 -27   29.54    4.71   0
  -4   1 -21   71.07    4.99   0
  -3 -21 -34    1.57    3.19   0
  -3 -19 -34    4.18    3.73   0
  -3 -11 -32    3.88    5.47   0
  -3  -7 -30    4.06    4.17   0
  -3  -1 -24   36.01    5.12   0
  -2 -13 -33    6.49    4.38   0
  -2  -9 -31    5.76    5.46   0
  -1 -26 -33    0.45    2.50   0
  -1 -11 -32    2.76    4.05   0
  -1  -6 -29    1.69    4.22   0
  -1  -5 -28    0.56    4.61   0
  -1  -3 -26   63.21    5.70   0
  -1   1 -20  890.07   13.38   0
   0 -28 -32   -0.45    2.04   0
   0 -25 -33   -1.24    2.67   0
   0 -12 -32   34.61    6.17   0
   0  -8 -30   10.07    5.12   0
   0  -1 -23   36.27    4.97   0
   1 -24 -33    0.95    3.34   0
   1 -16 -33   13.19    4.33   0
   2 -26 -32    0.81    2.87   0
   2 -21 -33    1.17    4.05   0
   2 -19 -33    0.19    3.59   0
   2  -3 -25   14.26    4.03   0
   2   0 -20   92.53    4.97   0
   3 -28 -31    2.29    2.16   0
   3 -25 -32    6.63    3.12   0
   3 -15 -32   13.46    5.15   0
   3 -12 -31   62.16    6.39   0
   3  -8 -29   -2.36    3.93   0
   4 -27 -31   -0.55    2.46   0
   4 -22 -32    1.36    3.66   0
   4 -20 -32   21.35    4.54   0
   4 -18 -32    3.35    4.32   0
   4  -2 -22   33.52    3.97   0
   5  -2 -21   87.64    4.77   0
   6 -21 -31    5.31    3.80   0
   6 -19 -31    3.18    3.99   0
   6 -14 -30   18.04    4.72   0
   6 -11 -29   12.56    4.04   0
   6  -3 -21   43.34    4.19   0
   7 -23 -30   -1.33    3.23   0
   7 -17 -30    7.62    4.19   0
   7 -11 -28    6.00    4.25   0
   8 -11 -27    1.71    3.75   0
   9 -11 -26    2.34    3.55   0
   9  -6 -21  608.49    9.87   0
  10 -10 -24   10.65    3.33   0
  10  -9 -23    2.23    2.96   0
  10  -8 -22   27.63    3.47   0
 -23 -18 -21    3.71    4.07   0
 -22 -21 -23    0.55    3.02   0
 -22 -19 -23   -2.71    3.37   0
 -22 -13 -21    3.92    4.36   0
 -21 -17 -24   -0.63    4.14   0
 -21 -10 -21    4.76    3.51   0
 -21  -9 -20    1.13    4.55   0
 -21  -8 -19    8.45    4.04   0
 -20 -15 -25   12.11    5.02   0
 -20 -11 -23   21.16    5.28   0
 -20  -6 -18   58.01    5.80   0
 -19 -20 -27   -2.82    3.14   0
 -19 -15 -26    6.55    5.34   0
 -19 -12 -25   16.08    4.96   0
 -19  -4 -17   56.92    4.97   0
 -18 -20 -28   -0.10    3.42   0
 -18 -15 -27   -2.05    4.65   0
 -18  -3 -17    5.86    3.60   0
 -18  -2 -14   70.06    5.02   0
 -16 -25 -29   -1.51    2.01   0
 -16 -15 -29    3.08    4.49   0
 -16  -6 -24   52.98    6.31   0
 -16  -5 -23    5.78    4.18   0
 -16  -2 -18   21.15    4.70   0
 -15 -23 -30    0.27    2.90   0
 -15 -17 -30    7.13    4.42   0
 -15 -11 -28   12.94    6.27   0
 -15  -1 -18    2.29    3.71   0
 -14 -26 -30   -1.78    1.80   0
 -14 -21 -31    4.99    3.10   0
 -14 -19 -31   -4.96    3.59   0
 -14 -11 -29   17.49    5.49   0
 -14  -1 -19    2.11    3.88   0
 -13 -24 -31    1.69    2.89   0
 -13 -16 -31    0.37    4.59   0
 -13 -13 -30   -3.16    5.73   0
 -13 -10 -29   25.46    6.00   0
 -12 -22 -32   -0.27    2.84   0
 -12 -20 -32    0.71    2.97   0
 -11 -28 -31   -0.36    1.50   0
 -11 -23 -32   -3.31    2.83   0
 -11 -17 -32    6.56    5.04   0
 -11 -12 -31    1.34    5.15   0
 -11  -8 -29    2.66    5.32   0
 -11  -7 -28   12.63    5.26   0
 -11  -2 -23    4.01    5.04   0
 -11  -1 -22    5.57    4.06   0
 -10 -26 -32    1.65    2.05   0
 -10 -14 -32   -2.37    4.77   0
 -10  -6 -28   62.72    6.87   0
 -10  -4 -26    2.23    4.26   0
 -10  -3 -25    9.98    4.51   0
 -10  -2 -24   12.89    4.43   0
  -9 -27 -32    0.56    1.87   0
  -9 -22 -33    0.71    2.92   0
  -9 -20 -33    0.29    3.19   0
  -9 -18 -33    3.72    3.59   0
  -9 -13 -32    2.53    5.02   0
  -9  -9 -30   -3.31    5.14   0
  -9   2 -17   66.20    4.70   0
  -8 -28 -32   -0.37    1.14   0
  -8 -28 -32   -0.08    0.81   0
  -8 -23 -33   -0.62    2.88   0
  -8 -17 -33   -0.02    3.96   0
  -8  -8 -30    9.88    5.49   0
  -8  -7 -29   17.80    6.09   0
  -8  -1 -23   19.89    4.20   0
  -7 -24 -33    5.04    2.87   0
  -7 -10 -31    3.21    5.18   0
  -7  -5 -28   14.85    4.59   0
  -7  -4 -27    2.08    4.29   0
  -7  -3 -26    1.27    4.00   0
  -7   1 -20   26.08    4.15   0
  -6 -25 -33   -1.51    2.55   0
  -6 -15 -33    0.75    4.51   0
  -6 -12 -32    0.09    4.95   0
  -6  -8 -30    2.46    5.96   0
  -6   2 -18  202.33    6.96   0
  -5 -29 -32    0.47    1.22   0
  -5 -26 -33    0.94    2.18   0
  -5 -14 -33    0.65    4.61   0
  -5  -6 -29   55.57    5.88   0
  -5  -5 -28   -1.39    4.65   0
  -5  -4 -27    5.25    5.10   0
  -5  -3 -26   14.12    4.48   0
  -5  -2 -25    0.06    3.88   0
  -5  -1 -24   35.33    4.68   0
  -4 -25 -33    2.66    2.98   0
  -4 -15 -33    2.06    5.22   0
  -4 -12 -32   10.23    5.85   0
  -4  -9 -31    3.41    4.76   0
  -4   0 -22   65.95    4.86   0
  -3 -29 -32   -0.24    1.73   0
  -3  -6 -29    6.95    4.66   0
  -3  -5 -28   17.17    4.50   0
  -3  -4 -27   -2.58    3.59   0
  -3  -3 -26   13.97    4.17   0
  -3  -2 -25    7.40    3.73   0
  -3   1 -20   64.47    4.76   0
  -2 -12 -32   15.75    4.55   0
  -2  -8 -30    4.63    4.43   0
  -2   0 -22    2.21    3.46   0
  -1 -24 -33   -1.26    3.04   0
  -1 -16 -33   -0.47    3.98   0
  -1 -10 -31    2.99    4.36   0
  -1  -4 -27    0.74    3.65   0
   0 -23 -33    5.80    3.55   0
   0  -2 -24    9.73    3.84   0
   1 -27 -32    1.98    2.53   0
   1 -22 -33   -0.09    3.23   0
   1 -20 -33    3.99    3.37   0
   1 -18 -33    0.89    3.49   0
   1  -9 -30    2.01    3.88   0
   3 -23 -32   -2.66    3.47   0
   3 -17 -32    2.66    4.63   0
   4 -15 -31   -3.71    4.64   0
   4 -12 -30    6.02    4.84   0
   4  -8 -28    0.61    3.18   0
   4  -7 -27    2.62    4.14   0
   4  -4 -24   12.04    3.97   0
   4  -3 -23   11.62    3.44   0
   5 -27 -30    0.84    2.60   0
   5 -24 -31    1.52    3.42   0
   5 -18 -31    9.47    4.33   0
   5 -16 -31   -0.11    3.61   0
   5 -13 -30    8.95    3.92   0
   5  -9 -28    3.80    3.19   0
   5  -8 -27   25.87    4.41   0
   5  -4 -23    3.26    3.64   0
   5  -3 -22   13.96    3.30   0
   6 -10 -28    2.50    3.50   0
   6  -9 -27   22.76    4.68   0
   6  -4 -22   26.79    3.94   0
   7 -21 -30    6.36    3.65   0
   7 -19 -30    0.92    3.85   0
   7 -14 -29   -1.30    3.54   0
   7  -4 -21   45.77    3.69   0
   8 -17 -29   -4.14    3.59   0
   8 -14 -28   24.19    4.48   0
   8 -10 -26   -0.91    3.64   0
   8  -6 -22    0.18    3.17   0
   8  -5 -21    4.94    2.55   0
   9 -17 -28    8.35    3.69   0
   9 -14 -27    0.30    3.57   0
   9 -10 -25    8.81    3.23   0
   9  -9 -24   19.79    3.67   0
   9  -8 -23   68.51    4.48   0
   9  -7 -22   25.83    3.60   0
 -23 -22 -21   -1.40    2.61   0
 -23 -20 -21    5.23    3.28   0
 -23 -15 -20    8.52    4.06   0
 -23 -14 -19    2.68    4.20   0
 -22 -24 -22   -1.20    2.85   0
 -22 -16 -22    4.24    4.10   0
 -22 -12 -20   -7.74    4.11   0
 -22 -11 -19   -2.73    3.78   0
 -22 -10 -18    8.37    4.09   0
 -22  -9 -17    9.07    4.11   0
 -21 -23 -24   -0.14    2.96   0
 -21 -21 -24    2.59    3.51   0
 -21 -19 -24    9.91    4.21   0
 -21 -14 -23    3.38    3.85   0
 -21  -6 -15    4.20    3.66   0
 -20 -23 -25    1.79    3.18   0
 -20 -17 -25    4.84    4.65   0
 -20 -14 -24   11.10    5.08   0
 -20 -10 -22    1.58    4.28   0
 -20  -9 -21    7.78    5.14   0
 -20  -8 -20    3.58    4.84   0
 -19 -25 -26    2.22    2.18   0
 -19 -17 -26   -0.52    4.54   0
 -19 -11 -24    9.37    4.85   0
 -19 -10 -23    4.60    5.32   0
 -19  -6 -19   26.68    5.17   0
 -19  -5 -18    4.69    3.66   0
 -18 -25 -27    1.23    2.36   0
 -18 -17 -27    1.33    4.67   0
 -17 -11 -26    9.04    5.16   0
 -17  -3 -18   -1.06    3.51   0
 -17  -2 -15   23.15    4.29   0
 -16 -23 -29   -0.44    2.81   0
 -16 -19 -29    3.12    4.57   0
 -16 -14 -28   16.23    6.02   0
 -16  -3 -19   67.55    6.08   0
 -15 -26 -29    1.26    2.30   0
 -15 -21 -30    0.63    3.23   0
 -15 -19 -30    0.70    3.94   0
 -15 -14 -29    1.11    4.70   0
 -15 -10 -27    2.44    6.10   0
 -14 -16 -30    5.06    4.75   0
 -14 -13 -29    6.59    6.02   0
 -14  -9 -27   -5.69    5.45   0
 -14  -2 -20   13.95    4.33   0
 -13 -27 -30   -0.54    1.53   0
 -13 -22 -31    1.87    2.76   0
 -13 -20 -31    0.95    3.43   0
 -13 -18 -31    4.65    4.28   0
 -13  -9 -28   21.98    5.99   0
 -13  -8 -27    4.47    6.19   0
 -12 -25 -31   -0.92    2.74   0
 -12 -12 -30   -0.76    5.18   0
 -12  -8 -28   37.61    6.10   0
 -12  -7 -27   -0.06    5.08   0
 -12  -6 -26    4.05    5.33   0
 -12  -3 -23   -4.50    5.24   0
 -12  -2 -22   -0.38    4.02   0
 -12   0 -18   13.65    4.56   0
 -11 -21 -32    1.58    3.25   0
 -11 -19 -32    2.09    3.46   0
 -11 -11 -30   10.08    5.04   0
 -11  -5 -26   -2.12    4.14   0
 -11  -4 -25   15.39    4.64   0
 -11  -3 -24    7.58    4.17   0
 -10 -24 -32    0.52    2.63   0
 -10 -16 -32   21.90    5.35   0
 -10 -10 -30   21.86    5.94   0
 -10   0 -20  118.29    6.26   0
  -9 -25 -32    3.31    3.01   0
  -9 -15 -32    2.66    5.00   0
  -9 -12 -31   15.22    5.66   0
  -9  -8 -29   17.99    5.72   0
  -9  -1 -22   -0.55    4.10   0
  -9   1 -18   25.50    4.50   0
  -8 -21 -33    0.67    3.06   0
  -8 -19 -33    2.77    3.50   0
  -8 -14 -32   -0.63    4.94   0
  -8 -11 -31    1.04    5.13   0
  -8  -6 -28   21.75    5.45   0
  -8  -5 -27    9.52    5.08   0
  -8  -4 -26    0.88    4.20   0
  -8  -3 -25   17.70    4.72   0
  -8  -2 -24   -1.09    3.90   0
  -8   1 -19   40.48    4.37   0
  -7 -27 -32    2.44    2.43   0
  -7 -22 -33   -0.26    2.65   0
  -7 -20 -33    4.09    3.36   0
  -7 -18 -33    4.32    4.68   0
  -6 -28 -32   -0.63    1.73   0
  -6 -23 -33    1.41    3.01   0
  -6 -19 -33   -1.68    4.63   0
  -6 -17 -33    4.24    4.52   0
  -6  -7 -29   95.12    7.42   0
  -6  -1 -23   10.90    4.03   0
  -5 -24 -33   -0.43    2.83   0
  -5 -18 -33    4.19    5.12   0
  -5 -16 -33    0.12    4.42   0
  -5 -13 -32    3.92    4.90   0
  -5 -10 -31    5.59    5.15   0
  -4 -23 -33   -0.98    3.37   0
  -4 -17 -33    6.28    5.22   0
  -3 -18 -33   -4.35    4.68   0
  -3 -16 -33    1.88    4.26   0
  -3 -13 -32    0.79    5.33   0
  -3 -10 -31    3.55    4.18   0
  -2 -28 -32   -1.37    1.97   0
  -2 -19 -33    7.62    4.62   0
  -2 -17 -33    8.12    4.30   0
  -2  -7 -29   11.48    4.14   0
  -2  -6 -28    7.08    4.78   0
  -2  -2 -24  109.44    6.04   0
  -2  -1 -23   39.52    4.40   0
  -2   1 -19 1982.49   19.43   0
  -1 -27 -32    2.01    2.57   0
  -1 -13 -32    3.17    4.42   0
  -1  -9 -30    0.56    4.18   0
   0 -11 -31    7.04    4.47   0
   0  -5 -27   13.97    3.92   0
   0  -4 -26   16.34    3.99   0
   0  -3 -25   -1.33    3.33   0
   0   0 -20  936.56   13.50   0
   1 -25 -32    2.91    3.43   0
   1  -8 -29   30.80    4.67   0
   1  -7 -28   44.69    5.56   0
   1  -2 -23   26.43    4.15   0
   2 -24 -32    0.20    3.40   0
   2 -16 -32   13.01    4.53   0
   2 -13 -31   -0.99    4.42   0
   2  -1 -21  430.06    9.38   0
   3 -29 -30    0.28    2.11   0
   3 -21 -32    1.02    3.35   0
   3 -19 -32   -0.84    3.56   0
   3 -14 -31    3.79    4.35   0
   4 -28 -30    4.38    2.64   0
   4 -25 -31   -2.40    3.10   0
   4  -6 -26    5.12    3.26   0
   4  -5 -25   18.50    3.73   0
   5 -22 -31    1.23    3.42   0
   5 -20 -31   -2.02    3.85   0
   5 -12 -29   69.90    6.07   0
   5  -7 -26    2.83    3.46   0
   5  -6 -25   10.84    3.60   0
   5  -5 -24    4.98    3.28   0
   6 -24 -30    1.26    3.37   0
   6 -16 -30   22.30    4.23   0
   6 -13 -29   75.27    5.67   0
   6  -8 -26    4.52    3.35   0
   6  -7 -25    6.66    3.84   0
   6  -6 -24   40.29    4.53   0
   7 -16 -29    9.36    4.18   0
   7 -13 -28   39.29    5.08   0
   7  -9 -26   10.11    3.41   0
   7  -8 -25   17.71    3.90   0
   7  -7 -24   41.24    4.34   0
   7  -6 -23   72.88    4.90   0
   7  -5 -22    8.31    3.04   0
   8  -9 -25    2.99    3.02   0
   8  -8 -24   61.49    4.34   0
   8  -7 -23   37.67    3.67   0
 -23 -17 -20   -1.60    3.48   0
 -23 -13 -18    3.17    3.82   0
 -22 -22 -22   -2.93    2.92   0
 -22 -18 -22   -0.34    3.98   0
 -22 -15 -21    2.41    4.18   0
 -21 -16 -23   -1.40    4.32   0
 -21 -13 -22    6.16    4.17   0
 -21 -12 -21    2.56    4.62   0
 -20 -21 -25   -0.14    3.77   0
 -20 -19 -25   -1.13    3.42   0
 -20 -13 -23    2.11    4.85   0
 -19 -23 -26    2.96    3.05   0
 -19 -21 -26   33.32    4.95   0
 -19 -14 -25    1.76    4.94   0
 -19  -9 -22   31.60    5.19   0
 -19  -8 -21    5.53    4.38   0
 -18 -21 -27    5.93    3.96   0
 -18 -19 -27    4.31    4.39   0
 -18 -14 -26   17.67    5.16   0
 -18 -10 -24    5.60    4.90   0
 -18  -9 -23   54.34    6.92   0
 -18  -8 -22   -3.93    5.03   0
 -18  -7 -21    5.69    4.92   0
 -18  -5 -19    9.25    4.18   0
 -18  -3 -15   14.17    4.00   0
 -17 -10 -25    4.59    5.52   0
 -17  -5 -20    3.47    4.92   0
 -17  -4 -19    4.69    3.57   0
 -16 -26 -28   -0.04    2.37   0
 -16  -4 -20    8.87    4.87   0
 -15 -16 -29    0.24    4.48   0
 -15 -13 -28   -4.33    4.59   0
 -15  -9 -26    0.31    5.18   0
 -15  -4 -21    6.52    4.68   0
 -15  -3 -20   26.64    4.29   0
 -15  -1 -16   21.91    3.87   0
 -14 -27 -29    0.99    2.01   0
 -14 -24 -30    0.32    2.54   0
 -14 -22 -30   -0.29    3.61   0
 -14 -20 -30    1.64    4.45   0
 -14  -8 -26    7.23    4.84   0
 -14  -7 -25   13.20    6.17   0
 -14  -3 -21   21.52    4.46   0
 -14  -1 -17   14.55    4.64   0
 -13 -12 -29   -2.16    5.12   0
 -13  -7 -26   11.02    5.37   0
 -13  -6 -25    7.86    4.97   0
 -13  -5 -24   32.20    6.07   0
 -13  -4 -23   -0.02    4.72   0
 -12 -28 -30    0.44    1.29   0
 -12 -28 -30    1.24    1.01   0
 -12 -23 -31    5.28    2.92   0
 -12 -21 -31    5.01    3.94   0
 -12 -19 -31    5.30    4.77   0
 -12 -17 -31   -1.56    4.40   0
 -12 -11 -29    1.10    5.25   0
 -12  -5 -25   40.15    5.46   0
 -12  -4 -24   16.83    4.77   0
 -11 -29 -30    0.93    1.60   0
 -11 -26 -31   -0.54    2.49   0
 -11 -16 -31    4.08    5.96   0
 -11 -10 -29   18.47    5.35   0
 -11   1 -16   91.47    5.24   0
 -10 -27 -31    3.57    2.19   0
 -10 -22 -32   -0.61    3.01   0
 -10 -20 -32    4.16    3.72   0
 -10  -9 -29   26.67    5.99   0
 -10  -8 -28   60.48    7.45   0
 -10  -1 -21   44.72    4.90   0
  -9 -28 -31    0.86    1.79   0
  -9 -23 -32   -2.10    3.35   0
  -9 -19 -32    5.16    4.39   0
  -9 -17 -32   -1.20    4.08   0
  -9 -11 -30    2.62    5.87   0
  -9  -7 -28   -0.06    4.43   0
  -9  -6 -27    1.34    4.38   0
  -9  -4 -25   65.05    6.78   0
  -9  -3 -24   23.93    5.58   0
  -9  -2 -23    3.40    3.88   0
  -8 -29 -31   -0.28    1.31   0
  -8 -29 -31    0.55    0.83   0
  -8 -26 -32    1.35    2.29   0
  -8 -16 -32    0.20    4.82   0
  -8 -10 -30    3.96    4.75   0
  -8   0 -20    2.86    3.58   0
  -7 -15 -32   -0.87    4.76   0
  -7 -12 -31    2.19    5.07   0
  -7  -1 -22    0.15    3.63   0
  -6 -21 -33   -1.79    3.53   0
  -6 -14 -32    3.91    4.96   0
  -6  -6 -28   -1.90    4.23   0
  -6  -5 -27   22.44    4.99   0
  -6  -3 -25    8.33    4.26   0
  -6  -2 -24   50.56    5.04   0
  -5 -30 -31    0.09    1.40   0
  -5 -27 -32    1.79    2.39   0
  -5 -22 -33    2.74    3.48   0
  -5 -20 -33   -0.68    3.92   0
  -5  -9 -30   23.64    5.57   0
  -4 -21 -33    3.35    3.68   0
  -4 -19 -33   10.57    4.46   0
  -4 -14 -32    5.08    4.80   0
  -4 -11 -31    2.75    4.32   0
  -4  -5 -27    2.94    3.98   0
  -4  -4 -26    5.07    4.13   0
  -4  -3 -25    2.94    3.80   0
  -4   1 -19  226.46    7.29   0
  -3 -30 -31    0.73    1.72   0
  -3 -22 -33   -1.99    3.27   0
  -3 -20 -33    2.51    3.77   0
  -3  -9 -30    5.20    4.31   0
  -3  -8 -29    5.73    5.29   0
  -3  -1 -22   42.36    4.94   0
  -2 -21 -33    4.24    3.76   0
  -2 -14 -32    0.70    3.84   0
  -2  -5 -27    5.78    3.87   0
  -2  -3 -25   22.72    4.05   0
  -1 -15 -32   12.87    4.66   0
  -1 -12 -31    2.80    4.42   0
  -1  -8 -29    0.73    4.28   0
  -1  -2 -23    3.18    4.35   0
   0 -29 -31    2.36    2.06   0
   0 -26 -32    3.02    2.62   0
   0 -10 -30   10.04    4.54   0
   1 -28 -31    2.62    2.67   0
   1 -23 -32    5.25    3.84   0
   1  -6 -27    5.10    3.59   0
   1  -5 -26   38.90    4.49   0
   1  -4 -25    0.85    3.34   0
   1  -3 -24   -1.20    3.56   0
   2 -27 -31    2.86    2.97   0
   2 -22 -32   22.64    4.38   0
   2 -20 -32   -1.60    3.73   0
   2  -3 -23    4.49    3.92   0
   2  -2 -22  113.11    5.62   0
   3 -26 -31   -0.99    2.75   0
   3 -13 -30   -0.25    4.95   0
   3 -10 -29   29.92    4.51   0
   4 -23 -31   11.78    3.99   0
   4 -21 -31   -0.28    3.92   0
   4 -19 -31    6.31    4.40   0
   4 -17 -31   -0.98    3.84   0
   4 -14 -30   84.08    6.87   0
   5 -25 -30    2.25    3.50   0
   5 -15 -30    3.19    3.80   0
   5 -11 -28   22.25    4.71   0
   6 -22 -30   -0.16    3.65   0
   6 -20 -30    7.34    4.18   0
   6 -15 -29    4.86    4.45   0
   6 -12 -28   34.80    5.14   0
   7 -24 -29   -1.22    3.22   0
   7 -18 -29   -1.51    3.85   0
   8 -16 -28    0.47    3.90   0
   8 -13 -27   -4.02    2.98   0
   9 -16 -27   34.01    4.44   0
  10 -12 -24   31.63    3.97   0
 -23 -23 -20    0.08    2.70   0
 -23 -21 -20   -0.16    3.08   0
 -23 -19 -20   -0.45    3.51   0
 -23 -16 -19    1.25    3.70   0
 -22 -25 -21    0.65    2.43   0
 -22 -20 -22    8.85    3.47   0
 -22 -14 -20   -0.14    4.29   0
 -21 -18 -23   -2.90    3.93   0
 -21 -15 -22    5.17    4.57   0
 -21 -11 -20    2.90    4.52   0
 -21 -10 -19   22.31    5.21   0
 -21  -9 -18    3.11    4.30   0
 -21  -8 -17    3.89    3.57   0
 -20 -16 -24    1.84    3.95   0
 -20  -6 -16  136.98    6.73   0
 -19 -26 -25    3.22    2.19   0
 -19 -16 -25    9.26    5.52   0
 -19 -13 -24    4.26    4.58   0
 -19  -5 -16   30.04    4.80   0
 -18 -26 -26   -0.17    2.36   0
 -18 -16 -26    0.43    4.85   0
 -18  -4 -16   28.74    4.78   0
 -17  -8 -23   21.09    4.87   0
 -17  -7 -22    7.06    4.71   0
 -17  -6 -21    3.85    3.78   0
 -17  -3 -16   28.82    4.76   0
 -17  -2 -13   23.03    4.04   0
 -16 -24 -28   -0.22    3.32   0
 -16 -18 -28   -1.78    4.92   0
 -16 -16 -28    1.57    4.52   0
 -16  -7 -23   17.75    4.86   0
 -16  -6 -22    6.93    4.60   0
 -16  -2 -16  122.76    6.00   0
 -15 -27 -28    3.15    2.52   0
 -15 -24 -29   -2.25    2.53   0
 -15 -22 -29   -1.93    3.78   0
 -15 -20 -29   -1.33    4.67   0
 -15 -18 -29   -3.38    4.17   0
 -15 -12 -27   12.78    6.39   0
 -15  -5 -22    2.56    4.11   0
 -15  -2 -17  108.95    6.44   0
 -14 -15 -29   22.57    5.58   0
 -14 -12 -28    2.41    5.13   0
 -14   0 -14   44.47    4.35   0
 -13 -28 -29    2.72    2.06   0
 -13 -25 -30   -2.17    2.45   0
 -13 -23 -30    1.63    3.30   0
 -13 -14 -29   13.23    6.41   0
 -13 -11 -28   45.60    6.34   0
 -13  -1 -18   17.93    4.19   0
 -12 -29 -29    0.05    1.75   0
 -12 -26 -30   -0.99    2.77   0
 -12 -10 -28   19.68    5.97   0
 -11 -24 -31   -1.64    2.47   0
 -11 -22 -31    5.51    3.91   0
 -11 -20 -31    2.23    4.22   0
 -11 -18 -31    5.09    4.58   0
 -11 -13 -30   14.04    5.66   0
 -11  -8 -27    6.83    6.31   0
 -11  -2 -21    5.26    5.12   0
 -10 -25 -31    5.08    3.37   0
 -10 -15 -31    3.80    5.20   0
 -10 -12 -30    4.51    5.45   0
 -10  -7 -27   -3.54    4.84   0
 -10  -4 -24    4.16    5.17   0
 -10  -2 -22   22.23    4.46   0
 -10   0 -18  217.77    8.00   0
  -9 -21 -32    0.13    3.32   0
  -9 -14 -31    2.79    5.23   0
  -9 -10 -29   34.21    7.06   0
  -8 -24 -32    0.70    2.56   0
  -8 -22 -32    4.09    3.91   0
  -8 -20 -32   -2.84    4.05   0
  -8 -18 -32   12.98    4.52   0
  -8 -13 -31   -0.27    5.05   0
  -8  -1 -21   11.23    4.87   0
  -8   1 -17    2.67    4.14   0
  -7 -28 -31    4.63    2.46   0
  -7 -25 -32   -2.47    2.49   0
  -7 -17 -32   -1.15    4.57   0
  -7 -11 -30   -0.31    6.07   0
  -7  -7 -28   22.23    5.48   0
  -7  -6 -27   58.50    6.08   0
  -7  -5 -26   -0.63    5.33   0
  -7  -4 -25   24.08    5.68   0
  -7  -3 -24    5.52    4.86   0
  -7  -2 -23    7.58    3.77   0
  -6 -29 -31   -2.75    1.64   0
  -6 -26 -32    1.99    2.36   0
  -6 -16 -32    2.14    4.68   0
  -6 -13 -31   10.50    6.26   0
  -6   0 -20  275.81    8.24   0
  -5 -25 -32   -1.29    3.34   0
  -5 -15 -32   -1.81    4.58   0
  -5 -12 -31   45.26    6.01   0
  -5  -8 -29   -1.11    4.22   0
  -5  -7 -28   11.52    4.67   0
  -5  -2 -23   40.90    5.43   0
  -5   1 -18   48.28    4.58   0
  -4 -26 -32    3.94    2.60   0
  -4 -10 -30   23.38    5.01   0
  -4   0 -20  106.27    5.49   0
  -3 -15 -32    1.15    4.53   0
  -3 -12 -31   37.60    5.43   0
  -3  -7 -28   11.22    4.73   0
  -3  -2 -23   29.66    4.31   0
  -2 -29 -31    0.29    2.09   0
  -2 -16 -32   29.59    5.27   0
  -2 -10 -30   13.57    4.46   0
  -2   0 -20  187.18    6.84   0
  -1 -25 -32    3.96    2.98   0
  -1 -17 -32    1.52    5.06   0
  -1 -11 -30   -1.39    5.00   0
  -1  -7 -28    5.55    3.90   0
  -1  -6 -27   22.20    4.27   0
  -1  -5 -26   -1.76    3.42   0
  -1  -3 -24   33.52    4.61   0
   0 -24 -32   -0.67    3.07   0
   0 -22 -32    5.84    4.07   0
   0 -13 -31    4.80    4.13   0
   0  -9 -29    5.39    3.87   0
   0  -1 -21  786.74   12.55   0
   1 -21 -32    4.02    3.68   0
   1  -1 -20   17.00    3.63   0
   2 -15 -31   14.97    4.74   0
   3 -30 -29    2.22    2.33   0
   3 -24 -31    2.51    3.83   0
   3  -8 -27    4.28    3.74   0
   4 -29 -29    1.06    2.51   0
   4 -26 -30   20.01    3.77   0
   4 -10 -28   10.32    3.94   0
   4  -9 -27   -3.00    3.99   0
   5 -28 -29    0.87    2.82   0
   5 -23 -30    0.18    3.76   0
   5 -19 -30   -1.38    4.12   0
   5 -14 -29    1.13    4.46   0
   5 -10 -27   15.76    4.17   0
   6 -11 -27    4.47    4.09   0
   7 -22 -29    6.78    3.72   0
   7 -20 -29    6.99    4.14   0
   7 -15 -28   -0.20    4.21   0
   7 -12 -27    3.63    3.57   0
   8 -22 -28    4.39    3.60   0
   8 -20 -28    0.13    3.59   0
   8 -18 -28   -0.34    3.62   0
   8 -12 -26   75.40    5.35   0
   9 -18 -27   15.82    3.95   0
   9 -12 -25    9.56    3.38   0
   9 -11 -24   38.77    4.16   0
  10 -11 -23   56.11    4.24   0
  10 -10 -22   52.06    4.01   0
 -23 -24 -19    0.39    2.93   0
 -23 -15 -18    4.29    3.98   0
 -22 -17 -21   -0.19    4.03   0
 -22 -13 -19    3.23    4.16   0
 -22 -12 -18   20.37    4.51   0
 -22 -10 -16   -0.68    3.71   0
 -21 -22 -23    6.86    3.29   0
 -21 -20 -23    2.28    3.49   0
 -21 -14 -21    5.07    4.54   0
 -20 -24 -24    3.34    3.06   0
 -20 -22 -24    9.53    4.09   0
 -20 -20 -24   11.19    4.52   0
 -20 -18 -24    5.64    4.11   0
 -20 -15 -23    6.47    5.09   0
 -20 -11 -21   21.88    4.65   0
 -20 -10 -20   -1.87    5.00   0
 -20  -9 -19   49.94    5.94   0
 -20  -8 -18    5.78    4.44   0
 -20  -7 -17   80.93    5.60   0
 -19 -27 -24   -1.15    2.46   0
 -19 -18 -25    1.13    4.81   0
 -19 -12 -23   11.62    4.84   0
 -19 -11 -22    6.21    5.26   0
 -19  -6 -17   40.96    5.35   0
 -19  -4 -13   21.43    3.94   0
 -18 -24 -26   -3.53    3.28   0
 -18 -12 -24    7.76    5.88   0
 -18  -5 -17    4.25    4.24   0
 -18  -3 -13    6.45    3.64   0
 -17 -12 -25   24.47    5.99   0
 -17  -4 -17  114.33    6.48   0
 -16 -22 -28    5.74    3.58   0
 -16 -20 -28    0.89    3.90   0
 -16 -15 -27    2.60    5.96   0
 -16  -3 -17   17.38    4.65   0
 -15 -11 -26   12.19    6.66   0
 -15  -1 -14    3.72    3.86   0
 -14 -28 -28   -0.10    2.14   0
 -14 -25 -29    4.94    2.83   0
 -14 -17 -29   -2.34    4.61   0
 -14 -14 -28   -1.93    5.89   0
 -14 -11 -27   -3.94    5.21   0
 -14  -2 -18   30.62    4.46   0
 -13 -21 -30   11.61    4.33   0
 -13 -10 -27    3.91    5.49   0
 -13  -2 -19    3.59    3.83   0
 -12 -24 -30   -0.73    3.20   0
 -12 -18 -30   -0.92    5.50   0
 -12 -16 -30   15.54    5.62   0
 -12 -13 -29   11.92    5.26   0
 -12  -8 -26    5.81    5.62   0
 -12  -3 -21   13.87    5.31   0
 -12   0 -16   77.34    5.00   0
 -11 -30 -29    0.16    1.51   0
 -11 -30 -29    0.67    0.85   0
 -11 -27 -30   -0.46    2.47   0
 -11 -15 -30    1.59    5.15   0
 -11 -12 -29   -0.32    5.35   0
 -11  -7 -26    3.99    4.93   0
 -11  -6 -25   19.76    6.09   0
 -11  -5 -24    4.58    5.17   0
 -11  -4 -23   15.12    5.31   0
 -11  -3 -22   19.29    4.57   0
 -10 -28 -30    3.50    2.42   0
 -10 -23 -31   -3.56    3.52   0
 -10 -21 -31    5.71    4.23   0
 -10 -19 -31    7.64    4.99   0
 -10 -14 -30   -3.28    6.07   0
 -10 -11 -29   -0.91    4.61   0
 -10  -5 -25    6.54    4.49   0
  -9 -29 -30    2.27    2.18   0
  -9 -26 -31    2.59    2.61   0
  -9 -16 -31    5.44    5.19   0
  -9 -13 -30   18.06    5.93   0
  -9  -9 -28    6.17    6.13   0
  -9  -1 -20  125.30    6.51   0
  -8 -30 -30    0.66    1.39   0
  -8 -30 -30   -0.22    0.76   0
  -8 -27 -31    4.50    2.44   0
  -8 -15 -31   27.16    5.96   0
  -8 -12 -30    6.02    4.89   0
  -8  -7 -27   47.37    5.84   0
  -8  -2 -22   24.29    4.20   0
  -7 -23 -32    2.92    3.11   0
  -7 -21 -32    8.38    4.20   0
  -7 -19 -32    9.88    4.58   0
  -7 -14 -31    1.52    5.05   0
  -7 -10 -29    7.41    6.17   0
  -6 -24 -32    2.82    2.97   0
  -6 -22 -32    8.50    4.69   0
  -6 -20 -32    5.38    4.94   0
  -6 -18 -32   -2.12    4.35   0
  -6  -8 -28   37.12    6.28   0
  -5 -31 -30    0.94    1.24   0
  -5 -31 -30    0.51    0.72   0
  -5 -28 -31   -0.22    2.39   0
  -5 -23 -32    4.19    4.13   0
  -5 -21 -32    6.30    4.87   0
  -5 -17 -32    6.38    4.70   0
  -5 -14 -31   11.96    6.14   0
  -5 -11 -30    2.27    5.01   0
  -5  -6 -27   31.39    5.07   0
  -5  -5 -26    3.96    4.25   0
  -5  -4 -25    8.30    4.06   0
  -5  -3 -24    1.20    3.74   0
  -4 -24 -32    1.83    3.17   0
  -4  -9 -29   -0.19    4.23   0
  -4  -1 -21   72.42    4.91   0
  -3 -31 -30    1.70    1.77   0
  -3 -23 -32    2.64    4.03   0
  -3 -19 -32    5.60    5.10   0
  -3 -17 -32   15.15    5.07   0
  -3 -14 -31   50.15    6.58   0
  -3 -11 -30   -0.60    4.15   0
  -3  -6 -27    4.50    3.86   0
  -3  -5 -26    2.36    3.89   0
  -3  -4 -25    0.92    3.59   0
  -3  -3 -24   -1.49    3.30   0
  -2 -22 -32    1.67    4.21   0
  -2 -20 -32   14.91    5.06   0
  -2 -18 -32    2.42    4.24   0
  -2  -9 -29   -2.39    4.22   0
  -2  -8 -28    2.68    4.57   0
  -2  -1 -21  937.90   13.91   0
  -1 -28 -31    5.10    2.66   0
  -1 -14 -31   40.55    5.29   0
   0 -30 -30    3.36    2.24   0
   0 -27 -31    7.13    3.26   0
   0 -12 -30    6.94    4.16   0
   0  -8 -28    5.22    4.02   0
   0  -7 -27    9.64    3.83   0
   0  -6 -26    7.09    4.54   0
   0  -4 -24   48.03    5.25   0
   0  -3 -23   13.12    3.88   0
   1 -29 -30    2.72    2.72   0
   1 -26 -31   -0.45    3.46   0
   1  -9 -28    2.32    4.60   0
   1  -2 -21  230.96    7.65   0
   2 -28 -30    4.23    3.07   0
   2 -25 -31   -1.54    3.23   0
   2 -23 -31    0.91    4.12   0
   2 -19 -31   11.49    5.16   0
   2 -17 -31    5.77    4.83   0
   2 -14 -30   44.50    6.20   0
   3 -27 -30    5.97    3.23   0
   3 -22 -31    1.41    3.50   0
   3 -20 -31    2.65    3.76   0
   3 -15 -30    0.79    5.14   0
   3 -12 -29   71.88    6.03   0
   4 -16 -30   57.17    5.75   0
   4 -13 -29   -3.05    3.51   0
   4  -8 -26   11.75    3.73   0
   4  -7 -25   16.48    4.31   0
   4  -6 -24   50.56    4.80   0
   4  -5 -23    4.85    3.84   0
   4  -4 -22   47.47    4.22   0
   5 -21 -30    5.48    3.60   0
   5  -9 -26   18.88    4.42   0
   5  -4 -21   19.57    3.16   0
   6 -25 -29   12.23    3.81   0
   6 -17 -29    4.84    3.67   0
   6 -14 -28    7.38    4.61   0
   6 -10 -26   31.48    4.70   0
   6  -5 -21   19.03    3.74   0
   7 -25 -28   39.07    4.65   0
   7 -11 -26    3.79    3.34   0
   7 -10 -25   14.02    3.92   0
   8 -15 -27   13.54    3.63   0
   8 -11 -25    1.15    3.05   0
   8 -10 -24    1.53    3.47   0
   9 -20 -27    7.63    3.45   0
   9 -15 -26    1.93    3.59   0
   9 -10 -23    1.76    3.23   0
   9  -9 -22   31.05    3.81   0
   9  -8 -21   30.76    3.75   0
 -23 -22 -19    2.39    3.80   0
 -23 -20 -19    2.75    3.82   0
 -23 -18 -19    3.95    3.55   0
 -22 -26 -20   -0.73    2.18   0
 -22 -23 -21   -0.79    3.36   0
 -22 -21 -21    2.23    3.71   0
 -22 -19 -21    1.39    3.62   0
 -22 -16 -20    3.49    4.20   0
 -22 -11 -17    1.20    3.37   0
 -21 -25 -22    1.51    2.71   0
 -21 -17 -22    2.52    4.49   0
 -21 -13 -20    7.02    4.89   0
 -21  -8 -15   15.96    4.11   0
 -20 -17 -23   -6.08    4.60   0
 -20 -14 -22    8.72    5.11   0
 -19 -20 -25   -0.50    3.33   0
 -19 -15 -24   -0.16    4.46   0
 -19 -10 -21    5.84    5.16   0
 -19  -9 -20   -2.58    4.88   0
 -19  -8 -19    2.99    4.88   0
 -19  -7 -18    2.35    4.45   0
 -18 -27 -25    1.28    2.39   0
 -18 -20 -26    8.66    3.93   0
 -18 -15 -25    4.79    4.65   0
 -18 -11 -23    1.61    4.71   0
 -18 -10 -22    5.81    5.57   0
 -18  -6 -18   51.40    5.79   0
 -17 -11 -24    3.62    5.29   0
 -17  -5 -18    2.70    4.43   0
 -17  -3 -14    2.12    3.78   0
 -16 -17 -27    2.92    5.35   0
 -16  -4 -18   11.19    4.76   0
 -16  -2 -14   -0.78    3.68   0
 -15 -28 -27   -3.83    2.18   0
 -15 -25 -28   -2.31    3.04   0
 -15 -19 -28    8.66    5.36   0
 -15 -17 -28    2.01    4.73   0
 -15 -14 -27   19.15    5.65   0
 -15  -3 -18    2.85    3.90   0
 -14 -23 -29    2.32    3.65   0
 -14 -21 -29   -4.60    3.67   0
 -14 -19 -29   -2.90    4.37   0
 -14 -10 -26   -1.15    4.60   0
 -14  -9 -25    9.74    5.91   0
 -14  -3 -19    1.44    3.79   0
 -14  -1 -15   57.16    4.44   0
 -13 -29 -28    2.03    1.73   0
 -13 -16 -29    6.37    5.23   0
 -13 -13 -28    0.25    4.78   0
 -13  -9 -26   22.92    5.94   0
 -13  -8 -25   17.86    6.00   0
 -13  -1 -16  187.74    7.39   0
 -12 -30 -28    0.26    1.75   0
 -12 -20 -30    6.82    4.48   0
 -12 -15 -29    0.22    6.17   0
 -12  -6 -24    6.05    4.33   0
 -12  -5 -23   24.71    4.98   0
 -12  -4 -22    1.47    4.14   0
 -12  -1 -17  183.49    7.49   0
 -11 -25 -30    0.91    3.44   0
 -11 -17 -30    2.49    5.12   0
 -10 -10 -28   13.47    5.10   0
 -10  -1 -19   42.40    4.60   0
  -9 -24 -31    2.11    3.04   0
  -9 -22 -31   11.27    4.36   0
  -9 -20 -31    0.88    4.37   0
  -9 -18 -31    8.72    4.70   0
  -9  -8 -27   50.91    6.13   0
  -8 -31 -29    0.23    1.59   0
  -8 -25 -31   -1.31    2.57   0
  -8 -17 -31    0.33    4.88   0
  -8 -11 -29   33.70    5.82   0
  -8  -6 -26    0.89    4.22   0
  -8  -5 -25   16.35    4.48   0
  -8  -4 -24   46.13    5.36   0
  -8  -3 -23   18.23    4.31   0
  -8   0 -18    9.52    3.71   0
  -7 -26 -31    2.40    3.09   0
  -7 -16 -31    2.88    5.01   0
  -7  -9 -28   25.29    6.54   0
  -7  -1 -20   24.41    4.08   0
  -6 -30 -30    2.04    1.82   0
  -6 -15 -31    2.07    5.00   0
  -6 -12 -30   11.03    5.44   0
  -6  -3 -23   -0.88    4.38   0
  -6  -2 -22   25.54    4.35   0
  -5 -10 -29    5.32    4.38   0
  -4 -27 -31    3.40    2.95   0
  -4 -22 -32    1.77    3.77   0
  -4 -15 -31    2.57    4.78   0
  -4  -8 -28    9.70    4.33   0
  -4  -7 -27   33.72    5.39   0
  -4  -2 -22    1.18    3.16   0
  -3 -21 -32    2.04    3.79   0
  -3 -10 -29   23.53    5.30   0
  -2 -30 -30    1.93    2.27   0
  -2 -12 -30   41.37    5.40   0
  -2  -7 -27   48.97    5.18   0
  -2  -6 -26    4.96    4.56   0
  -2  -4 -24   41.20    5.14   0
  -2  -3 -23   26.31    4.08   0
  -2  -2 -22   70.70    5.07   0
  -1 -26 -31    7.77    3.63   0
  -1 -16 -31   -0.42    5.24   0
  -1 -13 -30   25.53    5.55   0
  -1  -9 -28    0.28    4.84   0
  -1  -1 -20  787.94   12.54   0
   0 -31 -29   -1.68    2.16   0
   0 -25 -31    3.15    3.46   0
   0  -5 -25   17.58    3.82   0
   1 -24 -31   -2.61    3.67   0
   1 -20 -31   -1.42    4.41   0
   1 -18 -31   -0.42    3.90   0
   1  -8 -27    0.52    3.68   0
   1  -7 -26    4.61    4.40   0
   1  -3 -22   41.91    4.36   0
   2 -21 -31    6.05    4.04   0
   3 -31 -28    1.84    2.13   0
   3 -25 -30   -0.35    3.83   0
   3 -17 -30   -1.93    4.88   0
   4 -30 -28    0.50    2.50   0
   4 -24 -30   -1.04    3.19   0
   4 -22 -30    4.65    4.21   0
   4 -20 -30    1.89    4.41   0
   4 -18 -30    2.48    3.96   0
   4 -15 -29   -2.44    4.72   0
   4 -12 -28   -0.79    4.52   0
   5 -29 -28    1.92    2.68   0
   5 -26 -29    0.77    3.44   0
   5 -16 -29   15.78    4.21   0
   5 -13 -28   24.69    4.02   0
   5  -8 -25   -0.60    3.40   0
   5  -7 -24   57.74    4.66   0
   5  -6 -23    4.04    3.23   0
   5  -5 -22    2.60    2.74   0
   6 -23 -29   32.98    4.48   0
   6 -21 -29   -0.97    3.96   0
   6 -19 -29    4.32    3.79   0
   6  -9 -25   29.99    4.01   0
   6  -8 -24  127.58    6.11   0
   6  -6 -22   -0.22    2.93   0
   7 -17 -28    4.80    3.60   0
   7 -14 -27   78.61    5.42   0
   7  -9 -24   -0.13    2.84   0
   7  -7 -22  118.54    5.57   0
   7  -6 -21   58.92    4.19   0
   8 -17 -27   18.20    4.40   0
   8 -14 -26   -5.40    3.61   0
   8  -9 -23  165.46    5.94   0
   8  -8 -22   62.42    4.53   0
   8  -7 -21   44.75    3.71   0
   9 -17 -26   13.15    3.93   0
   9 -14 -25   30.33    4.26   0
  10 -14 -24    6.27    3.39   0
 -23 -17 -18   -2.15    3.76   0
 -22 -24 -20    0.29    3.71   0
 -22 -18 -20   -4.26    3.87   0
 -22 -15 -19   -2.01    4.28   0
 -21 -23 -22    1.58    3.53   0
 -21 -21 -22   -1.33    3.86   0
 -21 -19 -22   -2.22    3.67   0
 -21 -16 -21   -1.90    4.37   0
 -21 -12 -19   -1.10    4.50   0
 -21 -10 -17   -1.14    4.24   0
 -21  -9 -16    6.46    4.22   0
 -20 -25 -23    1.94    2.92   0
 -20 -13 -21    1.81    4.85   0
 -20  -7 -15    3.05    3.97   0
 -19 -28 -23   -0.39    2.26   0
 -19 -25 -24    0.88    3.25   0
 -19 -17 -24    4.15    4.56   0
 -19 -14 -23    6.13    4.60   0
 -19  -5 -14   36.98    4.08   0
 -18 -25 -25    6.09    3.64   0
 -18 -17 -25   -2.53    4.19   0
 -18 -14 -24    3.14    5.95   0
 -18  -9 -21    7.30    4.44   0
 -18  -8 -20   30.55    5.14   0
 -18  -7 -19   17.48    4.36   0
 -17 -10 -23    4.86    5.07   0
 -17  -9 -22    6.10    4.73   0
 -17  -8 -21    4.72    4.93   0
 -17  -7 -20    5.57    4.53   0
 -17  -6 -19    5.27    4.15   0
 -16 -28 -26    0.24    2.35   0
 -16 -25 -27   12.40    3.48   0
 -16 -23 -27    2.89    4.27   0
 -16 -21 -27   -2.23    4.56   0
 -16 -19 -27    6.84    5.25   0
 -16  -9 -23    2.66    4.65   0
 -16  -8 -22   -2.12    4.99   0
 -16  -7 -21   42.41    6.07   0
 -16  -6 -20   13.68    5.22   0
 -16  -5 -19   15.58    4.52   0
 -15 -23 -28    5.46    3.52   0
 -15 -21 -28   -3.69    3.88   0
 -15 -16 -27    4.93    5.80   0
[truncated: 4,092,775 more chars]
