# Supplementary material for: Spatial and temporal control over photoresponsive nanoclusters
Source: Natl Sci Rev. 2026 Jan 28;13(5):nwag053. doi: 10.1093/nsr/nwag053 (PMC12912717; doi:10.1093/nsr/nwag053)
Supplement: nwag053_Supplemental_Files [file nwag053_supplemental_files.zip › Cu18.cif]

data_1
_audit_creation_date               2024-01-15
_audit_creation_method
;
Olex2 1.5
(compiled 2022.04.07 svn.rca3783a0 for OlexSys, GUI svn.r6498)
;
_shelx_SHELXL_version_number       '2018/3'
_audit_contact_author_address      ?
_audit_contact_author_email        ?
_audit_contact_author_name         ''
_audit_contact_author_phone        ?
_publ_contact_author_id_orcid      ?
_publ_section_references
;
Dolomanov, O.V., Bourhis, L.J., Gildea, R.J, Howard, J.A.K. & Puschmann, H.
 (2009), J. Appl. Cryst. 42, 339-341.

Sheldrick, G.M. (2015). Acta Cryst. A71, 3-8.

Sheldrick, G.M. (2015). Acta Cryst. C71, 3-8.
;
_chemical_name_common              ?
_chemical_name_systematic          ?
_chemical_formula_moiety           'F6 Sb, C198 H132 Cu18 F33 P6 S15'
_chemical_formula_sum              'C198 H132 Cu18 F39 P6 S15 Sb'
_chemical_formula_weight           5184.22
_chemical_melting_point            ?
loop_
  _atom_type_symbol
  _atom_type_description
  _atom_type_scat_dispersion_real
  _atom_type_scat_dispersion_imag
  _atom_type_scat_source
 'C' 'C' 0.0181 0.0091 'International Tables Vol C Tables 4.2.6.8 and 6.1.1.4'
 'H' 'H' 0.0000 0.0000 'International Tables Vol C Tables 4.2.6.8 and 6.1.1.4'
 'Cu' 'Cu' -1.9646 0.5888
 'International Tables Vol C Tables 4.2.6.8 and 6.1.1.4'
 'F' 'F' 0.0727 0.0534 'International Tables Vol C Tables 4.2.6.8 and 6.1.1.4'
 'P' 'P' 0.2955 0.4335 'International Tables Vol C Tables 4.2.6.8 and 6.1.1.4'
 'S' 'S' 0.3331 0.5567 'International Tables Vol C Tables 4.2.6.8 and 6.1.1.4'
 'Sb' 'Sb' -0.0562 5.8946
 'International Tables Vol C Tables 4.2.6.8 and 6.1.1.4'

_shelx_space_group_comment
;
The symmetry employed for this shelxl refinement is uniquely defined
by the following loop, which should always be used as a source of
symmetry information in preference to the above space-group names.
They are only intended as comments.
;
_space_group_crystal_system        'orthorhombic'
_space_group_IT_number             61
_space_group_name_H-M_alt          'P b c a'
_space_group_name_Hall             '-P 2ac 2ab'
loop_
  _space_group_symop_operation_xyz
 'x, y, z'
 '-x+1/2, -y, z+1/2'
 '-x, y+1/2, -z+1/2'
 'x+1/2, -y+1/2, -z'
 '-x, -y, -z'
 'x-1/2, y, -z-1/2'
 'x, -y-1/2, z-1/2'
 '-x-1/2, y-1/2, z'

_cell_length_a                     36.8203(4)
_cell_length_b                     32.2641(4)
_cell_length_c                     37.2014(5)
_cell_angle_alpha                  90
_cell_angle_beta                   90
_cell_angle_gamma                  90
_cell_volume                       44194.3(9)
_cell_formula_units_Z              8
_cell_measurement_reflns_used      52425
_cell_measurement_temperature      120
_cell_measurement_theta_max        69.82
_cell_measurement_theta_min        5.95
_shelx_estimated_absorpt_T_max     0.510
_shelx_estimated_absorpt_T_min     0.424
_exptl_absorpt_coefficient_mu      5.179
_exptl_absorpt_correction_T_max    0.4612
_exptl_absorpt_correction_T_min    0.3563
_exptl_absorpt_correction_type     multi-scan
_exptl_absorpt_process_details     ?
_exptl_absorpt_special_details     ?
_exptl_crystal_colour              'clear yellow'
_exptl_crystal_colour_lustre       clear
_exptl_crystal_colour_modifier     ?
_exptl_crystal_colour_primary      yellow
_exptl_crystal_density_diffrn      1.558
_exptl_crystal_density_meas        ?
_exptl_crystal_density_method      'not measured'
_exptl_crystal_description         block
_exptl_crystal_F_000               20592
_exptl_crystal_preparation         ?
_exptl_crystal_size_max            0.2
_exptl_crystal_size_mid            0.15
_exptl_crystal_size_min            0.15
_exptl_transmission_factor_max     ?
_exptl_transmission_factor_min     ?
_diffrn_reflns_av_R_equivalents    0.1339
_diffrn_reflns_av_unetI/netI       0.1336
_diffrn_reflns_Laue_measured_fraction_full  0.971
_diffrn_reflns_Laue_measured_fraction_max  0.971
_diffrn_reflns_limit_h_max         43
_diffrn_reflns_limit_h_min         -41
_diffrn_reflns_limit_k_max         24
_diffrn_reflns_limit_k_min         -37
_diffrn_reflns_limit_l_max         34
_diffrn_reflns_limit_l_min         -43
_diffrn_reflns_number              213810
_diffrn_reflns_point_group_measured_fraction_full  0.971
_diffrn_reflns_point_group_measured_fraction_max  0.971
_diffrn_reflns_theta_full          64.997
_diffrn_reflns_theta_max           64.997
_diffrn_reflns_theta_min           5.953
_diffrn_ambient_temperature        120
_diffrn_detector                   Pilatus300K
_diffrn_detector_area_resol_mean   5.81
_diffrn_detector_type              'DECTRIS PILATUS 300K'
_diffrn_measured_fraction_theta_full  0.971
_diffrn_measured_fraction_theta_max  0.971
_diffrn_measurement_details
;
 49 frames, detector distance = 60 mm
;
_diffrn_measurement_device         'Eulerian 4-circle diffractometer'
_diffrn_measurement_device_type    'STOE STADIVARI'
_diffrn_measurement_method         'rotation method, \w scans'
_diffrn_radiation_collimation      '1.2 mm, 0.6 diameter'
_diffrn_radiation_monochromator    'Graded multilayer mirror'
_diffrn_radiation_polarisn_norm    270
_diffrn_radiation_probe            x-ray
_diffrn_radiation_type             'Cu K\a'
_diffrn_radiation_wavelength       1.54186
_diffrn_source                     'GeniX 3D HF Cu'
_diffrn_source_current             0.600
_diffrn_source_power               0.030
_diffrn_source_voltage             50
_reflns_Friedel_coverage           0.000
_reflns_Friedel_fraction_full      .
_reflns_Friedel_fraction_max       .
_reflns_number_gt                  18086
_reflns_number_total               36510
_reflns_special_details
;
 Reflections were merged by SHELXL according to the crystal
 class for the calculation of statistics and refinement.
 
 Structure factors included contributions from the .fab file.
 
 _reflns_Friedel_fraction is defined as the number of unique
 Friedel pairs measured divided by the number that would be
 possible theoretically, ignoring centric projections and
 systematic absences.
;
_reflns_threshold_expression       'I > 2\s(I)'
_computing_cell_refinement
;
X-Area Recipe 1.37.0.0 (STOE, 2021)
;
_computing_data_collection
;
X-Area Pilatus3_SV 1.31.175.0 (STOE, 2021)
;
_computing_data_reduction
;
X-Area Integrate 2.5.1.0 (STOE, 2021)
X-Area X-Red 2.3.0.0 (STOE, 2021) 
;
_computing_molecular_graphics      'Olex2 1.5 (Dolomanov et al., 2009)'
_computing_publication_material
;
STOE & Cie GmbH, X-Area, software package for collecting single-crystal or
multi-domain crystal data on STOE area-detector diffractometers, for image 
processing, for the correction and scaling of reflection intensities and 
for outlier rejection, version 2.0, Darmstadt 2021
;
_computing_structure_refinement    'SHELXL 2018/3 (Sheldrick, 2015)'
_computing_structure_solution      'SHELXT 2018/2 (Sheldrick, 2018)'
_refine_diff_density_max           2.112
_refine_diff_density_min           -2.740
_refine_diff_density_rms           0.155
_refine_ls_extinction_coef         .
_refine_ls_extinction_method       none
_refine_ls_goodness_of_fit_ref     0.888
_refine_ls_hydrogen_treatment      constr
_refine_ls_matrix_type             full
_refine_ls_number_parameters       2497
_refine_ls_number_reflns           36510
_refine_ls_number_restraints       2814
_refine_ls_R_factor_all            0.1346
_refine_ls_R_factor_gt             0.0823
_refine_ls_restrained_S_all        0.887
_refine_ls_shift/su_max            0.001
_refine_ls_shift/su_mean           0.000
_refine_ls_structure_factor_coef   Fsqd
_refine_ls_weighting_details      
 'w=1/[\s^2^(Fo^2^)+(0.1322P)^2^] where P=(Fo^2^+2Fc^2^)/3'
_refine_ls_weighting_scheme        calc
_refine_ls_wR_factor_gt            0.2117
_refine_ls_wR_factor_ref           0.2357
_refine_special_details            ?
_olex2_refinement_description
;
1. Fixed Uiso
 At 1.2 times of:
  All C(H) groups
2. Uiso/Uaniso restraints and constraints
C01Q \\sim C01X \\sim C01Z \\sim C021 \\sim C023 \\sim C024 \\sim C025 \\sim
C026 \\sim C028 \\sim C029 \\sim C02A \\sim C02B \\sim C02C \\sim C02D \\sim
C02E \\sim C02F \\sim C02G \\sim C02H \\sim C02I \\sim C02J \\sim C02L \\sim
C02M \\sim C02N \\sim C02O \\sim C02P \\sim C02Q \\sim C02R \\sim C02S \\sim
C02U \\sim C02V \\sim C02W \\sim C02X \\sim C02Z \\sim C030 \\sim C031 \\sim
C032 \\sim C033 \\sim C034 \\sim C035 \\sim C036 \\sim C037 \\sim C038 \\sim
C039 \\sim C03A \\sim C03B \\sim C03C \\sim C03D \\sim C03E \\sim C03F \\sim
C03G \\sim C03H \\sim C03J \\sim C03K \\sim C03L \\sim C03N \\sim C03O \\sim
C03P \\sim C03Q \\sim C03R \\sim C03S \\sim C03T \\sim C03U \\sim C03V \\sim
C03X \\sim C03Y \\sim C03Z \\sim C040 \\sim C041 \\sim C042 \\sim C043 \\sim
C044 \\sim C045 \\sim C046 \\sim C047 \\sim C048 \\sim C049 \\sim C04A \\sim
C04B \\sim C04C \\sim C04E \\sim C04F \\sim C04G \\sim C04H \\sim C04I \\sim
C04J \\sim C04M \\sim C04N \\sim C04O \\sim C04R \\sim C04S \\sim C04T \\sim
C04U \\sim C04V \\sim C04W \\sim C04Y \\sim C050 \\sim C052 \\sim C053 \\sim
C054 \\sim C056 \\sim C057 \\sim C058 \\sim C059 \\sim C05A \\sim C05B \\sim
C05C \\sim C05D \\sim C05F \\sim C05G \\sim C05H \\sim C05J \\sim C05K \\sim
C05L \\sim C05M \\sim C05N \\sim C05O \\sim C05P \\sim C05R \\sim C05S \\sim
C05U \\sim C05X \\sim C05Y \\sim C05Z \\sim C060 \\sim C061 \\sim C062 \\sim
C063 \\sim C064 \\sim C05T \\sim C08E \\sim C07O \\sim C06M \\sim C06S \\sim
C065 \\sim C066 \\sim C067 \\sim C068 \\sim C069 \\sim C06A \\sim C06V \\sim
C07Q \\sim C07R \\sim C07Y \\sim C07P \\sim C06B \\sim C06C \\sim C06D \\sim
C06E \\sim C06F \\sim C06G \\sim C06H \\sim C06I \\sim C06J \\sim C06K \\sim
C06L \\sim C06N \\sim C06P \\sim C06Q \\sim C06R \\sim C06T \\sim C06U \\sim
C076 \\sim C07N \\sim C086 \\sim C07X \\sim C081 \\sim C06W \\sim C06X \\sim
C06Y \\sim C070 \\sim C071 \\sim C072 \\sim C073 \\sim C074 \\sim C075 \\sim
C078 \\sim C079 \\sim C07B \\sim C07D \\sim C07E \\sim C07F \\sim C07G \\sim
C07H \\sim C07J \\sim C07M \\sim C07S \\sim C07T \\sim C07U \\sim C07V \\sim
C082 \\sim C07I \\sim C07L \\sim C07W \\sim C087 \\sim C04X \\sim C08A \\sim
C08B \\sim C08C \\sim C10 \\sim C8 \\sim C15 \\sim C19 \\sim C31 \\sim C9:
within 2A with sigma of 0.01 and sigma for terminal atoms of 0.02 within 2A
Uanis(C01Q) \\sim Ueq, Uanis(C01X) \\sim Ueq, Uanis(C01Z) \\sim Ueq,
Uanis(C021) \\sim Ueq, Uanis(C023) \\sim Ueq, Uanis(C024) \\sim Ueq,
Uanis(C025) \\sim Ueq, Uanis(C026) \\sim Ueq, Uanis(C028) \\sim Ueq,
Uanis(C029) \\sim Ueq, Uanis(C02A) \\sim Ueq, Uanis(C02B) \\sim Ueq,
Uanis(C02C) \\sim Ueq, Uanis(C02D) \\sim Ueq, Uanis(C02E) \\sim Ueq,
Uanis(C02F) \\sim Ueq, Uanis(C02G) \\sim Ueq, Uanis(C02H) \\sim Ueq,
Uanis(C02I) \\sim Ueq, Uanis(C02J) \\sim Ueq, Uanis(C02L) \\sim Ueq,
Uanis(C02M) \\sim Ueq, Uanis(C02N) \\sim Ueq, Uanis(C02O) \\sim Ueq,
Uanis(C02P) \\sim Ueq, Uanis(C02Q) \\sim Ueq, Uanis(C02R) \\sim Ueq,
Uanis(C02S) \\sim Ueq, Uanis(C02U) \\sim Ueq, Uanis(C02V) \\sim Ueq,
Uanis(C02W) \\sim Ueq, Uanis(C02X) \\sim Ueq, Uanis(C02Z) \\sim Ueq,
Uanis(C030) \\sim Ueq, Uanis(C031) \\sim Ueq, Uanis(C032) \\sim Ueq,
Uanis(C033) \\sim Ueq, Uanis(C034) \\sim Ueq, Uanis(C035) \\sim Ueq,
Uanis(C036) \\sim Ueq, Uanis(C037) \\sim Ueq, Uanis(C038) \\sim Ueq,
Uanis(C039) \\sim Ueq, Uanis(C03A) \\sim Ueq, Uanis(C03B) \\sim Ueq,
Uanis(C03C) \\sim Ueq, Uanis(C03D) \\sim Ueq, Uanis(C03E) \\sim Ueq,
Uanis(C03F) \\sim Ueq, Uanis(C03G) \\sim Ueq, Uanis(C03H) \\sim Ueq,
Uanis(C03J) \\sim Ueq, Uanis(C03K) \\sim Ueq, Uanis(C03L) \\sim Ueq,
Uanis(C03N) \\sim Ueq, Uanis(C03O) \\sim Ueq, Uanis(C03P) \\sim Ueq,
Uanis(C03Q) \\sim Ueq, Uanis(C03R) \\sim Ueq, Uanis(C03S) \\sim Ueq,
Uanis(C03T) \\sim Ueq, Uanis(C03U) \\sim Ueq, Uanis(C03V) \\sim Ueq,
Uanis(C03X) \\sim Ueq, Uanis(C03Y) \\sim Ueq, Uanis(C03Z) \\sim Ueq,
Uanis(C040) \\sim Ueq, Uanis(C041) \\sim Ueq, Uanis(C042) \\sim Ueq,
Uanis(C043) \\sim Ueq, Uanis(C044) \\sim Ueq, Uanis(C045) \\sim Ueq,
Uanis(C046) \\sim Ueq, Uanis(C047) \\sim Ueq, Uanis(C048) \\sim Ueq,
Uanis(C049) \\sim Ueq, Uanis(C04A) \\sim Ueq, Uanis(C04B) \\sim Ueq,
Uanis(C04C) \\sim Ueq, Uanis(C04E) \\sim Ueq, Uanis(C04F) \\sim Ueq,
Uanis(C04G) \\sim Ueq, Uanis(C04H) \\sim Ueq, Uanis(C04I) \\sim Ueq,
Uanis(C04J) \\sim Ueq, Uanis(C04M) \\sim Ueq, Uanis(C04N) \\sim Ueq,
Uanis(C04O) \\sim Ueq, Uanis(C04R) \\sim Ueq, Uanis(C04S) \\sim Ueq,
Uanis(C04T) \\sim Ueq, Uanis(C04U) \\sim Ueq, Uanis(C04V) \\sim Ueq,
Uanis(C04W) \\sim Ueq, Uanis(C04Y) \\sim Ueq, Uanis(C050) \\sim Ueq,
Uanis(C052) \\sim Ueq, Uanis(C053) \\sim Ueq, Uanis(C054) \\sim Ueq,
Uanis(C056) \\sim Ueq, Uanis(C057) \\sim Ueq, Uanis(C058) \\sim Ueq,
Uanis(C059) \\sim Ueq, Uanis(C05A) \\sim Ueq, Uanis(C05B) \\sim Ueq,
Uanis(C05C) \\sim Ueq, Uanis(C05D) \\sim Ueq, Uanis(C05F) \\sim Ueq,
Uanis(C05G) \\sim Ueq, Uanis(C05H) \\sim Ueq, Uanis(C05J) \\sim Ueq,
Uanis(C05K) \\sim Ueq, Uanis(C05L) \\sim Ueq, Uanis(C05M) \\sim Ueq,
Uanis(C05N) \\sim Ueq, Uanis(C05O) \\sim Ueq, Uanis(C05P) \\sim Ueq,
Uanis(C05R) \\sim Ueq, Uanis(C05S) \\sim Ueq, Uanis(C05U) \\sim Ueq,
Uanis(C05X) \\sim Ueq, Uanis(C05Y) \\sim Ueq, Uanis(C05Z) \\sim Ueq,
Uanis(C060) \\sim Ueq, Uanis(C061) \\sim Ueq, Uanis(C062) \\sim Ueq,
Uanis(C063) \\sim Ueq, Uanis(C064) \\sim Ueq, Uanis(C05T) \\sim Ueq,
Uanis(C08E) \\sim Ueq, Uanis(C07O) \\sim Ueq, Uanis(C06M) \\sim Ueq,
Uanis(C06S) \\sim Ueq, Uanis(C065) \\sim Ueq, Uanis(C066) \\sim Ueq,
Uanis(C067) \\sim Ueq, Uanis(C068) \\sim Ueq, Uanis(C069) \\sim Ueq,
Uanis(C06A) \\sim Ueq, Uanis(C06V) \\sim Ueq, Uanis(C07Q) \\sim Ueq,
Uanis(C07R) \\sim Ueq, Uanis(C07Y) \\sim Ueq, Uanis(C07P) \\sim Ueq,
Uanis(C06B) \\sim Ueq, Uanis(C06C) \\sim Ueq, Uanis(C06D) \\sim Ueq,
Uanis(C06E) \\sim Ueq, Uanis(C06F) \\sim Ueq, Uanis(C06G) \\sim Ueq,
Uanis(C06H) \\sim Ueq, Uanis(C06I) \\sim Ueq, Uanis(C06J) \\sim Ueq,
Uanis(C06K) \\sim Ueq, Uanis(C06L) \\sim Ueq, Uanis(C06N) \\sim Ueq,
Uanis(C06P) \\sim Ueq, Uanis(C06Q) \\sim Ueq, Uanis(C06R) \\sim Ueq,
Uanis(C06T) \\sim Ueq, Uanis(C06U) \\sim Ueq, Uanis(C076) \\sim Ueq,
Uanis(C07N) \\sim Ueq, Uanis(C086) \\sim Ueq, Uanis(C07X) \\sim Ueq,
Uanis(C081) \\sim Ueq, Uanis(C06W) \\sim Ueq, Uanis(C06X) \\sim Ueq,
Uanis(C06Y) \\sim Ueq, Uanis(C070) \\sim Ueq, Uanis(C071) \\sim Ueq,
Uanis(C072) \\sim Ueq, Uanis(C073) \\sim Ueq, Uanis(C074) \\sim Ueq,
Uanis(C075) \\sim Ueq, Uanis(C078) \\sim Ueq, Uanis(C079) \\sim Ueq,
Uanis(C07B) \\sim Ueq, Uanis(C07D) \\sim Ueq, Uanis(C07E) \\sim Ueq,
Uanis(C07F) \\sim Ueq, Uanis(C07G) \\sim Ueq, Uanis(C07H) \\sim Ueq,
Uanis(C07J) \\sim Ueq, Uanis(C07M) \\sim Ueq, Uanis(C07S) \\sim Ueq,
Uanis(C07T) \\sim Ueq, Uanis(C07U) \\sim Ueq, Uanis(C07V) \\sim Ueq,
Uanis(C082) \\sim Ueq, Uanis(C07I) \\sim Ueq, Uanis(C07L) \\sim Ueq,
Uanis(C07W) \\sim Ueq, Uanis(C087) \\sim Ueq, Uanis(C04X) \\sim Ueq,
Uanis(C08A) \\sim Ueq, Uanis(C08B) \\sim Ueq, Uanis(C08C) \\sim Ueq, Uanis(C10)
\\sim Ueq, Uanis(C8) \\sim Ueq, Uanis(C15) \\sim Ueq, Uanis(C19) \\sim Ueq,
Uanis(C31) \\sim Ueq, Uanis(C9) \\sim Ueq: with sigma of 0.01 and sigma for
terminal atoms of 0.02
Uanis(F01A) \\sim Ueq, Uanis(F01B) \\sim Ueq, Uanis(F01C) \\sim Ueq,
Uanis(F01D) \\sim Ueq, Uanis(F01E) \\sim Ueq, Uanis(F01F) \\sim Ueq,
Uanis(F01G) \\sim Ueq, Uanis(F01I) \\sim Ueq, Uanis(F01J) \\sim Ueq,
Uanis(F01L) \\sim Ueq, Uanis(F01M) \\sim Ueq, Uanis(F01N) \\sim Ueq,
Uanis(F01O) \\sim Ueq, Uanis(F01P) \\sim Ueq, Uanis(F01R) \\sim Ueq,
Uanis(F01S) \\sim Ueq, Uanis(F01U) \\sim Ueq, Uanis(F01V) \\sim Ueq,
Uanis(F01W) \\sim Ueq, Uanis(F) \\sim Ueq, Uanis(F020) \\sim Ueq, Uanis(F022)
\\sim Ueq, Uanis(F027) \\sim Ueq, Uanis(F02T) \\sim Ueq, Uanis(F02Y) \\sim Ueq,
Uanis(F1) \\sim Ueq, Uanis(F03M) \\sim Ueq, Uanis(F03W) \\sim Ueq, Uanis(F04D)
\\sim Ueq, Uanis(F04K) \\sim Ueq, Uanis(F04L) \\sim Ueq, Uanis(F04P) \\sim Ueq,
Uanis(F04Q) \\sim Ueq, Uanis(F055) \\sim Ueq, Uanis(F05V) \\sim Ueq,
Uanis(F05W) \\sim Ueq, Uanis(F06O) \\sim Ueq, Uanis(F077) \\sim Ueq,
Uanis(F07C) \\sim Ueq, Uanis(F6) \\sim Ueq: with sigma of 0.01 and sigma for
terminal atoms of 0.02
3. Others
 Fixed Sof: F077(0.5) C082(0.5) H082(0.5) C07I(0.5) H07I(0.5) C07L(0.5)
 C07W(0.5) H07W(0.5) C087(0.5) H087(0.5) C04X(0.5) C10(0.5) C8(0.5) H8(0.5)
 C15(0.5) H15(0.5) C19(0.5) C31(0.5) H31(0.5) C9(0.5) H9(0.5) F6(0.5)
4.a Aromatic/amide H refined with riding coordinates:
 C023(H023), C024(H024), C025(H025), C02A(H02A), C02B(H02B), C02D(H02D),
 C02E(H02E), C02G(H02G), C02I(H02I), C02O(H02O), C02P(H02P), C02S(H02S),
 C02U(H02U), C02V(H02V), C02X(H02X), C02Z(H02Z), C030(H030), C032(H032),
 C037(H037), C039(H039), C03A(H03A), C03B(H03B), C03C(H03C), C03E(H03E),
 C03F(H03F), C03G(H03G), C03J(H03J), C03K(H03K), C03L(H03L), C03N(H03N),
 C03O(H03O), C03Q(H03Q), C03R(H03R), C03T(H03T), C03U(H03U), C03V(H03V),
 C03X(H03X), C03Y(H03Y), C03Z(H03Z), C040(H040), C041(H041), C047(H047),
 C048(H048), C049(H049), C04A(H04A), C04C(H04C), C04E(H04E), C04F(H04F),
 C04H(H04H), C04J(H04J), C04N(H04N), C04O(H04O), C04R(H04R), C04S(H04S),
 C04T(H04T), C04U(H04U), C04Y(H04Y), C056(H056), C057(H057), C058(H058),
 C059(H059), C05A(H05A), C05B(H05B), C05D(H05D), C05F(H05F), C05G(H05G),
 C05H(H05H), C05M(H05M), C05N(H05N), C05O(H05O), C05P(H05P), C05R(H05R),
 C05S(H05S), C05U(H05U), C05X(H05X), C05Z(H05Z), C060(H060), C061(H061),
 C062(H062), C063(H063), C05T(H05T), C08E(H08E), C06M(H06M), C06S(H06S),
 C065(H065), C066(H066), C067(H067), C068(H068), C069(H069), C06V(H06V),
 C07Q(H07Q), C07Y(H07Y), C07P(H07P), C06B(H06B), C06C(H06C), C06D(H06D),
 C06F(H06F), C06G(H06G), C06I(H06I), C06J(H06J), C06K(H06K), C06L(H06L),
 C06N(H06N), C06P(H06P), C06Q(H06Q), C06T(H06T), C06U(H06U), C07N(H07N),
 C086(H086), C081(H081), C06W(H06W), C06X(H06X), C06Y(H06Y), C070(H070),
 C071(H071), C072(H072), C074(H074), C078(H078), C079(H079), C07D(H07D),
 C07G(H07G), C07J(H07J), C07S(H07S), C07T(H07T), C07U(H07U), C07V(H07V),
 C082(H082), C07I(H07I), C07W(H07W), C087(H087), C08A(H08A), C08B(H08B), C8(H8),
  C15(H15), C31(H31), C9(H9)
4.b Fitted hexagon refined as free rotating group:
 C064(C05T,C08E,C07O,C06M,C06S), C06A(C06V,C07Q,C07R,C07Y,C07P), C06U(C076,
 C07N,C086,C07X,C081), C082(C07I,C07L,C07W,C087,C04X), C10(C8,C15,C19,C31,C9)
;
_atom_sites_solution_hydrogens     geom
_atom_sites_solution_primary       dual
_atom_sites_solution_secondary     ?
loop_
  _atom_site_label
  _atom_site_type_symbol
  _atom_site_fract_x
  _atom_site_fract_y
  _atom_site_fract_z
  _atom_site_U_iso_or_equiv
  _atom_site_adp_type
  _atom_site_occupancy
  _atom_site_site_symmetry_order
  _atom_site_calc_flag
  _atom_site_refinement_flags_posn
  _atom_site_refinement_flags_adp
  _atom_site_refinement_flags_occupancy
  _atom_site_disorder_assembly
  _atom_site_disorder_group
 Sb01 Sb 0.07623(3) 0.31466(3) 0.94830(3) 0.0721(3) Uani 1 1 d . . . . .
 Cu02 Cu 0.33761(3) 0.39192(4) 0.70004(4) 0.0287(3) Uani 1 1 d . . . . .
 Cu03 Cu 0.37167(4) 0.50517(4) 0.59922(4) 0.0304(3) Uani 1 1 d . . . . .
 Cu04 Cu 0.31799(4) 0.33882(4) 0.65096(4) 0.0313(3) Uani 1 1 d . . . . .
 Cu05 Cu 0.25235(4) 0.39361(4) 0.70156(4) 0.0328(3) Uani 1 1 d . . . . .
 Cu06 Cu 0.32259(4) 0.33361(4) 0.74967(4) 0.0343(3) Uani 1 1 d . . . . .
 Cu07 Cu 0.33571(4) 0.39468(4) 0.60075(4) 0.0330(3) Uani 1 1 d . . . . .
 Cu08 Cu 0.40099(4) 0.29810(4) 0.60007(4) 0.0336(3) Uani 1 1 d . . . . .
 Cu09 Cu 0.38819(4) 0.39702(5) 0.74874(4) 0.0342(3) Uani 1 1 d . . . . .
 Cu0A Cu 0.23492(4) 0.37946(4) 0.59375(4) 0.0349(3) Uani 1 1 d . . . . .
 Cu0B Cu 0.23977(4) 0.37774(5) 0.80577(4) 0.0347(3) Uani 1 1 d . . . . .
 Cu0C Cu 0.38302(4) 0.47107(4) 0.69792(4) 0.0351(3) Uani 1 1 d . . . . .
 Cu0D Cu 0.29648(4) 0.43984(5) 0.65319(4) 0.0379(3) Uani 1 1 d . . . . .
 Cu0E Cu 0.33979(4) 0.39169(4) 0.80209(4) 0.0387(3) Uani 1 1 d . . . . .
 Cu0F Cu 0.37974(4) 0.30837(5) 0.70012(4) 0.0425(4) Uani 1 1 d . . . . .
 Cu0G Cu 0.30582(4) 0.44047(5) 0.75331(4) 0.0438(4) Uani 1 1 d . . . . .
 Cu0H Cu 0.38995(4) 0.40003(5) 0.64839(4) 0.0419(4) Uani 1 1 d . . . . .
 Cu0I Cu 0.40077(4) 0.29673(5) 0.80484(4) 0.0434(4) Uani 1 1 d . . . . .
 Cu0J Cu 0.37289(5) 0.50728(6) 0.79068(5) 0.0574(5) Uani 1 1 d . . . . .
 S00K S 0.32114(6) 0.47502(7) 0.70107(6) 0.0299(5) Uani 1 1 d . . . . .
 S00L S 0.28197(6) 0.33169(7) 0.70174(6) 0.0287(4) Uani 1 1 d . . . . .
 S00N S 0.28918(6) 0.34772(7) 0.59512(6) 0.0318(5) Uani 1 1 d . . . . .
 S00O S 0.32164(6) 0.46347(7) 0.59917(6) 0.0305(5) Uani 1 1 d . . . . .
 S00P S 0.23762(6) 0.41508(7) 0.64615(7) 0.0329(5) Uani 1 1 d . . . . .
 S00Q S 0.39240(6) 0.36612(7) 0.59280(7) 0.0329(5) Uani 1 1 d . . . . .
 S00R S 0.36138(6) 0.28634(8) 0.64652(7) 0.0340(5) Uani 1 1 d . . . . .
 S00S S 0.29348(6) 0.34486(7) 0.80512(7) 0.0336(5) Uani 1 1 d . . . . .
 P00T P 0.38417(6) 0.55874(8) 0.56412(6) 0.0305(5) Uani 1 1 d . . . . .
 S00U S 0.40349(6) 0.47129(8) 0.64188(7) 0.0357(5) Uani 1 1 d . . . . .
 S00V S 0.24550(7) 0.41898(8) 0.75698(7) 0.0370(6) Uani 1 1 d . . . . .
 S00W S 0.39769(6) 0.36627(8) 0.80436(7) 0.0373(5) Uani 1 1 d . . . . .
 S00X S 0.36861(7) 0.28428(8) 0.75495(7) 0.0378(6) Uani 1 1 d . . . . .
 S00Y S 0.40551(6) 0.46724(8) 0.75316(7) 0.0350(5) Uani 1 1 d . . . . .
 S00Z S 0.41272(6) 0.36744(8) 0.69796(7) 0.0385(5) Uani 1 1 d . . . . .
 S010 S 0.33140(7) 0.46127(8) 0.80822(7) 0.0408(6) Uani 1 1 d . . . . .
 P011 P 0.43607(7) 0.24587(8) 0.58444(8) 0.0372(6) Uani 1 1 d . . . . .
 P012 P 0.19257(7) 0.36947(9) 0.84156(7) 0.0385(6) Uani 1 1 d . . . . .
 P013 P 0.19058(7) 0.37615(8) 0.55416(8) 0.0405(6) Uani 1 1 d . . . . .
 P014 P 0.42606(9) 0.25517(9) 0.84407(9) 0.0513(7) Uani 1 1 d . . . . .
 P016 P 0.38471(11) 0.57484(12) 0.79541(10) 0.0666(10) Uani 1 1 d . . . . .
 F01A F 0.10027(19) 0.2270(2) 0.5815(2) 0.0633(19) Uani 1 1 d . U . . .
 F01B F 0.2246(2) 0.5161(3) 0.91639(19) 0.068(2) Uani 1 1 d . U . . .
 F01C F 0.2727(2) 0.64859(19) 0.6964(2) 0.066(2) Uani 1 1 d . U . . .
 F01D F 0.2339(2) 0.3739(3) 0.99547(19) 0.074(2) Uani 1 1 d . U . . .
 F01E F 0.2879(2) 0.1246(2) 0.6470(3) 0.086(3) Uani 1 1 d . U . . .
 F01F F 0.2851(2) 0.7015(3) 0.5820(2) 0.081(3) Uani 1 1 d . U . . .
 F01G F 0.16645(19) 0.2054(2) 0.6943(3) 0.084(3) Uani 1 1 d . U . . .
 F01I F 0.3125(3) 0.2177(2) 0.4853(2) 0.080(2) Uani 1 1 d . U . . .
 F01J F 0.5200(2) 0.2520(3) 0.44887(19) 0.080(2) Uani 1 1 d . U . . .
 F01L F 0.2269(2) 0.5143(3) 0.4799(2) 0.088(3) Uani 1 1 d . U . . .
 F01M F 0.5013(2) 0.4599(2) 0.5110(3) 0.088(3) Uani 1 1 d . U . . .
 F01N F 0.3736(2) 0.5050(3) 0.41218(18) 0.080(2) Uani 1 1 d . U . . .
 F01O F 0.1396(2) 0.5561(2) 0.7629(3) 0.094(3) Uani 1 1 d . U . . .
 F01P F 0.2421(2) 0.3685(3) 0.4041(2) 0.080(2) Uani 1 1 d . U . . .
 C01Q C 0.3066(3) 0.5280(3) 0.6999(3) 0.0323(18) Uani 1 1 d . U . . .
 F01R F 0.56740(18) 0.3258(3) 0.7051(3) 0.089(3) Uani 1 1 d . U . . .
 F01S F 0.0821(2) 0.4997(3) 0.8174(3) 0.094(3) Uani 1 1 d . U . . .
 F01U F 0.3098(3) 0.2256(3) 0.9235(2) 0.087(3) Uani 1 1 d . U . . .
 F01V F 0.5264(2) 0.6432(3) 0.5805(2) 0.089(3) Uani 1 1 d . U . . .
 F01W F 0.3466(3) 0.0950(3) 0.5724(3) 0.111(4) Uani 1 1 d . U . . .
 C01X C 0.3002(3) 0.3080(3) 0.8405(3) 0.041(2) Uani 1 1 d . U . . .
 F F 0.1239(2) 0.5436(3) 0.6477(3) 0.100(3) Uani 1 1 d . U . . .
 C01Z C 0.3825(3) 0.5442(3) 0.5168(3) 0.0343(19) Uani 1 1 d . U . . .
 F020 F 0.0298(3) 0.3166(3) 0.9298(3) 0.096(3) Uani 1 1 d . U . . .
 C021 C 0.2968(3) 0.3084(3) 0.5624(3) 0.037(2) Uani 1 1 d . U . . .
 F022 F 0.4076(3) 0.3220(3) 0.9918(2) 0.102(3) Uani 1 1 d . U . . .
 C023 C 0.2727(3) 0.5147(3) 0.5654(3) 0.042(2) Uani 1 1 d . U . . .
 H023 H 0.275705 0.532652 0.585441 0.050 Uiso 1 1 calc R U . . .
 C024 C 0.3319(3) 0.5590(3) 0.6931(3) 0.037(2) Uani 1 1 d . U . . .
 H024 H 0.356702 0.552333 0.689098 0.044 Uiso 1 1 calc R U . . .
 C025 C 0.3243(3) 0.3145(4) 0.8677(3) 0.043(2) Uani 1 1 d . U . . .
 H025 H 0.338995 0.338650 0.866771 0.052 Uiso 1 1 calc R U . . .
 C026 C 0.4242(3) 0.3935(3) 0.5666(3) 0.039(2) Uani 1 1 d . U . . .
 F027 F 0.0659(2) 0.3378(4) 0.9882(2) 0.112(4) Uani 1 1 d . U . . .
 C028 C 0.2897(2) 0.4765(3) 0.5651(3) 0.0323(19) Uani 1 1 d . U . . .
 C029 C 0.3513(3) 0.6009(3) 0.5675(3) 0.037(2) Uani 1 1 d . U . . .
 C02A C 0.3565(3) 0.5149(3) 0.5060(3) 0.045(2) Uani 1 1 d . U . . .
 H02A H 0.340931 0.503348 0.523734 0.054 Uiso 1 1 calc R U . . .
 C02B C 0.2513(3) 0.5271(4) 0.5364(3) 0.053(2) Uani 1 1 d . U . . .
 H02B H 0.239687 0.553378 0.536624 0.064 Uiso 1 1 calc R U . . .
 C02C C 0.2469(3) 0.2945(3) 0.6996(3) 0.039(2) Uani 1 1 d . U . . .
 C02D C 0.2749(3) 0.2729(3) 0.5625(3) 0.045(2) Uani 1 1 d . U . . .
 H02D H 0.256659 0.269082 0.580250 0.054 Uiso 1 1 calc R U . . .
 C02E C 0.2834(3) 0.4499(4) 0.5362(3) 0.041(2) Uani 1 1 d . U . . .
 H02E H 0.293704 0.422931 0.536029 0.050 Uiso 1 1 calc R U . . .
 C02F C 0.4098(3) 0.1984(3) 0.5813(3) 0.043(2) Uani 1 1 d . U . . .
 C02G C 0.4050(3) 0.5603(3) 0.4907(3) 0.039(2) Uani 1 1 d . U . . .
 H02G H 0.422701 0.580310 0.497304 0.047 Uiso 1 1 calc R U . . .
 C02H C 0.2025(3) 0.3694(3) 0.8889(3) 0.039(2) Uani 1 1 d . U . . .
 C02I C 0.1797(3) 0.3878(3) 0.9153(3) 0.046(2) Uani 1 1 d . U . . .
 H02I H 0.157075 0.399150 0.908092 0.055 Uiso 1 1 calc R U . . .
 C02J C 0.4593(3) 0.3554(3) 0.7003(3) 0.042(2) Uani 1 1 d . U . . .
 C02L C 0.3068(3) 0.2484(4) 0.5108(3) 0.052(2) Uani 1 1 d . U . . .
 C02M C 0.4274(3) 0.5847(3) 0.5699(3) 0.041(2) Uani 1 1 d . U . . .
 C02N C 0.4281(3) 0.3943(4) 0.8323(3) 0.051(2) Uani 1 1 d . U . . .
 C02O C 0.1677(3) 0.4432(3) 0.6488(3) 0.042(2) Uani 1 1 d . U . . .
 H02O H 0.161726 0.414643 0.650121 0.050 Uiso 1 1 calc R U . . .
 C02P C 0.2225(3) 0.4971(3) 0.7768(3) 0.048(2) Uani 1 1 d . U . . .
 H02P H 0.245085 0.499671 0.788897 0.058 Uiso 1 1 calc R U . . .
 C02Q C 0.2040(3) 0.4549(3) 0.6465(3) 0.039(2) Uani 1 1 d . U . . .
 C02R C 0.3405(3) 0.2375(3) 0.6479(3) 0.038(2) Uani 1 1 d . U . . .
 C02S C 0.3512(3) 0.6327(3) 0.5416(3) 0.045(2) Uani 1 1 d . U . . .
 H02S H 0.366798 0.631470 0.521261 0.053 Uiso 1 1 calc R U . . .
 F02T F 0.1127(3) 0.2159(3) 0.8040(3) 0.121(4) Uani 1 1 d . U . . .
 C02U C 0.2805(3) 0.2439(4) 0.5363(3) 0.050(2) Uani 1 1 d . U . . .
 H02U H 0.265659 0.219884 0.535861 0.061 Uiso 1 1 calc R U . . .
 C02V C 0.2817(3) 0.4487(4) 0.8636(3) 0.043(2) Uani 1 1 d . U . . .
 H02V H 0.287434 0.420059 0.861584 0.052 Uiso 1 1 calc R U . . .
 C02W C 0.2145(3) 0.4606(3) 0.7579(3) 0.043(2) Uani 1 1 d . U . . .
 C02X C 0.2366(3) 0.3534(4) 0.4992(3) 0.052(2) Uani 1 1 d . U . . .
 H02X H 0.250376 0.340944 0.517944 0.062 Uiso 1 1 calc R U . . .
 F02Y F 0.5373(3) 0.2209(4) 0.7065(2) 0.119(4) Uani 1 1 d . U . . .
 C02Z C 0.2898(3) 0.5195(4) 0.8442(3) 0.050(2) Uani 1 1 d . U . . .
 H02Z H 0.300989 0.539286 0.828882 0.061 Uiso 1 1 calc R U . . .
 C030 C 0.2363(3) 0.2730(4) 0.7303(4) 0.054(2) Uani 1 1 d . U . . .
 H030 H 0.247674 0.279155 0.752612 0.065 Uiso 1 1 calc R U . . .
 C031 C 0.2231(3) 0.3714(4) 0.9610(3) 0.050(2) Uani 1 1 d . U . . .
 C032 C 0.3239(3) 0.3134(4) 0.5369(3) 0.043(2) Uani 1 1 d . U . . .
 H032 H 0.339259 0.336986 0.537642 0.052 Uiso 1 1 calc R U . . .
 C033 C 0.4692(3) 0.2372(4) 0.6193(3) 0.052(2) Uani 1 1 d . U . . .
 C034 C 0.1629(3) 0.3294(3) 0.5608(3) 0.039(2) Uani 1 1 d . U . . .
 C035 C 0.4624(3) 0.2460(3) 0.5426(3) 0.044(2) Uani 1 1 d . U . . .
 C036 C 0.4532(3) 0.4730(4) 0.7577(3) 0.050(2) Uani 1 1 d . U . . .
 C037 C 0.2283(3) 0.2855(4) 0.6685(3) 0.050(2) Uani 1 1 d . U . . .
 H037 H 0.233846 0.300500 0.647277 0.061 Uiso 1 1 calc R U . . .
 C038 C 0.1588(3) 0.4188(3) 0.5561(3) 0.047(2) Uani 1 1 d . U . . .
 C039 C 0.4141(3) 0.4276(3) 0.5470(3) 0.045(2) Uani 1 1 d . U . . .
 H039 H 0.389300 0.435732 0.546578 0.055 Uiso 1 1 calc R U . . .
 C03A C 0.1666(3) 0.4495(4) 0.8390(3) 0.049(2) Uani 1 1 d . U . . .
 H03A H 0.190942 0.456865 0.844473 0.059 Uiso 1 1 calc R U . . .
 C03B C 0.2710(3) 0.5381(3) 0.7061(3) 0.037(2) Uani 1 1 d . U . . .
 H03B H 0.254412 0.516561 0.712001 0.044 Uiso 1 1 calc R U . . .
 C03C C 0.2127(3) 0.4961(3) 0.6446(3) 0.048(2) Uani 1 1 d . U . . .
 H03C H 0.237481 0.504214 0.643445 0.058 Uiso 1 1 calc R U . . .
 C03D C 0.1568(3) 0.4078(4) 0.8365(3) 0.048(2) Uani 1 1 d . U . . .
 C03E C 0.2492(4) 0.3505(4) 0.4646(3) 0.056(3) Uani 1 1 d . U . . .
 H03E H 0.270910 0.335579 0.459712 0.067 Uiso 1 1 calc R U . . .
 C03F C 0.3033(3) 0.2338(3) 0.6399(3) 0.046(2) Uani 1 1 d . U . . .
 H03F H 0.289801 0.258075 0.634253 0.055 Uiso 1 1 calc R U . . .
 C03G C 0.5050(3) 0.2323(4) 0.6154(3) 0.055(3) Uani 1 1 d . U . . .
 H03G H 0.514894 0.232012 0.591779 0.066 Uiso 1 1 calc R U . . .
 C03H C 0.5010(3) 0.2514(4) 0.4807(3) 0.053(2) Uani 1 1 d . U . . .
 F1 F 0.0925(3) 0.5205(3) 0.5572(4) 0.133(4) Uani 1 1 d . U . . .
 C03J C 0.1850(3) 0.5268(4) 0.6442(3) 0.056(3) Uani 1 1 d . U . . .
 H03J H 0.190943 0.555325 0.642112 0.067 Uiso 1 1 calc R U . . .
 C03K C 0.3198(3) 0.6009(3) 0.6921(3) 0.042(2) Uani 1 1 d . U . . .
 H03K H 0.336377 0.622932 0.687563 0.050 Uiso 1 1 calc R U . . .
 C03L C 0.2460(3) 0.3524(4) 0.9370(3) 0.049(2) Uani 1 1 d . U . . .
 H03L H 0.268195 0.340142 0.944467 0.059 Uiso 1 1 calc R U . . .
 F03M F 0.5624(2) 0.4888(4) 0.7726(4) 0.146(5) Uani 1 1 d . U . . .
 C03N C 0.2586(3) 0.5775(3) 0.7041(3) 0.043(2) Uani 1 1 d . U . . .
 H03N H 0.233575 0.583789 0.706953 0.051 Uiso 1 1 calc R U . . .
 C03O C 0.2646(3) 0.5320(4) 0.8692(3) 0.053(2) Uani 1 1 d . U . . .
 H03O H 0.258051 0.560342 0.871322 0.063 Uiso 1 1 calc R U . . .
 C03P C 0.2989(3) 0.4769(3) 0.8412(3) 0.042(2) Uani 1 1 d . U . . .
 C03Q C 0.3299(3) 0.6041(4) 0.5979(3) 0.048(2) Uani 1 1 d . U . . .
 H03Q H 0.330687 0.582959 0.615679 0.058 Uiso 1 1 calc R U . . .
 C03R C 0.2565(3) 0.4614(4) 0.8888(3) 0.046(2) Uani 1 1 d . U . . .
 H03R H 0.244774 0.441819 0.903984 0.055 Uiso 1 1 calc R U . . .
 C03S C 0.2843(3) 0.6085(3) 0.6977(3) 0.041(2) Uani 1 1 d . U . . .
 C03T C 0.4399(3) 0.4509(3) 0.5275(3) 0.048(2) Uani 1 1 d . U . . .
 H03T H 0.433047 0.474657 0.513996 0.058 Uiso 1 1 calc R U . . .
 C03U C 0.3280(3) 0.6655(4) 0.5466(3) 0.052(2) Uani 1 1 d . U . . .
 H03U H 0.326530 0.686261 0.528580 0.063 Uiso 1 1 calc R U . . .
 C03V C 0.4612(3) 0.3804(3) 0.5664(3) 0.046(2) Uani 1 1 d . U . . .
 H03V H 0.468169 0.356711 0.579874 0.055 Uiso 1 1 calc R U . . .
 F03W F 0.0814(3) 0.3541(4) 0.9179(2) 0.131(5) Uani 1 1 d . U . . .
 C03X C 0.3286(3) 0.2881(4) 0.8965(3) 0.050(2) Uani 1 1 d . U . . .
 H03X H 0.344783 0.293765 0.915846 0.060 Uiso 1 1 calc R U . . .
 C03Y C 0.4850(3) 0.2855(4) 0.4929(3) 0.055(3) Uani 1 1 d . U . . .
 H03Y H 0.487353 0.310958 0.480213 0.066 Uiso 1 1 calc R U . . .
 C03Z C 0.4590(3) 0.5649(4) 0.5606(3) 0.057(3) Uani 1 1 d . U . . .
 H03Z H 0.457805 0.537063 0.552417 0.068 Uiso 1 1 calc R U . . .
 C040 C 0.2622(3) 0.4631(4) 0.5077(3) 0.053(2) Uani 1 1 d . U . . .
 H040 H 0.258165 0.445317 0.487718 0.063 Uiso 1 1 calc R U . . .
 C041 C 0.4791(3) 0.2113(4) 0.5289(3) 0.049(2) Uani 1 1 d . U . . .
 H041 H 0.476367 0.185386 0.540685 0.059 Uiso 1 1 calc R U . . .
 C042 C 0.2041(3) 0.3740(4) 0.5083(3) 0.046(2) Uani 1 1 d . U . . .
 C043 C 0.2471(3) 0.5016(4) 0.5082(3) 0.056(3) Uani 1 1 d . U . . .
 C044 C 0.3060(3) 0.1625(4) 0.6493(4) 0.054(2) Uani 1 1 d . U . . .
 C045 C 0.1655(3) 0.5253(4) 0.7596(4) 0.057(3) Uani 1 1 d . U . . .
 C046 C 0.2487(3) 0.5022(4) 0.8916(3) 0.047(2) Uani 1 1 d . U . . .
 C047 C 0.2793(4) 0.2721(4) 0.8414(3) 0.056(3) Uani 1 1 d . U . . .
 H047 H 0.263200 0.265885 0.822167 0.068 Uiso 1 1 calc R U . . .
 C048 C 0.3283(3) 0.2833(4) 0.5101(3) 0.050(2) Uani 1 1 d . U . . .
 H048 H 0.345938 0.286931 0.491642 0.060 Uiso 1 1 calc R U . . .
 C049 C 0.3757(3) 0.2022(3) 0.5688(3) 0.049(2) Uani 1 1 d . U . . .
 H049 H 0.366373 0.228357 0.561450 0.058 Uiso 1 1 calc R U . . .
 C04A C 0.4650(3) 0.2838(4) 0.5238(3) 0.048(2) Uani 1 1 d . U . . .
 H04A H 0.452977 0.307800 0.532519 0.058 Uiso 1 1 calc R U . . .
 C04B C 0.1210(3) 0.2618(4) 0.5736(3) 0.050(2) Uani 1 1 d . U . . .
 C04C C 0.1484(3) 0.3073(4) 0.5339(3) 0.053(2) Uani 1 1 d . U . . .
 H04C H 0.152786 0.315832 0.509891 0.063 Uiso 1 1 calc R U . . .
 F04D F 0.0908(3) 0.2805(4) 0.9120(4) 0.144(5) Uani 1 1 d . U . . .
 C04E C 0.1554(3) 0.3169(4) 0.5956(3) 0.052(2) Uani 1 1 d . U . . .
 H04E H 0.165144 0.332098 0.615296 0.062 Uiso 1 1 calc R U . . .
 C04F C 0.3527(3) 0.5025(4) 0.4717(3) 0.054(2) Uani 1 1 d . U . . .
 H04F H 0.334444 0.483200 0.465033 0.065 Uiso 1 1 calc R U . . .
 C04G C 0.1698(3) 0.3210(4) 0.8314(3) 0.052(2) Uani 1 1 d . U . . .
 C04H C 0.2351(3) 0.3519(4) 0.9011(3) 0.044(2) Uani 1 1 d . U . . .
 H04H H 0.250515 0.338994 0.883968 0.053 Uiso 1 1 calc R U . . .
 C04I C 0.4226(4) 0.2716(4) 0.8898(4) 0.059(3) Uani 1 1 d . U . . .
 C04J C 0.1974(3) 0.5301(4) 0.7781(4) 0.057(3) Uani 1 1 d . U . . .
 H04J H 0.202341 0.554649 0.791305 0.068 Uiso 1 1 calc R U . . .
 F04K F 0.1239(3) 0.3144(4) 0.9665(3) 0.133(4) Uani 1 1 d . U . . .
 F04L F 0.3089(4) 0.1175(3) 0.7481(4) 0.153(5) Uani 1 1 d . U . . .
 C04M C 0.1935(3) 0.2348(4) 0.6968(4) 0.056(3) Uani 1 1 d . U . . .
 C04N C 0.1863(3) 0.3948(4) 0.4791(3) 0.055(3) Uani 1 1 d . U . . .
 H04N H 0.165382 0.411213 0.483657 0.065 Uiso 1 1 calc R U . . .
 C04O C 0.4162(3) 0.4217(4) 0.8577(3) 0.056(3) Uani 1 1 d . U . . .
 H04O H 0.390922 0.427634 0.858786 0.067 Uiso 1 1 calc R U . . .
 F04P F 0.0651(3) 0.2669(3) 0.9746(3) 0.116(4) Uani 1 1 d . U . . .
 F04Q F 0.4562(4) 0.6539(4) 0.6713(3) 0.167(6) Uani 1 1 d . U . . .
 C04R C 0.4304(3) 0.6247(4) 0.5831(3) 0.054(2) Uani 1 1 d . U . . .
 H04R H 0.409051 0.639246 0.589888 0.064 Uiso 1 1 calc R U . . .
 C04S C 0.3589(3) 0.2014(3) 0.6591(3) 0.052(2) Uani 1 1 d . U . . .
 H04S H 0.383451 0.202692 0.667008 0.063 Uiso 1 1 calc R U . . .
 C04T C 0.2862(3) 0.1967(4) 0.6398(3) 0.053(2) Uani 1 1 d . U . . .
 H04T H 0.261256 0.194461 0.633485 0.064 Uiso 1 1 calc R U . . .
 C04U C 0.1895(3) 0.3896(4) 0.9510(3) 0.051(2) Uani 1 1 d . U . . .
 H04U H 0.174344 0.402501 0.968347 0.061 Uiso 1 1 calc R U . . .
 C04V C 0.3758(3) 0.5184(4) 0.4471(3) 0.055(3) Uani 1 1 d . U . . .
 C04W C 0.3078(4) 0.2531(4) 0.8950(3) 0.060(3) Uani 1 1 d . U . . .
 C04Y C 0.1814(3) 0.4591(4) 0.7402(3) 0.048(2) Uani 1 1 d . U . . .
 H04Y H 0.175735 0.434867 0.726777 0.058 Uiso 1 1 calc R U . . .
 C050 C 0.3505(4) 0.2339(4) 0.7540(4) 0.061(3) Uani 1 1 d . U . . .
 C052 C 0.4743(4) 0.2516(5) 0.8356(4) 0.068(3) Uani 1 1 d . U . . .
 C053 C 0.4938(3) 0.6238(4) 0.5770(4) 0.059(3) Uani 1 1 d . U . . .
 C054 C 0.2301(4) 0.3697(4) 0.4361(4) 0.061(3) Uani 1 1 d . U . . .
 F055 F 0.5843(3) 0.2553(4) 0.8131(3) 0.131(4) Uani 1 1 d . U . . .
 C056 C 0.4238(3) 0.1590(3) 0.5919(3) 0.052(2) Uani 1 1 d . U . . .
 H056 H 0.447714 0.156317 0.601163 0.063 Uiso 1 1 calc R U . . .
 C057 C 0.3066(3) 0.6389(4) 0.6027(3) 0.056(3) Uani 1 1 d . U . . .
 H057 H 0.291428 0.640975 0.623285 0.067 Uiso 1 1 calc R U . . .
 C058 C 0.1566(3) 0.4906(4) 0.7410(3) 0.053(2) Uani 1 1 d . U . . .
 H058 H 0.133921 0.488287 0.728919 0.064 Uiso 1 1 calc R U . . .
 C059 C 0.1510(3) 0.2974(4) 0.8580(4) 0.062(3) Uani 1 1 d . U . . .
 H059 H 0.150719 0.306385 0.882290 0.074 Uiso 1 1 calc R U . . .
 C05A C 0.4644(4) 0.6442(4) 0.5866(3) 0.059(3) Uani 1 1 d . U . . .
 H05A H 0.466096 0.671604 0.595849 0.071 Uiso 1 1 calc R U . . .
 C05B C 0.4870(3) 0.4020(4) 0.5467(4) 0.057(3) Uani 1 1 d . U . . .
 H05B H 0.511481 0.392751 0.545326 0.069 Uiso 1 1 calc R U . . .
 C05C C 0.3067(3) 0.6692(4) 0.5771(3) 0.055(3) Uani 1 1 d . U . . .
 C05D C 0.1399(3) 0.4728(4) 0.6492(3) 0.057(3) Uani 1 1 d . U . . .
 H05D H 0.115090 0.465032 0.650976 0.069 Uiso 1 1 calc R U . . .
 C05F C 0.4022(3) 0.5478(4) 0.4547(3) 0.049(2) Uani 1 1 d . U . . .
 H05F H 0.417620 0.558840 0.436594 0.058 Uiso 1 1 calc R U . . .
 C05G C 0.1407(3) 0.4806(4) 0.8336(3) 0.057(3) Uani 1 1 d . U . . .
 H05G H 0.147022 0.509064 0.835137 0.068 Uiso 1 1 calc R U . . .
 C05H C 0.1994(4) 0.3912(4) 0.4441(4) 0.064(3) Uani 1 1 d . U . . .
 H05H H 0.186348 0.404206 0.425199 0.077 Uiso 1 1 calc R U . . .
 C05J C 0.4758(3) 0.4376(4) 0.5290(4) 0.055(3) Uani 1 1 d . U . . .
 C05K C 0.5315(3) 0.3357(4) 0.7029(4) 0.061(3) Uani 1 1 d . U . . .
 C05L C 0.1059(4) 0.4685(4) 0.8260(4) 0.064(3) Uani 1 1 d . U . . .
 C05M C 0.1731(3) 0.4590(3) 0.5584(3) 0.051(2) Uani 1 1 d . U . . .
 H05M H 0.198607 0.462819 0.560448 0.061 Uiso 1 1 calc R U . . .
 C05N C 0.4782(3) 0.3556(5) 0.7313(4) 0.063(3) Uani 1 1 d . U . . .
 H05N H 0.466560 0.364102 0.752851 0.076 Uiso 1 1 calc R U . . .
 C05O C 0.1677(4) 0.3080(4) 0.7969(4) 0.064(3) Uani 1 1 d . U . . .
 H05O H 0.181066 0.322328 0.778944 0.077 Uiso 1 1 calc R U . . .
 C05P C 0.1212(3) 0.4140(4) 0.5556(4) 0.062(3) Uani 1 1 d . U . . .
 H05P H 0.111295 0.386832 0.554154 0.075 Uiso 1 1 calc R U . . .
 C05R C 0.2008(3) 0.2542(4) 0.6672(4) 0.060(3) Uani 1 1 d . U . . .
 H05R H 0.188453 0.247947 0.645424 0.072 Uiso 1 1 calc R U . . .
 C05S C 0.5285(4) 0.2278(5) 0.6446(4) 0.072(3) Uani 1 1 d . U . . .
 H05S H 0.553995 0.225612 0.640980 0.087 Uiso 1 1 calc R U . . .
 C05U C 0.4558(4) 0.2379(4) 0.6554(4) 0.063(3) Uani 1 1 d . U . . .
 H05U H 0.430619 0.242472 0.659513 0.075 Uiso 1 1 calc R U . . .
 F05V F 0.4989(3) 0.4545(5) 0.9001(3) 0.154(5) Uani 1 1 d . U . . .
 F05W F 0.2573(4) 0.6810(4) 0.8250(4) 0.175(6) Uani 1 1 d . U . . .
 C05X C 0.1344(3) 0.2831(4) 0.6020(4) 0.058(3) Uani 1 1 d . U . . .
 H05X H 0.129170 0.274650 0.625870 0.069 Uiso 1 1 calc R U . . .
 C05Y C 0.3688(4) 0.1289(4) 0.5770(4) 0.065(3) Uani 1 1 d . U . . .
 C05Z C 0.1269(3) 0.2718(4) 0.5400(3) 0.053(2) Uani 1 1 d . U . . .
 H05Z H 0.117226 0.255965 0.520673 0.063 Uiso 1 1 calc R U . . .
 C060 C 0.4788(4) 0.2319(5) 0.6846(4) 0.072(3) Uani 1 1 d . U . . .
 H060 H 0.469633 0.231591 0.708480 0.087 Uiso 1 1 calc R U . . .
 C061 C 0.4798(4) 0.3479(5) 0.6685(4) 0.067(3) Uani 1 1 d . U . . .
 H061 H 0.468294 0.350627 0.645821 0.080 Uiso 1 1 calc R U . . .
 C062 C 0.4933(3) 0.5844(4) 0.5627(4) 0.063(3) Uani 1 1 d . U . . .
 H062 H 0.514847 0.571005 0.554776 0.076 Uiso 1 1 calc R U . . .
 C063 C 0.2090(3) 0.2421(4) 0.7291(4) 0.059(3) Uani 1 1 d . U . . .
 H063 H 0.202023 0.227180 0.749994 0.071 Uiso 1 1 calc R U . . .
 C064 C 0.4027(3) 0.6004(3) 0.7562(2) 0.070(3) Uani 1 1 d G U . . .
 C05T C 0.4294(3) 0.5788(2) 0.7375(3) 0.080(3) Uani 1 1 d G U . . .
 H05T H 0.435793 0.551513 0.744675 0.096 Uiso 1 1 calc R U . . .
 C08E C 0.4468(3) 0.5972(3) 0.7084(3) 0.103(4) Uani 1 1 d G U . . .
 H08E H 0.464998 0.582408 0.695655 0.123 Uiso 1 1 calc R U . . .
 C07O C 0.4374(3) 0.6371(3) 0.6979(3) 0.096(4) Uani 1 1 d G U . . .
 C06M C 0.4108(3) 0.6588(3) 0.7166(3) 0.087(3) Uani 1 1 d G U . . .
 H06M H 0.404392 0.686064 0.709423 0.104 Uiso 1 1 calc R U . . .
 C06S C 0.3934(2) 0.6404(3) 0.7457(3) 0.079(3) Uani 1 1 d G U . . .
 H06S H 0.375187 0.655169 0.758444 0.095 Uiso 1 1 calc R U . . .
 C065 C 0.3544(4) 0.1660(4) 0.5670(4) 0.061(3) Uani 1 1 d . U . . .
 H065 H 0.329946 0.167517 0.558899 0.073 Uiso 1 1 calc R U . . .
 C066 C 0.3402(4) 0.1639(4) 0.6582(4) 0.060(3) Uani 1 1 d . U . . .
 H066 H 0.352558 0.139021 0.664261 0.071 Uiso 1 1 calc R U . . .
 C067 C 0.4759(4) 0.4656(5) 0.7311(4) 0.070(3) Uani 1 1 d . U . . .
 H067 H 0.466773 0.456112 0.708714 0.084 Uiso 1 1 calc R U . . .
 C068 C 0.2821(4) 0.2450(4) 0.8707(4) 0.067(3) Uani 1 1 d . U . . .
 H068 H 0.266438 0.221769 0.873216 0.081 Uiso 1 1 calc R U . . .
 C069 C 0.4109(4) 0.2617(5) 0.9537(4) 0.071(3) Uani 1 1 d . U . . .
 H069 H 0.405765 0.244136 0.973594 0.085 Uiso 1 1 calc R U . . .
 C06A C 0.3462(2) 0.6062(3) 0.8073(3) 0.081(3) Uani 1 1 d G U . . .
 C06V C 0.3155(3) 0.6025(3) 0.7858(2) 0.080(3) Uani 1 1 d G U . . .
 H06V H 0.314652 0.582242 0.767340 0.096 Uiso 1 1 calc R U . . .
 C07Q C 0.2859(3) 0.6285(4) 0.7915(3) 0.092(4) Uani 1 1 d G U . . .
 H07Q H 0.264869 0.625967 0.776856 0.111 Uiso 1 1 calc R U . . .
 C07R C 0.2871(3) 0.6581(3) 0.8186(3) 0.101(4) Uani 1 1 d G U . . .
 C07Y C 0.3178(4) 0.6618(3) 0.8400(3) 0.107(4) Uani 1 1 d G U . . .
 H07Y H 0.318659 0.682110 0.858490 0.128 Uiso 1 1 calc R U . . .
 C07P C 0.3474(3) 0.6359(4) 0.8343(3) 0.102(4) Uani 1 1 d G U . . .
 H07P H 0.368443 0.638385 0.848975 0.122 Uiso 1 1 calc R U . . .
 C06B C 0.1219(4) 0.3991(5) 0.8289(4) 0.069(3) Uani 1 1 d . U . . .
 H06B H 0.115031 0.370789 0.827560 0.083 Uiso 1 1 calc R U . . .
 C06C C 0.4995(3) 0.2140(4) 0.4985(3) 0.057(3) Uani 1 1 d . U . . .
 H06C H 0.512377 0.190617 0.489789 0.068 Uiso 1 1 calc R U . . .
 C06D C 0.3168(4) 0.2274(4) 0.7450(4) 0.065(3) Uani 1 1 d . U . . .
 H06D H 0.302071 0.250515 0.739139 0.078 Uiso 1 1 calc R U . . .
 C06E C 0.1132(4) 0.4880(4) 0.5586(4) 0.071(3) Uani 1 1 d . U . . .
 C06F C 0.4998(4) 0.2503(5) 0.8636(4) 0.080(3) Uani 1 1 d . U . . .
 H06F H 0.491934 0.248979 0.887841 0.096 Uiso 1 1 calc R U . . .
 C06G C 0.4157(4) 0.2463(5) 0.9199(4) 0.064(3) Uani 1 1 d . U . . .
 H06G H 0.414229 0.217204 0.916442 0.077 Uiso 1 1 calc R U . . .
 C06H C 0.1505(4) 0.5145(4) 0.6467(4) 0.063(3) Uani 1 1 d . U . . .
 C06I C 0.4017(4) 0.1252(4) 0.5884(4) 0.066(3) Uani 1 1 d . U . . .
 H06I H 0.410719 0.098528 0.594487 0.079 Uiso 1 1 calc R U . . .
 C06J C 0.5244(5) 0.2544(6) 0.7921(5) 0.093(4) Uani 1 1 d . U . . .
 H06J H 0.532513 0.256731 0.767957 0.112 Uiso 1 1 calc R U . . .
 C06K C 0.1509(4) 0.4927(4) 0.5577(4) 0.064(3) Uani 1 1 d . U . . .
 H06K H 0.161084 0.519677 0.556554 0.077 Uiso 1 1 calc R U . . .
 C06L C 0.4641(4) 0.3871(5) 0.8306(4) 0.076(3) Uani 1 1 d . U . . .
 H06L H 0.472963 0.367151 0.814024 0.092 Uiso 1 1 calc R U . . .
 C06N C 0.5160(3) 0.3366(5) 0.6698(4) 0.068(3) Uani 1 1 d . U . . .
 H06N H 0.529332 0.329885 0.648685 0.082 Uiso 1 1 calc R U . . .
 F06O F 0.3579(5) 0.0897(4) 0.8474(4) 0.178(6) Uani 1 1 d . U . . .
 C06P C 0.4238(4) 0.3141(5) 0.8977(4) 0.068(3) Uani 1 1 d . U . . .
 H06P H 0.427871 0.332470 0.878102 0.082 Uiso 1 1 calc R U . . .
 C06Q C 0.4872(4) 0.2527(5) 0.8010(4) 0.079(3) Uani 1 1 d . U . . .
 H06Q H 0.470041 0.252259 0.781935 0.095 Uiso 1 1 calc R U . . .
 C06R C 0.5267(4) 0.4824(6) 0.7683(5) 0.088(4) Uani 1 1 d . U . . .
 C06T C 0.3012(4) 0.1872(5) 0.7437(4) 0.073(3) Uani 1 1 d . U . . .
 H06T H 0.276182 0.182891 0.738530 0.087 Uiso 1 1 calc R U . . .
 C06U C 0.4462(3) 0.6131(3) 0.8252(3) 0.099(4) Uani 1 1 d G U . . .
 H06U H 0.444622 0.632117 0.805797 0.119 Uiso 1 1 calc R U . . .
 C076 C 0.4195(3) 0.5831(4) 0.8298(3) 0.097(4) Uani 1 1 d G U . . .
 C07N C 0.4219(3) 0.5552(3) 0.8582(3) 0.107(4) Uani 1 1 d G U . . .
 H07N H 0.403648 0.534705 0.861360 0.128 Uiso 1 1 calc R U . . .
 C086 C 0.4509(4) 0.5574(4) 0.8820(3) 0.119(4) Uani 1 1 d G U . . .
 H086 H 0.452529 0.538317 0.901435 0.142 Uiso 1 1 calc R U . . .
 C07X C 0.4776(3) 0.5874(4) 0.8774(3) 0.116(4) Uani 1 1 d G U . . .
 C081 C 0.4753(3) 0.6152(4) 0.8490(4) 0.113(4) Uani 1 1 d G U . . .
 H081 H 0.493504 0.635730 0.845873 0.136 Uiso 1 1 calc R U . . .
 C06W C 0.5145(4) 0.3437(5) 0.7323(4) 0.073(3) Uani 1 1 d . U . . .
 H06W H 0.526748 0.341481 0.754664 0.087 Uiso 1 1 calc R U . . .
 C06X C 0.1334(4) 0.2615(5) 0.8481(4) 0.074(3) Uani 1 1 d . U . . .
 H06X H 0.122413 0.244485 0.865840 0.089 Uiso 1 1 calc R U . . .
 C06Y C 0.5051(4) 0.4908(6) 0.7947(5) 0.086(3) Uani 1 1 d . U . . .
 H06Y H 0.514642 0.499566 0.817246 0.103 Uiso 1 1 calc R U . . .
 C070 C 0.3614(4) 0.1606(4) 0.7554(4) 0.073(3) Uani 1 1 d . U . . .
 H070 H 0.376164 0.136782 0.758601 0.087 Uiso 1 1 calc R U . . .
 C071 C 0.4390(4) 0.4411(5) 0.8820(4) 0.073(3) Uani 1 1 d . U . . .
 H071 H 0.429796 0.457768 0.900929 0.088 Uiso 1 1 calc R U . . .
 C072 C 0.1464(4) 0.2740(5) 0.7870(4) 0.071(3) Uani 1 1 d . U . . .
 H072 H 0.142220 0.267489 0.762453 0.085 Uiso 1 1 calc R U . . .
 C073 C 0.4141(4) 0.3058(5) 0.9577(4) 0.074(3) Uani 1 1 d . U . . .
 C074 C 0.5369(5) 0.2509(6) 0.8556(5) 0.095(4) Uani 1 1 d . U . . .
 H074 H 0.553907 0.250223 0.874770 0.114 Uiso 1 1 calc R U . . .
 C075 C 0.5491(5) 0.2525(6) 0.8216(5) 0.097(4) Uani 1 1 d . U . . .
 F077 F 0.5514(4) 0.5374(5) 0.6213(4) 0.070(4) Uani 0.5 1 d . U P A 1
 C078 C 0.4663(4) 0.4868(5) 0.7896(4) 0.077(3) Uani 1 1 d . U . . .
 H078 H 0.450084 0.493841 0.808480 0.092 Uiso 1 1 calc R U . . .
 C079 C 0.0976(4) 0.4479(4) 0.5572(4) 0.076(3) Uani 1 1 d . U . . .
 H079 H 0.072012 0.444204 0.557331 0.091 Uiso 1 1 calc R U . . .
 C07B C 0.4071(5) 0.2028(5) 0.8448(4) 0.079(3) Uani 1 1 d . U . . .
 F07C F 0.5052(4) 0.5885(5) 0.9024(4) 0.185(6) Uani 1 1 d . U . . .
 C07D C 0.4196(4) 0.3323(5) 0.9322(4) 0.075(3) Uani 1 1 d . U . . .
 H07D H 0.420726 0.361369 0.936175 0.090 Uiso 1 1 calc R U . . .
 C07E C 0.3231(4) 0.1568(5) 0.7498(4) 0.075(3) Uani 1 1 d . U . . .
 C07F C 0.5144(4) 0.2266(5) 0.6779(4) 0.079(3) Uani 1 1 d . U . . .
 C07G C 0.3762(4) 0.1999(4) 0.7559(4) 0.070(3) Uani 1 1 d . U . . .
 H07G H 0.401640 0.204376 0.757504 0.084 Uiso 1 1 calc R U . . .
 C07H C 0.1319(4) 0.2508(5) 0.8135(5) 0.080(3) Uani 1 1 d . U . . .
 C07J C 0.0958(4) 0.4283(5) 0.8229(4) 0.078(3) Uani 1 1 d . U . . .
 H07J H 0.071588 0.420806 0.816927 0.093 Uiso 1 1 calc R U . . .
 C07M C 0.4758(5) 0.4350(6) 0.8773(5) 0.088(3) Uani 1 1 d . U . . .
 C07S C 0.3685(5) 0.1997(5) 0.8444(5) 0.089(4) Uani 1 1 d . U . . .
 H07S H 0.354815 0.224572 0.842084 0.107 Uiso 1 1 calc R U . . .
 C07T C 0.5146(4) 0.4716(6) 0.7354(5) 0.090(3) Uani 1 1 d . U . . .
 H07T H 0.530846 0.467983 0.715853 0.108 Uiso 1 1 calc R U . . .
 C07U C 0.4299(5) 0.1670(5) 0.8436(5) 0.091(4) Uani 1 1 d . U . . .
 H07U H 0.455396 0.169059 0.840413 0.110 Uiso 1 1 calc R U . . .
 C07V C 0.4889(5) 0.4081(6) 0.8526(4) 0.089(3) Uani 1 1 d . U . . .
 H07V H 0.514274 0.403497 0.850310 0.106 Uiso 1 1 calc R U . . .
 C082 C 0.4751(5) 0.4665(4) 0.6215(5) 0.065(3) Uani 0.5 1 d G U P A 1
 H082 H 0.469009 0.439386 0.613498 0.079 Uiso 0.5 1 calc R U P A 1
 C07I C 0.5100(4) 0.4818(5) 0.6162(5) 0.067(3) Uani 0.5 1 d G U P A 1
 H07I H 0.527739 0.465154 0.604657 0.080 Uiso 0.5 1 calc R U P A 1
 C07L C 0.5188(3) 0.5214(6) 0.6279(5) 0.067(3) Uani 0.5 1 d G U P A 1
 C07W C 0.4928(5) 0.5458(4) 0.6449(5) 0.067(3) Uani 0.5 1 d G U P A 1
 H07W H 0.498853 0.572882 0.652854 0.081 Uiso 0.5 1 calc R U P A 1
 C087 C 0.4579(4) 0.5305(5) 0.6501(5) 0.063(3) Uani 0.5 1 d G U P A 1
 H087 H 0.440123 0.547115 0.661694 0.075 Uiso 0.5 1 calc R U P A 1
 C04X C 0.4490(3) 0.4908(5) 0.6384(5) 0.056(3) Uani 0.5 1 d G U P A 1
 C08A C 0.4122(6) 0.1282(6) 0.8473(5) 0.100(4) Uani 1 1 d . U . . .
 H08A H 0.425548 0.103178 0.850128 0.120 Uiso 1 1 calc R U . . .
 C08B C 0.3499(6) 0.1633(6) 0.8472(5) 0.100(4) Uani 1 1 d . U . . .
 H08B H 0.324250 0.161040 0.849384 0.120 Uiso 1 1 calc R U . . .
 C08C C 0.3746(6) 0.1286(6) 0.8465(6) 0.104(4) Uani 1 1 d . U . . .
 C10 C 0.4513(3) 0.4733(6) 0.6391(5) 0.061(3) Uani 0.5 1 d G U P A 2
 C8 C 0.4731(5) 0.4381(4) 0.6384(5) 0.066(3) Uani 0.5 1 d G U P A 2
 H8 H 0.462590 0.411609 0.642374 0.079 Uiso 0.5 1 calc R U P A 2
 C15 C 0.5101(4) 0.4417(5) 0.6319(5) 0.070(3) Uani 0.5 1 d G U P A 2
 H15 H 0.524946 0.417661 0.631421 0.085 Uiso 0.5 1 calc R U P A 2
 C19 C 0.5254(3) 0.4805(6) 0.6261(5) 0.070(3) Uani 0.5 1 d G U P A 2
 C31 C 0.5037(5) 0.5158(5) 0.6268(5) 0.070(3) Uani 0.5 1 d G U P A 2
 H31 H 0.514125 0.542282 0.622865 0.084 Uiso 0.5 1 calc R U P A 2
 C9 C 0.4666(4) 0.5122(5) 0.6333(5) 0.066(3) Uani 0.5 1 d G U P A 2
 H9 H 0.451769 0.536230 0.633817 0.079 Uiso 0.5 1 calc R U P A 2
 F6 F 0.5591(6) 0.4957(10) 0.6176(6) 0.136(8) Uani 0.5 1 d . U P A 2

loop_
  _atom_site_aniso_label
  _atom_site_aniso_U_11
  _atom_site_aniso_U_22
  _atom_site_aniso_U_33
  _atom_site_aniso_U_23
  _atom_site_aniso_U_13
  _atom_site_aniso_U_12
 Sb01 0.0677(6) 0.0628(6) 0.0857(7) -0.0065(5) 0.0026(5) -0.0006(5)
 Cu02 0.0297(7) 0.0254(6) 0.0310(7) -0.0006(6) -0.0033(6) 0.0017(5)
 Cu03 0.0312(7) 0.0296(7) 0.0305(7) 0.0027(6) 0.0001(6) -0.0049(6)
 Cu04 0.0282(7) 0.0325(7) 0.0333(7) -0.0013(6) 0.0004(6) -0.0035(6)
 Cu05 0.0300(7) 0.0304(7) 0.0380(8) 0.0039(6) 0.0001(6) 0.0040(5)
 Cu06 0.0347(7) 0.0319(7) 0.0362(8) 0.0054(6) -0.0039(6) 0.0045(6)
 Cu07 0.0268(7) 0.0299(7) 0.0422(8) 0.0005(6) -0.0026(6) 0.0014(5)
 Cu08 0.0326(7) 0.0282(7) 0.0400(8) -0.0004(6) 0.0043(6) -0.0004(6)
 Cu09 0.0294(7) 0.0386(8) 0.0347(8) -0.0034(6) -0.0049(6) 0.0008(6)
 Cu0A 0.0308(7) 0.0303(7) 0.0437(9) 0.0012(6) -0.0077(6) 0.0013(6)
 Cu0B 0.0323(7) 0.0399(8) 0.0321(8) 0.0050(6) 0.0027(6) 0.0071(6)
 Cu0C 0.0331(7) 0.0358(8) 0.0365(8) -0.0027(7) -0.0026(6) -0.0005(6)
 Cu0D 0.0403(8) 0.0383(8) 0.0350(8) 0.0038(7) -0.0003(6) -0.0090(6)
 Cu0E 0.0338(7) 0.0331(7) 0.0491(9) -0.0031(7) 0.0020(7) 0.0016(6)
 Cu0F 0.0328(8) 0.0580(10) 0.0365(8) 0.0004(8) -0.0024(6) 0.0102(7)
 Cu0G 0.0434(9) 0.0453(9) 0.0427(9) 0.0101(7) 0.0079(7) 0.0033(7)
 Cu0H 0.0419(8) 0.0446(9) 0.0393(9) -0.0043(7) -0.0073(6) 0.0135(7)
 Cu0I 0.0460(9) 0.0387(8) 0.0454(9) 0.0099(7) -0.0159(7) 0.0013(7)
 Cu0J 0.0418(9) 0.0545(11) 0.0760(13) -0.0311(9) 0.0157(8) -0.0191(8)
 S00K 0.0320(11) 0.0248(10) 0.0328(12) 0.0034(10) 0.0032(9) 0.0060(8)
 S00L 0.0255(10) 0.0283(11) 0.0323(12) 0.0038(10) -0.0004(9) 0.0002(8)
 S00N 0.0274(11) 0.0322(12) 0.0358(13) -0.0024(10) -0.0049(9) 0.0003(9)
 S00O 0.0288(11) 0.0293(11) 0.0333(12) 0.0059(10) -0.0024(9) -0.0037(9)
 S00P 0.0288(11) 0.0304(12) 0.0395(13) 0.0032(10) -0.0026(9) 0.0027(9)
 S00Q 0.0310(12) 0.0295(12) 0.0382(13) 0.0000(10) 0.0058(10) 0.0015(9)
 S00R 0.0296(12) 0.0351(13) 0.0372(13) 0.0031(10) 0.0008(9) 0.0014(9)
 S00S 0.0306(11) 0.0335(12) 0.0367(13) 0.0060(10) -0.0003(10) 0.0033(9)
 P00T 0.0315(12) 0.0291(12) 0.0308(13) 0.0013(10) 0.0015(9) -0.0057(10)
 S00U 0.0276(11) 0.0445(14) 0.0349(13) 0.0013(11) -0.0025(9) -0.0008(10)
 S00V 0.0348(12) 0.0357(13) 0.0404(14) 0.0105(11) 0.0087(10) 0.0098(10)
 S00W 0.0347(12) 0.0389(13) 0.0384(14) -0.0040(11) -0.0049(10) 0.0032(10)
 S00X 0.0487(14) 0.0305(12) 0.0343(13) 0.0016(10) -0.0126(11) 0.0093(10)
 S00Y 0.0290(11) 0.0407(13) 0.0353(13) -0.0048(11) -0.0027(10) -0.0069(10)
 S00Z 0.0283(11) 0.0514(15) 0.0359(13) -0.0065(12) -0.0058(10) 0.0108(10)
 S010 0.0465(14) 0.0316(12) 0.0442(15) -0.0009(11) 0.0130(11) 0.0002(10)
 P011 0.0357(13) 0.0329(13) 0.0431(15) 0.0015(11) 0.0072(11) 0.0020(10)
 P012 0.0318(13) 0.0444(15) 0.0393(15) -0.0004(12) 0.0051(11) 0.0054(11)
 P013 0.0378(14) 0.0311(13) 0.0526(17) 0.0031(12) -0.0160(12) 0.0017(11)
 P014 0.0632(19) 0.0364(15) 0.0542(18) 0.0112(14) -0.0187(15) 0.0012(13)
 P016 0.074(2) 0.058(2) 0.068(2) -0.0111(18) 0.0137(18) -0.0242(17)
 F01A 0.053(4) 0.047(4) 0.089(5) 0.012(4) 0.011(4) -0.005(3)
 F01B 0.064(4) 0.085(5) 0.057(4) -0.027(4) 0.022(3) -0.006(4)
 F01C 0.068(4) 0.024(3) 0.105(6) -0.006(4) 0.003(4) 0.011(3)
 F01D 0.080(5) 0.101(6) 0.042(4) -0.007(4) 0.000(4) 0.002(5)
 F01E 0.093(6) 0.028(3) 0.138(8) 0.015(4) 0.035(5) -0.005(4)
 F01F 0.089(6) 0.068(5) 0.086(6) 0.006(4) 0.015(4) 0.039(4)
 F01G 0.040(4) 0.040(4) 0.171(9) -0.004(5) 0.001(5) -0.011(3)
 F01I 0.126(7) 0.062(5) 0.053(5) -0.024(4) 0.015(4) -0.002(5)
 F01J 0.070(5) 0.126(7) 0.046(4) 0.015(4) 0.012(4) -0.002(5)
 F01L 0.077(5) 0.104(7) 0.083(6) 0.044(5) -0.042(4) 0.002(5)
 F01M 0.089(5) 0.046(4) 0.129(7) 0.020(5) 0.057(5) -0.004(4)
 F01N 0.108(6) 0.098(6) 0.035(4) -0.021(4) -0.006(4) -0.023(5)
 F01O 0.084(6) 0.041(4) 0.156(8) -0.006(5) 0.000(5) 0.033(4)
 F01P 0.094(6) 0.092(6) 0.054(5) 0.022(4) -0.005(4) -0.009(5)
 C01Q 0.040(4) 0.023(4) 0.034(4) 0.000(3) 0.005(3) 0.000(3)
 F01R 0.025(3) 0.103(6) 0.139(8) 0.029(6) -0.002(4) 0.016(4)
 F01S 0.069(5) 0.097(6) 0.115(7) -0.017(5) -0.028(5) 0.052(5)
 F01U 0.139(8) 0.073(5) 0.049(4) 0.032(4) -0.003(5) 0.016(5)
 F01V 0.059(5) 0.108(7) 0.100(6) 0.023(5) -0.026(4) -0.050(5)
 F01W 0.084(6) 0.044(4) 0.204(11) -0.004(6) -0.011(6) -0.022(4)
 C01X 0.047(4) 0.036(4) 0.040(4) 0.006(4) 0.002(4) 0.004(4)
 F 0.088(6) 0.060(5) 0.153(8) 0.003(5) -0.017(6) 0.045(5)
 C01Z 0.040(4) 0.032(4) 0.031(4) 0.003(3) -0.005(3) 0.000(3)
 F020 0.091(6) 0.086(6) 0.110(7) -0.011(6) -0.024(5) 0.015(5)
 C021 0.043(4) 0.034(4) 0.035(4) 0.000(4) -0.007(4) 0.004(4)
 F022 0.118(7) 0.130(8) 0.058(5) -0.008(5) -0.008(5) 0.024(6)
 C023 0.037(4) 0.042(4) 0.047(5) 0.012(4) -0.006(4) -0.002(4)
 C024 0.039(4) 0.030(4) 0.041(4) -0.001(4) 0.001(4) -0.001(3)
 C025 0.046(4) 0.051(5) 0.033(4) 0.009(4) 0.000(4) 0.009(4)
 C026 0.045(4) 0.027(4) 0.046(4) -0.001(4) 0.012(4) 0.002(4)
 F027 0.102(6) 0.186(10) 0.049(5) -0.049(5) 0.010(4) -0.092(7)
 C028 0.030(4) 0.034(4) 0.033(4) 0.006(3) -0.002(3) -0.006(3)
 C029 0.038(4) 0.037(4) 0.037(4) -0.001(4) 0.000(3) -0.001(4)
 C02A 0.048(4) 0.050(5) 0.037(4) -0.003(4) -0.005(4) -0.009(4)
 C02B 0.049(5) 0.052(5) 0.059(5) 0.019(4) -0.001(4) -0.004(4)
 C02C 0.029(4) 0.036(4) 0.053(5) 0.000(4) 0.002(4) 0.003(3)
 C02D 0.058(5) 0.040(4) 0.038(4) -0.004(4) -0.001(4) 0.000(4)
 C02E 0.036(4) 0.052(5) 0.036(4) 0.006(4) -0.002(4) -0.012(4)
 C02F 0.046(4) 0.031(4) 0.052(5) 0.009(4) 0.014(4) -0.001(4)
 C02G 0.043(4) 0.039(4) 0.036(4) -0.002(4) 0.006(4) -0.003(4)
 C02H 0.040(4) 0.039(4) 0.038(4) 0.003(4) 0.007(4) 0.004(4)
 C02I 0.049(4) 0.043(4) 0.045(4) 0.002(4) 0.009(4) 0.009(4)
 C02J 0.036(4) 0.049(5) 0.042(4) 0.003(4) -0.004(4) 0.002(4)
 C02L 0.066(5) 0.045(5) 0.044(5) -0.011(4) -0.003(4) -0.001(4)
 C02M 0.041(4) 0.038(4) 0.044(4) 0.003(4) 0.002(4) -0.014(4)
 C02N 0.041(4) 0.066(5) 0.046(5) -0.005(4) -0.011(4) -0.004(4)
 C02O 0.037(4) 0.034(4) 0.054(5) 0.005(4) -0.005(4) 0.011(4)
 C02P 0.042(4) 0.039(4) 0.063(5) 0.000(4) 0.005(4) 0.002(4)
 C02Q 0.043(4) 0.023(4) 0.051(5) 0.002(4) -0.006(4) 0.008(3)
 C02R 0.037(4) 0.029(4) 0.047(4) 0.010(4) 0.008(4) 0.007(3)
 C02S 0.051(5) 0.042(4) 0.041(4) -0.002(4) 0.005(4) 0.003(4)
 F02T 0.121(8) 0.085(7) 0.159(10) -0.049(7) -0.015(7) -0.030(6)
 C02U 0.067(5) 0.042(4) 0.043(4) -0.008(4) 0.006(4) -0.010(4)
 C02V 0.047(4) 0.043(4) 0.041(4) -0.003(4) 0.001(4) -0.003(4)
 C02W 0.039(4) 0.040(4) 0.049(5) 0.011(4) 0.008(4) 0.003(4)
 C02X 0.050(5) 0.055(5) 0.050(5) 0.007(4) -0.005(4) 0.001(4)
 F02Y 0.097(7) 0.186(11) 0.073(6) -0.027(6) -0.034(5) 0.048(7)
 C02Z 0.059(5) 0.043(4) 0.050(5) 0.002(4) 0.011(4) 0.005(4)
 C030 0.047(5) 0.050(5) 0.066(5) 0.002(4) 0.004(4) -0.009(4)
 C031 0.054(5) 0.059(5) 0.036(4) 0.003(4) 0.006(4) -0.002(4)
 C032 0.044(4) 0.048(4) 0.038(4) 0.000(4) 0.000(4) 0.000(4)
 C033 0.048(5) 0.057(5) 0.049(5) -0.001(4) 0.003(4) 0.012(4)
 C034 0.039(4) 0.037(4) 0.040(4) 0.000(4) -0.008(4) 0.005(4)
 C035 0.042(4) 0.043(4) 0.045(5) 0.010(4) 0.005(4) -0.002(4)
 C036 0.037(4) 0.057(5) 0.055(5) -0.003(4) -0.002(4) -0.013(4)
 C037 0.038(4) 0.048(5) 0.065(5) 0.003(4) -0.010(4) -0.001(4)
 C038 0.040(4) 0.035(4) 0.066(5) 0.001(4) -0.018(4) 0.000(4)
 C039 0.052(5) 0.035(4) 0.049(5) -0.002(4) 0.010(4) 0.008(4)
 C03A 0.046(4) 0.055(5) 0.046(5) 0.004(4) -0.001(4) 0.013(4)
 C03B 0.036(4) 0.030(4) 0.044(4) -0.001(4) 0.009(4) 0.006(3)
 C03C 0.051(5) 0.031(4) 0.063(5) 0.006(4) -0.009(4) 0.001(4)
 C03D 0.037(4) 0.058(5) 0.050(5) -0.003(4) 0.000(4) 0.005(4)
 C03E 0.058(5) 0.054(5) 0.055(5) 0.008(4) -0.002(4) -0.001(4)
 C03F 0.042(4) 0.039(4) 0.057(5) 0.007(4) 0.000(4) 0.002(4)
 C03G 0.050(5) 0.062(5) 0.053(5) -0.014(4) -0.003(4) 0.005(4)
 C03H 0.046(5) 0.067(5) 0.045(5) 0.005(4) 0.006(4) -0.006(4)
 F1 0.110(7) 0.057(5) 0.232(12) -0.034(7) -0.065(8) 0.050(5)
 C03J 0.059(5) 0.038(4) 0.071(5) 0.003(4) -0.010(4) 0.013(4)
 C03K 0.051(4) 0.031(4) 0.044(4) -0.004(4) -0.003(4) 0.001(4)
 C03L 0.043(4) 0.059(5) 0.044(5) 0.003(4) 0.002(4) -0.003(4)
 F03M 0.034(4) 0.216(12) 0.188(11) 0.050(9) -0.018(6) -0.024(6)
 C03N 0.040(4) 0.034(4) 0.053(5) -0.001(4) 0.003(4) 0.012(3)
 C03O 0.061(5) 0.047(5) 0.051(5) -0.005(4) 0.005(4) 0.015(4)
 C03P 0.046(4) 0.039(4) 0.040(4) 0.001(4) -0.001(4) 0.003(4)
 C03Q 0.051(5) 0.050(5) 0.043(4) 0.007(4) 0.008(4) 0.007(4)
 C03R 0.047(4) 0.053(5) 0.039(4) -0.004(4) 0.011(4) -0.005(4)
 C03S 0.049(4) 0.028(4) 0.048(4) -0.001(4) -0.004(4) 0.010(4)
 C03T 0.057(5) 0.036(4) 0.051(5) 0.001(4) 0.024(4) 0.003(4)
 C03U 0.058(5) 0.050(5) 0.049(5) 0.002(4) -0.001(4) 0.008(4)
 C03V 0.045(4) 0.037(4) 0.056(5) -0.004(4) 0.017(4) -0.002(4)
 F03W 0.179(10) 0.140(9) 0.072(6) 0.063(6) 0.061(6) 0.081(8)
 C03X 0.055(5) 0.057(5) 0.037(4) 0.010(4) -0.003(4) 0.009(4)
 C03Y 0.054(5) 0.062(5) 0.048(5) 0.010(4) 0.001(4) -0.016(4)
 C03Z 0.045(5) 0.059(5) 0.066(5) -0.005(5) -0.001(4) -0.011(4)
 C040 0.052(5) 0.060(5) 0.046(5) 0.012(4) -0.011(4) -0.013(4)
 C041 0.049(5) 0.054(5) 0.045(5) 0.004(4) 0.015(4) 0.008(4)
 C042 0.044(4) 0.045(5) 0.049(5) 0.006(4) -0.013(4) -0.010(4)
 C043 0.052(5) 0.063(5) 0.052(5) 0.017(4) -0.012(4) -0.010(4)
 C044 0.052(5) 0.039(4) 0.070(5) 0.009(4) 0.009(4) 0.001(4)
 C045 0.055(5) 0.044(5) 0.071(5) 0.004(4) 0.007(4) 0.012(4)
 C046 0.047(4) 0.054(5) 0.041(4) -0.013(4) 0.007(4) 0.005(4)
 C047 0.074(5) 0.047(5) 0.049(5) 0.015(4) -0.005(4) -0.006(4)
 C048 0.060(5) 0.048(5) 0.042(5) -0.010(4) 0.003(4) 0.002(4)
 C049 0.050(5) 0.036(4) 0.060(5) 0.007(4) 0.002(4) -0.005(4)
 C04A 0.051(5) 0.047(5) 0.047(5) 0.009(4) -0.002(4) -0.009(4)
 C04B 0.046(5) 0.043(5) 0.061(5) -0.001(4) 0.003(4) -0.003(4)
 C04C 0.055(5) 0.046(5) 0.057(5) 0.002(4) -0.003(4) -0.010(4)
 F04D 0.114(8) 0.156(10) 0.162(10) -0.082(8) 0.008(7) 0.020(7)
 C04E 0.056(5) 0.049(5) 0.049(5) 0.002(4) -0.007(4) -0.002(4)
 C04F 0.060(5) 0.060(5) 0.043(5) -0.010(4) -0.003(4) -0.009(4)
 C04G 0.047(5) 0.051(5) 0.058(5) -0.004(4) 0.004(4) 0.003(4)
 C04H 0.040(4) 0.050(5) 0.043(4) 0.006(4) 0.006(4) 0.006(4)
 C04I 0.060(5) 0.060(5) 0.057(5) 0.014(4) -0.005(4) -0.001(5)
 C04J 0.055(5) 0.043(5) 0.072(5) 0.004(4) 0.009(4) 0.002(4)
 F04K 0.102(8) 0.140(9) 0.155(10) -0.025(8) -0.041(7) -0.032(7)
 F04L 0.184(10) 0.049(5) 0.226(12) 0.045(7) -0.115(9) -0.055(6)
 C04M 0.041(4) 0.048(5) 0.080(5) -0.006(5) 0.007(4) -0.001(4)
 C04N 0.050(5) 0.055(5) 0.059(5) 0.011(4) -0.019(4) -0.004(4)
 C04O 0.056(5) 0.067(5) 0.044(5) -0.012(4) -0.013(4) -0.004(4)
 F04P 0.114(8) 0.093(7) 0.139(9) 0.032(7) 0.006(7) 0.005(6)
 F04Q 0.212(12) 0.168(11) 0.120(9) 0.011(8) 0.087(9) -0.041(10)
 C04R 0.055(5) 0.051(5) 0.055(5) -0.005(4) -0.003(4) -0.013(4)
 C04S 0.053(5) 0.040(4) 0.064(5) 0.019(4) 0.009(4) 0.010(4)
 C04T 0.051(5) 0.042(4) 0.066(5) 0.006(4) 0.001(4) 0.000(4)
 C04U 0.057(5) 0.053(5) 0.044(4) 0.004(4) 0.010(4) 0.005(4)
 C04V 0.063(5) 0.059(5) 0.043(5) -0.004(4) 0.003(4) -0.003(4)
 C04W 0.074(5) 0.059(5) 0.046(5) 0.010(4) -0.005(4) 0.006(5)
 C04Y 0.044(4) 0.049(5) 0.051(5) 0.000(4) 0.006(4) 0.008(4)
 C050 0.063(5) 0.048(5) 0.071(5) 0.011(5) -0.023(5) -0.002(4)
 C052 0.071(5) 0.070(5) 0.063(5) 0.004(5) -0.010(5) 0.011(5)
 C053 0.049(5) 0.068(5) 0.060(5) 0.009(5) -0.007(4) -0.023(4)
 C054 0.064(5) 0.060(5) 0.059(5) 0.009(5) -0.006(5) -0.008(4)
 F055 0.087(7) 0.203(12) 0.104(8) -0.011(8) 0.000(6) 0.014(7)
 C056 0.056(5) 0.038(4) 0.062(5) 0.010(4) 0.003(4) 0.002(4)
 C057 0.059(5) 0.057(5) 0.051(5) 0.005(4) 0.013(4) 0.013(4)
 C058 0.050(5) 0.050(5) 0.060(5) -0.004(4) -0.001(4) 0.013(4)
 C059 0.057(5) 0.060(5) 0.068(5) -0.008(5) 0.007(4) -0.006(4)
 C05A 0.063(5) 0.059(5) 0.055(5) -0.002(4) -0.009(4) -0.021(4)
 C05B 0.052(5) 0.049(5) 0.071(5) -0.009(4) 0.011(4) -0.005(4)
 C05C 0.058(5) 0.054(5) 0.054(5) 0.004(4) 0.007(4) 0.012(4)
 C05D 0.050(5) 0.053(5) 0.069(5) -0.003(5) -0.009(4) 0.018(4)
 C05F 0.055(5) 0.050(5) 0.041(4) 0.006(4) 0.012(4) -0.003(4)
 C05G 0.062(5) 0.058(5) 0.050(5) -0.002(4) -0.005(4) 0.011(4)
 C05H 0.065(5) 0.064(5) 0.064(5) 0.013(5) -0.016(5) -0.004(5)
 C05J 0.059(5) 0.041(4) 0.065(5) 0.002(4) 0.016(4) -0.004(4)
 C05K 0.038(4) 0.073(5) 0.072(5) 0.010(5) -0.001(4) 0.006(4)
 C05L 0.058(5) 0.067(5) 0.068(5) -0.007(5) -0.010(4) 0.020(5)
 C05M 0.047(5) 0.039(4) 0.066(5) 0.000(4) -0.020(4) 0.001(4)
 C05N 0.047(5) 0.084(6) 0.059(5) 0.010(5) -0.003(4) 0.003(5)
 C05O 0.060(5) 0.069(5) 0.063(5) -0.008(5) 0.003(5) 0.003(5)
 C05P 0.055(5) 0.046(5) 0.086(6) -0.003(5) -0.017(5) 0.009(4)
 C05R 0.048(5) 0.054(5) 0.079(5) -0.008(5) -0.005(5) 0.004(4)
 C05S 0.059(5) 0.085(6) 0.073(6) -0.009(5) -0.006(5) 0.014(5)
 C05U 0.053(5) 0.080(6) 0.055(5) -0.004(5) 0.005(4) 0.010(5)
 F05V 0.113(8) 0.227(13) 0.123(8) -0.056(9) -0.046(7) -0.049(8)
 F05W 0.210(12) 0.100(8) 0.213(13) -0.016(9) 0.066(10) 0.070(9)
 C05X 0.057(5) 0.057(5) 0.060(5) 0.006(4) 0.005(4) -0.004(4)
 C05Y 0.068(5) 0.045(5) 0.082(6) 0.004(5) 0.005(5) -0.009(5)
 C05Z 0.056(5) 0.042(5) 0.060(5) -0.004(4) 0.000(4) -0.013(4)
 C060 0.062(5) 0.094(6) 0.062(5) -0.001(5) -0.003(5) 0.012(5)
 C061 0.054(5) 0.085(6) 0.062(5) -0.017(5) -0.003(4) 0.010(5)
 C062 0.048(5) 0.073(5) 0.068(5) 0.005(5) -0.005(4) -0.011(5)
 C063 0.049(5) 0.055(5) 0.074(5) 0.008(5) 0.013(4) -0.010(4)
 C064 0.067(5) 0.063(5) 0.080(6) 0.008(5) 0.001(5) -0.016(5)
 C05T 0.093(6) 0.070(6) 0.076(6) 0.000(5) 0.025(5) -0.012(5)
 C08E 0.108(6) 0.095(6) 0.106(6) 0.001(6) 0.032(6) -0.002(6)
 C07O 0.101(6) 0.090(6) 0.097(6) 0.013(6) 0.037(5) -0.013(5)
 C06M 0.086(6) 0.087(6) 0.087(6) 0.015(5) 0.016(5) -0.011(5)
 C06S 0.074(6) 0.076(6) 0.088(6) 0.011(5) 0.007(5) -0.010(5)
 C065 0.058(5) 0.049(5) 0.075(5) 0.005(5) -0.004(5) -0.010(4)
 C066 0.063(5) 0.045(5) 0.071(5) 0.016(4) 0.004(5) 0.007(4)
 C067 0.056(5) 0.083(6) 0.070(5) -0.008(5) 0.006(5) -0.007(5)
 C068 0.085(6) 0.055(5) 0.061(5) 0.011(5) -0.002(5) -0.008(5)
 C069 0.064(5) 0.083(6) 0.066(5) 0.009(5) -0.012(5) 0.007(5)
 C06A 0.087(6) 0.075(6) 0.080(6) -0.016(5) 0.032(5) -0.008(5)
 C06V 0.090(6) 0.077(6) 0.073(6) 0.006(5) 0.026(5) 0.008(5)
 C07Q 0.101(6) 0.089(6) 0.087(6) 0.003(5) 0.020(5) 0.015(5)
 C07R 0.108(6) 0.098(6) 0.097(6) -0.016(6) 0.026(6) 0.007(6)
 C07Y 0.107(7) 0.099(6) 0.115(7) -0.024(6) 0.028(6) -0.002(6)
 C07P 0.103(6) 0.096(6) 0.107(6) -0.022(6) 0.018(6) -0.012(6)
 C06B 0.052(5) 0.074(6) 0.082(6) -0.006(5) -0.007(5) 0.009(5)
 C06C 0.049(5) 0.069(5) 0.052(5) -0.005(4) 0.009(4) 0.008(4)
 C06D 0.063(5) 0.053(5) 0.079(6) 0.014(5) -0.007(5) -0.001(4)
 C06E 0.067(5) 0.053(5) 0.094(6) -0.007(5) -0.023(5) 0.012(5)
 C06F 0.072(5) 0.091(6) 0.075(6) 0.004(5) -0.012(5) 0.006(5)
 C06G 0.061(5) 0.072(5) 0.060(5) 0.012(5) -0.006(5) 0.000(5)
 C06H 0.060(5) 0.053(5) 0.075(5) 0.000(5) -0.009(5) 0.025(4)
 C06I 0.070(5) 0.044(5) 0.084(6) 0.004(5) 0.006(5) -0.002(4)
 C06J 0.097(6) 0.104(6) 0.079(6) -0.006(6) -0.004(5) 0.008(6)
 C06K 0.062(5) 0.049(5) 0.083(6) 0.002(5) -0.018(5) 0.006(4)
 C06L 0.063(5) 0.095(6) 0.071(6) -0.019(5) -0.010(5) -0.011(5)
 C06N 0.048(5) 0.085(6) 0.071(5) -0.015(5) 0.003(4) 0.017(5)
 F06O 0.240(14) 0.077(7) 0.217(13) -0.003(8) 0.005(11) -0.053(9)
 C06P 0.080(5) 0.065(5) 0.059(5) 0.004(5) -0.012(5) -0.002(5)
 C06Q 0.079(6) 0.087(6) 0.070(6) -0.003(5) -0.012(5) 0.009(5)
 C06R 0.067(6) 0.104(6) 0.093(6) 0.007(6) -0.003(5) -0.009(5)
 C06T 0.068(5) 0.061(5) 0.090(6) 0.012(5) -0.008(5) -0.004(5)
 C06U 0.102(6) 0.096(6) 0.100(6) -0.002(6) -0.020(6) -0.023(6)
 C076 0.106(6) 0.094(6) 0.090(6) -0.002(6) -0.001(6) -0.018(6)
 C07N 0.116(7) 0.103(7) 0.102(7) 0.005(6) -0.016(6) -0.021(6)
 C086 0.122(7) 0.113(7) 0.120(7) 0.006(6) -0.018(6) -0.031(6)
 C07X 0.119(7) 0.112(7) 0.117(7) 0.001(6) -0.024(6) -0.035(6)
 C081 0.114(7) 0.108(7) 0.117(7) -0.002(6) -0.024(6) -0.032(6)
 C06W 0.056(5) 0.095(6) 0.067(5) 0.016(5) -0.012(5) 0.002(5)
 C06X 0.068(5) 0.070(6) 0.085(6) 0.000(5) 0.001(5) -0.012(5)
 C06Y 0.070(6) 0.102(6) 0.086(6) -0.003(5) -0.018(5) -0.016(5)
 C070 0.077(5) 0.053(5) 0.088(6) 0.003(5) -0.022(5) -0.005(5)
 C071 0.074(5) 0.083(6) 0.062(5) -0.015(5) -0.017(5) -0.008(5)
 C072 0.068(5) 0.073(6) 0.071(6) -0.020(5) -0.010(5) -0.001(5)
 C073 0.082(6) 0.079(6) 0.060(5) 0.000(5) -0.013(5) 0.002(5)
 C074 0.090(6) 0.111(6) 0.084(6) -0.005(6) -0.007(5) 0.012(6)
 C075 0.091(6) 0.112(6) 0.089(6) -0.003(6) -0.003(5) 0.014(6)
 F077 0.038(7) 0.087(10) 0.087(10) 0.024(9) -0.017(7) -0.035(7)
 C078 0.059(5) 0.093(6) 0.079(6) -0.011(5) -0.004(5) -0.016(5)
 C079 0.066(5) 0.060(5) 0.102(6) -0.010(5) -0.022(5) 0.009(5)
 C07B 0.088(6) 0.061(5) 0.088(6) 0.000(5) -0.002(5) 0.000(5)
 F07C 0.167(11) 0.209(13) 0.181(12) 0.006(10) -0.075(10) -0.071(10)
 C07D 0.089(6) 0.076(6) 0.061(5) 0.003(5) -0.014(5) 0.004(5)
 C07E 0.079(6) 0.056(5) 0.092(6) 0.007(5) -0.017(5) -0.013(5)
 C07F 0.065(5) 0.098(6) 0.075(6) -0.008(5) -0.008(5) 0.018(5)
 C07G 0.073(5) 0.057(5) 0.080(6) 0.003(5) -0.023(5) -0.002(5)
 C07H 0.072(6) 0.078(6) 0.091(6) -0.012(5) -0.008(5) -0.009(5)
 C07J 0.061(5) 0.082(6) 0.090(6) -0.009(5) -0.013(5) 0.016(5)
 C07M 0.084(6) 0.103(6) 0.076(6) -0.023(5) -0.021(5) -0.015(5)
 C07S 0.097(6) 0.074(6) 0.097(6) 0.004(5) 0.001(6) -0.014(5)
 C07T 0.071(6) 0.107(6) 0.092(6) -0.002(6) 0.015(5) -0.001(5)
 C07U 0.104(6) 0.072(6) 0.098(6) -0.001(5) -0.006(6) 0.000(5)
 C07V 0.074(6) 0.111(6) 0.081(6) -0.019(5) -0.014(5) -0.012(5)
 C082 0.058(4) 0.069(5) 0.069(4) -0.003(4) -0.001(4) -0.004(4)
 C07I 0.059(5) 0.072(5) 0.070(5) -0.002(4) -0.002(4) -0.004(4)
 C07L 0.059(5) 0.074(5) 0.068(5) 0.001(5) -0.005(5) -0.008(5)
 C07W 0.062(5) 0.070(5) 0.070(5) -0.003(5) -0.001(5) -0.010(5)
 C087 0.058(5) 0.065(5) 0.065(5) -0.004(5) -0.001(5) -0.007(5)
 C04X 0.051(5) 0.060(5) 0.058(5) -0.001(5) -0.006(4) -0.007(5)
 C08A 0.114(6) 0.078(6) 0.108(6) -0.001(6) -0.002(6) 0.001(6)
 C08B 0.108(6) 0.085(6) 0.108(6) 0.002(6) 0.002(6) -0.015(6)
 C08C 0.116(7) 0.085(6) 0.111(6) -0.003(6) -0.001(6) -0.010(6)
 C10 0.055(5) 0.067(5) 0.061(5) -0.002(5) -0.002(4) -0.004(5)
 C8 0.059(5) 0.072(5) 0.066(5) -0.005(5) -0.004(5) -0.001(5)
 C15 0.062(5) 0.075(5) 0.074(5) -0.003(5) -0.003(5) 0.000(5)
 C19 0.063(5) 0.077(5) 0.069(5) -0.003(5) -0.003(5) -0.005(5)
 C31 0.064(5) 0.076(5) 0.071(5) 0.001(4) -0.002(4) -0.007(4)
 C9 0.061(4) 0.071(5) 0.067(4) 0.000(4) -0.003(4) -0.005(4)
 F6 0.085(12) 0.221(19) 0.104(13) -0.008(14) 0.031(10) -0.023(13)

_geom_special_details
;
 All esds (except the esd in the dihedral angle between two l.s. planes)
 are estimated using the full covariance matrix.  The cell esds are taken
 into account individually in the estimation of esds in distances, angles
 and torsion angles; correlations between esds in cell parameters are only
 used when they are defined by crystal symmetry.  An approximate (isotropic)
 treatment of cell esds is used for estimating esds involving l.s. planes.
;
loop_
  _geom_bond_atom_site_label_1
  _geom_bond_atom_site_label_2
  _geom_bond_distance
  _geom_bond_site_symmetry_2
  _geom_bond_publ_flag
 Sb01 F020 1.845(9) . ?
 Sb01 F027 1.706(8) . ?
 Sb01 F03W 1.714(9) . ?
 Sb01 F04D 1.823(11) . ?
 Sb01 F04K 1.882(10) . ?
 Sb01 F04P 1.870(10) . ?
 Cu02 Cu04 2.6060(19) . ?
 Cu02 Cu06 2.6933(19) . ?
 Cu02 Cu09 2.6034(19) . ?
 Cu02 Cu0C 3.0535(19) . ?
 Cu02 Cu0D 2.779(2) . ?
 Cu02 Cu0G 2.784(2) . ?
 Cu02 Cu0H 2.734(2) . ?
 Cu02 S00K 2.749(2) . ?
 Cu03 S00O 2.281(3) . ?
 Cu03 P00T 2.215(3) . ?
 Cu03 S00U 2.255(3) . ?
 Cu04 Cu07 2.676(2) . ?
 Cu04 S00L 2.320(3) . ?
 Cu04 S00N 2.350(3) . ?
 Cu04 S00R 2.334(3) . ?
 Cu05 Cu0D 2.847(2) . ?
 Cu05 S00L 2.276(3) . ?
 Cu05 S00P 2.241(3) . ?
 Cu05 S00V 2.233(3) . ?
 Cu06 Cu0E 2.778(2) . ?
 Cu06 Cu0F 2.914(2) . ?
 Cu06 S00L 2.328(3) . ?
 Cu06 S00S 2.353(3) . ?
 Cu06 S00X 2.333(3) . ?
 Cu07 Cu0D 2.831(2) . ?
 Cu07 Cu0H 2.676(2) . ?
 Cu07 S00N 2.297(3) . ?
 Cu07 S00O 2.280(3) . ?
 Cu07 S00Q 2.301(3) . ?
 Cu08 S00Q 2.234(3) . ?
 Cu08 S00R 2.293(3) . ?
 Cu08 P011 2.201(3) . ?
 Cu09 Cu0C 3.053(2) . ?
 Cu09 Cu0E 2.673(2) . ?
 Cu09 S00W 2.321(3) . ?
 Cu09 S00Y 2.359(3) . ?
 Cu09 S00Z 2.301(3) . ?
 Cu0A S00N 2.246(3) . ?
 Cu0A S00P 2.265(3) . ?
 Cu0A P013 2.201(3) . ?
 Cu0B S00S 2.244(3) . ?
 Cu0B S00V 2.260(3) . ?
 Cu0B P012 2.206(3) . ?
 Cu0C Cu0H 2.952(2) . ?
 Cu0C S00K 2.285(3) . ?
 Cu0C S00U 2.217(3) . ?
 Cu0C S00Y 2.219(3) . ?
 Cu0D S00K 2.299(3) . ?
 Cu0D S00O 2.340(3) . ?
 Cu0D S00P 2.324(3) . ?
 Cu0E Cu0G 2.708(2) . ?
 Cu0E S00S 2.281(3) . ?
 Cu0E S00W 2.286(3) . ?
 Cu0E S010 2.278(3) . ?
 Cu0F S00R 2.222(3) . ?
 Cu0F S00X 2.221(3) . ?
 Cu0F S00Z 2.261(3) . ?
 Cu0G S00K 2.310(3) . ?
 Cu0G S00V 2.331(3) . ?
 Cu0G S010 2.347(3) . ?
 Cu0H S00Q 2.341(3) . ?
 Cu0H S00U 2.365(3) . ?
 Cu0H S00Z 2.282(3) . ?
 Cu0I S00W 2.247(3) . ?
 Cu0I S00X 2.238(3) . ?
 Cu0I P014 2.190(3) . ?
 Cu0J S00Y 2.249(3) . ?
 Cu0J S010 2.228(3) . ?
 Cu0J P016 2.230(4) . ?
 S00K C01Q 1.793(9) . ?
 S00L C02C 1.764(10) . ?
 S00N C021 1.781(10) . ?
 S00O C028 1.781(9) . ?
 S00P C02Q 1.784(10) . ?
 S00Q C026 1.761(10) . ?
 S00R C02R 1.755(10) . ?
 S00S C01X 1.791(10) . ?
 P00T C01Z 1.823(10) . ?
 P00T C029 1.826(10) . ?
 P00T C02M 1.813(10) . ?
 S00U C04X 1.797(12) . ?
 S00U C10 1.765(12) . ?
 S00V C02W 1.762(11) . ?
 S00W C02N 1.775(11) . ?
 S00X C050 1.758(13) . ?
 S00Y C036 1.773(11) . ?
 S00Z C02J 1.759(10) . ?
 S010 C03P 1.787(11) . ?
 P011 C02F 1.816(11) . ?
 P011 C033 1.804(12) . ?
 P011 C035 1.833(11) . ?
 P012 C02H 1.800(11) . ?
 P012 C03D 1.817(11) . ?
 P012 C04G 1.815(13) . ?
 P013 C034 1.838(11) . ?
 P013 C038 1.808(11) . ?
 P013 C042 1.780(12) . ?
 P014 C04I 1.787(14) . ?
 P014 C052 1.807(15) . ?
 P014 C07B 1.829(16) . ?
 P016 C064 1.804(8) . ?
 P016 C06A 1.796(9) . ?
 P016 C076 1.831(9) . ?
 F01A C04B 1.391(13) . ?
 F01B C046 1.356(12) . ?
 F01C C03S 1.365(11) . ?
 F01D C031 1.345(13) . ?
 F01E C044 1.397(14) . ?
 F01F C05C 1.324(13) . ?
 F01G C04M 1.379(13) . ?
 F01I C02L 1.388(13) . ?
 F01J C03H 1.373(13) . ?
 F01L C043 1.352(13) . ?
 F01M C05J 1.358(13) . ?
 F01N C04V 1.372(13) . ?
 F01O C045 1.383(13) . ?
 F01P C054 1.271(15) . ?
 C01Q C024 1.390(13) . ?
 C01Q C03B 1.369(13) . ?
 F01R C05K 1.363(13) . ?
 F01S C05L 1.370(14) . ?
 F01U C04W 1.383(13) . ?
 F01V C053 1.359(13) . ?
 F01W C05Y 1.375(15) . ?
 C01X C025 1.362(15) . ?
 C01X C047 1.392(16) . ?
 F C06H 1.358(13) . ?
 C01Z C02A 1.402(14) . ?
 C01Z C02G 1.377(14) . ?
 C021 C02D 1.400(15) . ?
 C021 C032 1.385(15) . ?
 F022 C073 1.394(16) . ?
 C023 H023 0.9500 . ?
 C023 C028 1.382(14) . ?
 C023 C02B 1.395(15) . ?
 C024 H024 0.9500 . ?
 C024 C03K 1.424(14) . ?
 C025 H025 0.9500 . ?
 C025 C03X 1.378(14) . ?
 C026 C039 1.370(15) . ?
 C026 C03V 1.426(15) . ?
 C028 C02E 1.394(14) . ?
 C029 C02S 1.408(15) . ?
 C029 C03Q 1.382(14) . ?
 C02A H02A 0.9500 . ?
 C02A C04F 1.345(15) . ?
 C02B H02B 0.9500 . ?
 C02B C043 1.341(17) . ?
 C02C C030 1.395(16) . ?
 C02C C037 1.374(15) . ?
 C02D H02D 0.9500 . ?
 C02D C02U 1.366(15) . ?
 C02E H02E 0.9500 . ?
 C02E C040 1.385(15) . ?
 C02F C049 1.344(16) . ?
 C02F C056 1.428(15) . ?
 C02G H02G 0.9500 . ?
 C02G C05F 1.402(14) . ?
 C02H C02I 1.420(14) . ?
 C02H C04H 1.400(14) . ?
 C02I H02I 0.9500 . ?
 C02I C04U 1.379(16) . ?
 C02J C05N 1.346(16) . ?
 C02J C061 1.425(16) . ?
 C02L C02U 1.362(16) . ?
 C02L C048 1.377(16) . ?
 C02M C03Z 1.373(16) . ?
 C02M C04R 1.383(15) . ?
 C02N C04O 1.368(16) . ?
 C02N C06L 1.346(18) . ?
 C02O H02O 0.9500 . ?
 C02O C02Q 1.391(15) . ?
 C02O C05D 1.400(14) . ?
 C02P H02P 0.9500 . ?
 C02P C02W 1.404(16) . ?
 C02P C04J 1.410(16) . ?
 C02Q C03C 1.367(14) . ?
 C02R C03F 1.407(15) . ?
 C02R C04S 1.409(14) . ?
 C02S H02S 0.9500 . ?
 C02S C03U 1.372(15) . ?
 F02T C07H 1.375(17) . ?
 C02U H02U 0.9500 . ?
 C02V H02V 0.9500 . ?
 C02V C03P 1.386(15) . ?
 C02V C03R 1.385(14) . ?
 C02W C04Y 1.385(15) . ?
 C02X H02X 0.9500 . ?
 C02X C03E 1.374(17) . ?
 C02X C042 1.411(16) . ?
 F02Y C07F 1.369(17) . ?
 C02Z H02Z 0.9500 . ?
 C02Z C03O 1.376(15) . ?
 C02Z C03P 1.418(15) . ?
 C030 H030 0.9500 . ?
 C030 C063 1.415(16) . ?
 C031 C03L 1.373(16) . ?
 C031 C04U 1.417(16) . ?
 C032 H032 0.9500 . ?
 C032 C048 1.403(15) . ?
 C033 C03G 1.335(16) . ?
 C033 C05U 1.431(17) . ?
 C034 C04C 1.338(15) . ?
 C034 C04E 1.385(15) . ?
 C035 C041 1.374(15) . ?
 C035 C04A 1.410(15) . ?
 C036 C067 1.318(17) . ?
 C036 C078 1.357(18) . ?
 C037 H037 0.9500 . ?
 C037 C05R 1.428(16) . ?
 C038 C05M 1.405(15) . ?
 C038 C05P 1.392(16) . ?
 C039 H039 0.9500 . ?
 C039 C03T 1.413(15) . ?
 C03A H03A 0.9500 . ?
 C03A C03D 1.396(16) . ?
 C03A C05G 1.397(16) . ?
 C03B H03B 0.9500 . ?
 C03B C03N 1.353(14) . ?
 C03C H03C 0.9500 . ?
 C03C C03J 1.421(15) . ?
 C03D C06B 1.345(17) . ?
 C03E H03E 0.9500 . ?
 C03E C054 1.415(17) . ?
 C03F H03F 0.9500 . ?
 C03F C04T 1.352(16) . ?
 C03G H03G 0.9500 . ?
 C03G C05S 1.397(18) . ?
 C03H C03Y 1.330(18) . ?
 C03H C06C 1.379(17) . ?
 F1 C06E 1.297(15) . ?
 C03J H03J 0.9500 . ?
 C03J C06H 1.336(18) . ?
 C03K H03K 0.9500 . ?
 C03K C03S 1.346(15) . ?
 C03L H03L 0.9500 . ?
 C03L C04H 1.395(15) . ?
 F03M C06R 1.343(18) . ?
 C03N H03N 0.9500 . ?
 C03N C03S 1.399(15) . ?
 C03O H03O 0.9500 . ?
 C03O C046 1.397(16) . ?
 C03Q H03Q 0.9500 . ?
 C03Q C057 1.423(16) . ?
 C03R H03R 0.9500 . ?
 C03R C046 1.351(16) . ?
 C03T H03T 0.9500 . ?
 C03T C05J 1.391(17) . ?
 C03U H03U 0.9500 . ?
 C03U C05C 1.387(16) . ?
 C03V H03V 0.9500 . ?
 C03V C05B 1.391(15) . ?
 C03X H03X 0.9500 . ?
 C03X C04W 1.366(18) . ?
 C03Y H03Y 0.9500 . ?
 C03Y C04A 1.366(16) . ?
 C03Z H03Z 0.9500 . ?
 C03Z C062 1.411(16) . ?
 C040 H040 0.9500 . ?
 C040 C043 1.360(18) . ?
 C041 H041 0.9500 . ?
 C041 C06C 1.359(15) . ?
 C042 C04N 1.434(15) . ?
 C044 C04T 1.369(16) . ?
 C044 C066 1.303(17) . ?
 C045 C04J 1.367(18) . ?
 C045 C058 1.357(17) . ?
 C047 H047 0.9500 . ?
 C047 C068 1.403(16) . ?
 C048 H048 0.9500 . ?
 C049 H049 0.9500 . ?
 C049 C065 1.410(16) . ?
 C04A H04A 0.9500 . ?
 C04B C05X 1.352(17) . ?
 C04B C05Z 1.311(17) . ?
 C04C H04C 0.9500 . ?
 C04C C05Z 1.410(15) . ?
 C04E H04E 0.9500 . ?
 C04E C05X 1.357(16) . ?
 C04F H04F 0.9500 . ?
 C04F C04V 1.349(17) . ?
 C04G C059 1.424(17) . ?
 C04G C05O 1.353(17) . ?
 C04H H04H 0.9500 . ?
 C04I C06G 1.408(17) . ?
 C04I C06P 1.404(18) . ?
 C04J H04J 0.9500 . ?
 F04L C07E 1.376(16) . ?
 C04M C05R 1.296(18) . ?
 C04M C063 1.352(18) . ?
 C04N H04N 0.9500 . ?
 C04N C05H 1.391(18) . ?
 C04O H04O 0.9500 . ?
 C04O C071 1.383(17) . ?
 F04Q C07O 1.325(12) . ?
 C04R H04R 0.9500 . ?
 C04R C05A 1.408(16) . ?
 C04S H04S 0.9500 . ?
 C04S C066 1.393(17) . ?
 C04T H04T 0.9500 . ?
 C04U H04U 0.9500 . ?
 C04V C05F 1.390(16) . ?
 C04W C068 1.333(18) . ?
 C04Y H04Y 0.9500 . ?
 C04Y C058 1.369(15) . ?
 C050 C06D 1.301(17) . ?
 C050 C07G 1.450(18) . ?
 C052 C06F 1.404(19) . ?
 C052 C06Q 1.37(2) . ?
 C053 C05A 1.316(18) . ?
 C053 C062 1.380(19) . ?
 C054 C05H 1.360(19) . ?
 F055 C075 1.34(2) . ?
 C056 H056 0.9500 . ?
 C056 C06I 1.366(17) . ?
 C057 H057 0.9500 . ?
 C057 C05C 1.364(17) . ?
 C058 H058 0.9500 . ?
 C059 H059 0.9500 . ?
 C059 C06X 1.377(18) . ?
 C05A H05A 0.9500 . ?
 C05B H05B 0.9500 . ?
 C05B C05J 1.386(17) . ?
 C05D H05D 0.9500 . ?
 C05D C06H 1.403(18) . ?
 C05F H05F 0.9500 . ?
 C05G H05G 0.9500 . ?
 C05G C05L 1.369(18) . ?
 C05H H05H 0.9500 . ?
 C05K C06N 1.359(18) . ?
 C05K C06W 1.283(19) . ?
 C05L C07J 1.35(2) . ?
 C05M H05M 0.9500 . ?
 C05M C06K 1.360(16) . ?
 C05N H05N 0.9500 . ?
 C05N C06W 1.392(17) . ?
 C05O H05O 0.9500 . ?
 C05O C072 1.398(19) . ?
 C05P H05P 0.9500 . ?
 C05P C079 1.400(17) . ?
 C05R H05R 0.9500 . ?
 C05S H05S 0.9500 . ?
 C05S C07F 1.35(2) . ?
 C05U H05U 0.9500 . ?
 C05U C060 1.390(18) . ?
 F05V C07M 1.358(16) . ?
 F05W C07R 1.342(13) . ?
 C05X H05X 0.9500 . ?
 C05Y C065 1.362(18) . ?
 C05Y C06I 1.288(19) . ?
 C05Z H05Z 0.9500 . ?
 C060 H060 0.9500 . ?
 C060 C07F 1.346(19) . ?
 C061 H061 0.9500 . ?
 C061 C06N 1.383(17) . ?
 C062 H062 0.9500 . ?
 C063 H063 0.9500 . ?
 C064 C05T 1.3900 . ?
 C064 C06S 1.3900 . ?
 C05T H05T 0.9500 . ?
 C05T C08E 1.3900 . ?
 C08E H08E 0.9500 . ?
 C08E C07O 1.3900 . ?
 C07O C06M 1.3900 . ?
 C06M H06M 0.9500 . ?
 C06M C06S 1.3900 . ?
 C06S H06S 0.9500 . ?
 C065 H065 0.9500 . ?
 C066 H066 0.9500 . ?
 C067 H067 0.9500 . ?
 C067 C07T 1.44(2) . ?
 C068 H068 0.9500 . ?
 C069 H069 0.9500 . ?
 C069 C06G 1.364(19) . ?
 C069 C073 1.44(2) . ?
 C06A C06V 1.3900 . ?
 C06A C07P 1.3900 . ?
 C06V H06V 0.9500 . ?
 C06V C07Q 1.3900 . ?
 C07Q H07Q 0.9500 . ?
 C07Q C07R 1.3900 . ?
 C07R C07Y 1.3900 . ?
 C07Y H07Y 0.9500 . ?
 C07Y C07P 1.3900 . ?
 C07P H07P 0.9500 . ?
 C06B H06B 0.9500 . ?
 C06B C07J 1.366(18) . ?
 C06C H06C 0.9500 . ?
 C06D H06D 0.9500 . ?
 C06D C06T 1.420(18) . ?
 C06E C06K 1.397(19) . ?
 C06E C079 1.415(19) . ?
 C06F H06F 0.9500 . ?
 C06F C074 1.40(2) . ?
 C06G H06G 0.9500 . ?
 C06I H06I 0.9500 . ?
 C06J H06J 0.9500 . ?
 C06J C06Q 1.41(2) . ?
 C06J C075 1.43(2) . ?
 C06K H06K 0.9500 . ?
 C06L H06L 0.9500 . ?
 C06L C07V 1.400(19) . ?
 C06N H06N 0.9500 . ?
 F06O C08C 1.40(2) . ?
 C06P H06P 0.9500 . ?
 C06P C07D 1.420(19) . ?
 C06Q H06Q 0.9500 . ?
 C06R C06Y 1.29(2) . ?
 C06R C07T 1.35(2) . ?
 C06T H06T 0.9500 . ?
 C06T C07E 1.29(2) . ?
 C06U H06U 0.9500 . ?
 C06U C076 1.3900 . ?
 C06U C081 1.3900 . ?
 C076 C07N 1.3900 . ?
 C07N H07N 0.9500 . ?
 C07N C086 1.3900 . ?
 C086 H086 0.9500 . ?
 C086 C07X 1.3900 . ?
 C07X C081 1.3900 . ?
 C07X F07C 1.376(15) . ?
 C081 H081 0.9500 . ?
 C06W H06W 0.9500 . ?
 C06X H06X 0.9500 . ?
 C06X C07H 1.34(2) . ?
 C06Y H06Y 0.9500 . ?
 C06Y C078 1.45(2) . ?
 C070 H070 0.9500 . ?
 C070 C07E 1.43(2) . ?
 C070 C07G 1.380(18) . ?
 C071 H071 0.9500 . ?
 C071 C07M 1.38(2) . ?
 C072 H072 0.9500 . ?
 C072 C07H 1.35(2) . ?
 C073 C07D 1.29(2) . ?
 C074 H074 0.9500 . ?
 C074 C075 1.34(2) . ?
 F077 C07L 1.328(17) . ?
 C078 H078 0.9500 . ?
 C079 H079 0.9500 . ?
 C07B C07S 1.43(2) . ?
 C07B C07U 1.43(2) . ?
 C07D H07D 0.9500 . ?
 C07G H07G 0.9500 . ?
 C07J H07J 0.9500 . ?
 C07M C07V 1.35(2) . ?
 C07S H07S 0.9500 . ?
 C07S C08B 1.36(2) . ?
 C07T H07T 0.9500 . ?
 C07U H07U 0.9500 . ?
 C07U C08A 1.42(2) . ?
 C07V H07V 0.9500 . ?
 C082 H082 0.9500 . ?
 C082 C07I 1.3900 . ?
 C082 C04X 1.3900 . ?
 C07I H07I 0.9500 . ?
 C07I C07L 1.3900 . ?
 C07L C07W 1.3900 . ?
 C07W H07W 0.9500 . ?
 C07W C087 1.3900 . ?
 C087 H087 0.9500 . ?
 C087 C04X 1.3900 . ?
 C08A H08A 0.9500 . ?
 C08A C08C 1.39(3) . ?
 C08B H08B 0.9500 . ?
 C08B C08C 1.44(3) . ?
 C10 C8 1.3900 . ?
 C10 C9 1.3900 . ?
 C8 H8 0.9500 . ?
 C8 C15 1.3900 . ?
 C15 H15 0.9500 . ?
 C15 C19 1.3900 . ?
 C19 C31 1.3900 . ?
 C19 F6 1.37(2) . ?
 C31 H31 0.9500 . ?
 C31 C9 1.3900 . ?
 C9 H9 0.9500 . ?

loop_
  _geom_angle_atom_site_label_1
  _geom_angle_atom_site_label_2
  _geom_angle_atom_site_label_3
  _geom_angle
  _geom_angle_site_symmetry_1
  _geom_angle_site_symmetry_3
  _geom_angle_publ_flag
 F020 Sb01 F04K 178.2(5) . . ?
 F020 Sb01 F04P 91.1(5) . . ?
 F027 Sb01 F020 96.0(5) . . ?
 F027 Sb01 F03W 105.9(5) . . ?
 F027 Sb01 F04D 167.3(6) . . ?
 F027 Sb01 F04K 84.1(5) . . ?
 F027 Sb01 F04P 81.8(5) . . ?
 F03W Sb01 F020 80.3(5) . . ?
 F03W Sb01 F04D 85.8(6) . . ?
 F03W Sb01 F04K 97.9(6) . . ?
 F03W Sb01 F04P 169.0(6) . . ?
 F04D Sb01 F020 90.9(5) . . ?
 F04D Sb01 F04K 89.4(6) . . ?
 F04D Sb01 F04P 87.4(6) . . ?
 F04P Sb01 F04K 90.7(5) . . ?
 Cu04 Cu02 Cu06 87.95(6) . . ?
 Cu04 Cu02 Cu0C 133.12(6) . . ?
 Cu04 Cu02 Cu0D 77.01(6) . . ?
 Cu04 Cu02 Cu0G 138.77(7) . . ?
 Cu04 Cu02 Cu0H 76.46(6) . . ?
 Cu04 Cu02 S00K 126.13(8) . . ?
 Cu06 Cu02 Cu0C 135.59(6) . . ?
 Cu06 Cu02 Cu0D 134.97(6) . . ?
 Cu06 Cu02 Cu0G 79.56(6) . . ?
 Cu06 Cu02 Cu0H 133.90(7) . . ?
 Cu06 Cu02 S00K 128.79(8) . . ?
 Cu09 Cu02 Cu04 136.67(7) . . ?
 Cu09 Cu02 Cu06 73.38(6) . . ?
 Cu09 Cu02 Cu0C 64.75(5) . . ?
 Cu09 Cu02 Cu0D 142.30(7) . . ?
 Cu09 Cu02 Cu0G 76.70(6) . . ?
 Cu09 Cu02 Cu0H 88.79(6) . . ?
 Cu09 Cu02 S00K 94.97(7) . . ?
 Cu0D Cu02 Cu0C 79.45(5) . . ?
 Cu0D Cu02 Cu0G 84.51(6) . . ?
 Cu0G Cu02 Cu0C 77.18(5) . . ?
 Cu0H Cu02 Cu0C 61.04(5) . . ?
 Cu0H Cu02 Cu0D 83.69(6) . . ?
 Cu0H Cu02 Cu0G 137.97(7) . . ?
 Cu0H Cu02 S00K 94.12(7) . . ?
 S00K Cu02 Cu0C 46.02(6) . . ?
 S00K Cu02 Cu0D 49.14(6) . . ?
 S00K Cu02 Cu0G 49.35(6) . . ?
 P00T Cu03 S00O 128.88(10) . . ?
 P00T Cu03 S00U 133.26(11) . . ?
 S00U Cu03 S00O 97.71(10) . . ?
 Cu02 Cu04 Cu07 88.78(6) . . ?
 S00L Cu04 Cu02 69.70(7) . . ?
 S00L Cu04 Cu07 140.76(9) . . ?
 S00L Cu04 S00N 118.28(9) . . ?
 S00L Cu04 S00R 112.15(10) . . ?
 S00N Cu04 Cu02 131.61(9) . . ?
 S00N Cu04 Cu07 53.90(7) . . ?
 S00R Cu04 Cu02 109.68(8) . . ?
 S00R Cu04 Cu07 105.81(8) . . ?
 S00R Cu04 S00N 109.59(10) . . ?
 S00L Cu05 Cu0D 100.86(8) . . ?
 S00P Cu05 Cu0D 52.75(7) . . ?
 S00P Cu05 S00L 112.94(10) . . ?
 S00V Cu05 Cu0D 117.14(9) . . ?
 S00V Cu05 S00L 111.92(10) . . ?
 S00V Cu05 S00P 135.13(10) . . ?
 Cu02 Cu06 Cu0E 87.89(6) . . ?
 Cu02 Cu06 Cu0F 67.24(5) . . ?
 Cu0E Cu06 Cu0F 117.91(6) . . ?
 S00L Cu06 Cu02 68.01(7) . . ?
 S00L Cu06 Cu0E 134.59(8) . . ?
 S00L Cu06 Cu0F 88.40(8) . . ?
 S00L Cu06 S00S 112.51(10) . . ?
 S00L Cu06 S00X 120.86(10) . . ?
 S00S Cu06 Cu02 125.92(9) . . ?
 S00S Cu06 Cu0E 51.99(7) . . ?
 S00S Cu06 Cu0F 157.94(9) . . ?
 S00X Cu06 Cu02 112.64(9) . . ?
 S00X Cu06 Cu0E 103.63(8) . . ?
 S00X Cu06 Cu0F 48.55(8) . . ?
 S00X Cu06 S00S 111.25(10) . . ?
 Cu04 Cu07 Cu0D 75.01(6) . . ?
 Cu0H Cu07 Cu04 76.30(6) . . ?
 Cu0H Cu07 Cu0D 83.76(6) . . ?
 S00N Cu07 Cu04 55.78(7) . . ?
 S00N Cu07 Cu0D 91.25(8) . . ?
 S00N Cu07 Cu0H 131.29(9) . . ?
 S00N Cu07 S00Q 113.64(10) . . ?
 S00O Cu07 Cu04 128.19(9) . . ?
 S00O Cu07 Cu0D 53.19(7) . . ?
 S00O Cu07 Cu0H 97.12(8) . . ?
 S00O Cu07 S00N 118.05(10) . . ?
 S00O Cu07 S00Q 126.35(10) . . ?
 S00Q Cu07 Cu04 92.36(8) . . ?
 S00Q Cu07 Cu0D 139.25(9) . . ?
 S00Q Cu07 Cu0H 55.51(7) . . ?
 S00Q Cu08 S00R 99.43(10) . . ?
 P011 Cu08 S00Q 143.43(11) . . ?
 P011 Cu08 S00R 116.47(11) . . ?
 Cu02 Cu09 Cu0C 64.78(5) . . ?
 Cu02 Cu09 Cu0E 92.04(6) . . ?
 Cu0E Cu09 Cu0C 117.94(6) . . ?
 S00W Cu09 Cu02 134.52(9) . . ?
 S00W Cu09 Cu0C 153.63(9) . . ?
 S00W Cu09 Cu0E 53.92(8) . . ?
 S00W Cu09 S00Y 107.91(10) . . ?
 S00Y Cu09 Cu02 107.60(8) . . ?
 S00Y Cu09 Cu0C 46.24(7) . . ?
 S00Y Cu09 Cu0E 100.96(8) . . ?
 S00Z Cu09 Cu02 71.54(7) . . ?
 S00Z Cu09 Cu0C 80.83(8) . . ?
 S00Z Cu09 Cu0E 147.63(10) . . ?
 S00Z Cu09 S00W 119.70(11) . . ?
 S00Z Cu09 S00Y 110.45(11) . . ?
 S00N Cu0A S00P 99.94(10) . . ?
 P013 Cu0A S00N 130.76(12) . . ?
 P013 Cu0A S00P 129.27(11) . . ?
 S00S Cu0B S00V 100.80(10) . . ?
 P012 Cu0B S00S 130.07(11) . . ?
 P012 Cu0B S00V 129.00(11) . . ?
 Cu09 Cu0C Cu02 50.47(4) . . ?
 Cu0H Cu0C Cu02 54.13(5) . . ?
 Cu0H Cu0C Cu09 76.91(5) . . ?
 S00K Cu0C Cu02 59.96(7) . . ?
 S00K Cu0C Cu09 94.25(8) . . ?
 S00K Cu0C Cu0H 99.29(8) . . ?
 S00U Cu0C Cu02 102.31(9) . . ?
 S00U Cu0C Cu09 124.32(9) . . ?
 S00U Cu0C Cu0H 52.13(8) . . ?
 S00U Cu0C S00K 112.77(10) . . ?
 S00U Cu0C S00Y 138.11(11) . . ?
 S00Y Cu0C Cu02 97.69(8) . . ?
 S00Y Cu0C Cu09 50.18(8) . . ?
 S00Y Cu0C Cu0H 120.18(9) . . ?
 S00Y Cu0C S00K 109.12(10) . . ?
 Cu02 Cu0D Cu05 67.85(5) . . ?
 Cu02 Cu0D Cu07 82.40(6) . . ?
 Cu07 Cu0D Cu05 117.20(6) . . ?
 S00K Cu0D Cu02 64.76(7) . . ?
 S00K Cu0D Cu05 89.67(8) . . ?
 S00K Cu0D Cu07 125.91(8) . . ?
 S00K Cu0D S00O 110.37(10) . . ?
 S00K Cu0D S00P 128.70(11) . . ?
 S00O Cu0D Cu02 120.27(8) . . ?
 S00O Cu0D Cu05 159.95(9) . . ?
 S00O Cu0D Cu07 51.25(7) . . ?
 S00P Cu0D Cu02 112.80(8) . . ?
 S00P Cu0D Cu05 50.14(7) . . ?
 S00P Cu0D Cu07 102.77(8) . . ?
 S00P Cu0D S00O 112.59(10) . . ?
 Cu09 Cu0E Cu06 70.98(6) . . ?
 Cu09 Cu0E Cu0G 76.88(6) . . ?
 Cu0G Cu0E Cu06 79.42(6) . . ?
 S00S Cu0E Cu06 54.37(8) . . ?
 S00S Cu0E Cu09 125.29(9) . . ?
 S00S Cu0E Cu0G 94.18(8) . . ?
 S00S Cu0E S00W 117.24(11) . . ?
 S00W Cu0E Cu06 89.80(8) . . ?
 S00W Cu0E Cu09 55.15(8) . . ?
 S00W Cu0E Cu0G 131.60(10) . . ?
 S010 Cu0E Cu06 134.78(10) . . ?
 S010 Cu0E Cu09 95.82(9) . . ?
 S010 Cu0E Cu0G 55.36(9) . . ?
 S010 Cu0E S00S 123.13(11) . . ?
 S010 Cu0E S00W 118.45(11) . . ?
 S00R Cu0F Cu06 115.93(9) . . ?
 S00R Cu0F S00Z 113.66(11) . . ?
 S00X Cu0F Cu06 51.94(8) . . ?
 S00X Cu0F S00R 130.99(12) . . ?
 S00X Cu0F S00Z 115.26(11) . . ?
 S00Z Cu0F Cu06 100.07(9) . . ?
 Cu0E Cu0G Cu02 87.46(6) . . ?
 S00K Cu0G Cu02 64.54(7) . . ?
 S00K Cu0G Cu0E 137.00(9) . . ?
 S00K Cu0G S00V 115.17(11) . . ?
 S00K Cu0G S010 119.75(11) . . ?
 S00V Cu0G Cu02 105.96(9) . . ?
 S00V Cu0G Cu0E 103.17(9) . . ?
 S00V Cu0G S010 114.60(11) . . ?
 S010 Cu0G Cu02 127.71(9) . . ?
 S010 Cu0G Cu0E 52.97(8) . . ?
 Cu02 Cu0H Cu0C 64.83(5) . . ?
 Cu07 Cu0H Cu02 86.17(6) . . ?
 Cu07 Cu0H Cu0C 113.52(6) . . ?
 S00Q Cu0H Cu02 127.10(9) . . ?
 S00Q Cu0H Cu07 54.10(7) . . ?
 S00Q Cu0H Cu0C 156.57(9) . . ?
 S00Q Cu0H S00U 110.84(11) . . ?
 S00U Cu0H Cu02 108.27(8) . . ?
 S00U Cu0H Cu07 98.76(8) . . ?
 S00U Cu0H Cu0C 47.72(7) . . ?
 S00Z Cu0H Cu02 69.33(8) . . ?
 S00Z Cu0H Cu07 141.23(10) . . ?
 S00Z Cu0H Cu0C 83.40(8) . . ?
 S00Z Cu0H S00Q 118.96(11) . . ?
 S00Z Cu0H S00U 116.94(11) . . ?
 S00X Cu0I S00W 98.40(10) . . ?
 P014 Cu0I S00W 129.66(13) . . ?
 P014 Cu0I S00X 131.90(13) . . ?
 S010 Cu0J S00Y 99.51(11) . . ?
 S010 Cu0J P016 139.66(14) . . ?
 P016 Cu0J S00Y 120.41(14) . . ?
 Cu0C S00K Cu02 74.03(7) . . ?
 Cu0C S00K Cu0D 109.05(10) . . ?
 Cu0C S00K Cu0G 105.04(10) . . ?
 Cu0D S00K Cu02 66.10(7) . . ?
 Cu0D S00K Cu0G 108.49(11) . . ?
 Cu0G S00K Cu02 66.11(7) . . ?
 C01Q S00K Cu02 174.9(3) . . ?
 C01Q S00K Cu0C 110.5(3) . . ?
 C01Q S00K Cu0D 109.6(3) . . ?
 C01Q S00K Cu0G 114.0(3) . . ?
 Cu04 S00L Cu06 104.70(9) . . ?
 Cu05 S00L Cu04 100.63(10) . . ?
 Cu05 S00L Cu06 106.66(10) . . ?
 C02C S00L Cu04 116.7(4) . . ?
 C02C S00L Cu05 104.2(3) . . ?
 C02C S00L Cu06 121.6(4) . . ?
 Cu07 S00N Cu04 70.32(8) . . ?
 Cu0A S00N Cu04 118.52(11) . . ?
 Cu0A S00N Cu07 111.41(11) . . ?
 C021 S00N Cu04 116.5(3) . . ?
 C021 S00N Cu07 114.5(4) . . ?
 C021 S00N Cu0A 116.7(3) . . ?
 Cu03 S00O Cu0D 120.74(11) . . ?
 Cu07 S00O Cu03 113.00(11) . . ?
 Cu07 S00O Cu0D 75.56(9) . . ?
 C028 S00O Cu03 113.2(3) . . ?
 C028 S00O Cu07 113.5(3) . . ?
 C028 S00O Cu0D 115.3(3) . . ?
 Cu05 S00P Cu0A 130.20(12) . . ?
 Cu05 S00P Cu0D 77.11(9) . . ?
 Cu0A S00P Cu0D 108.20(11) . . ?
 C02Q S00P Cu05 112.5(4) . . ?
 C02Q S00P Cu0A 110.0(4) . . ?
 C02Q S00P Cu0D 113.4(4) . . ?
 Cu07 S00Q Cu0H 70.39(8) . . ?
 Cu08 S00Q Cu07 120.42(11) . . ?
 Cu08 S00Q Cu0H 110.96(11) . . ?
 C026 S00Q Cu07 118.2(4) . . ?
 C026 S00Q Cu08 117.8(3) . . ?
 C026 S00Q Cu0H 106.2(4) . . ?
 Cu08 S00R Cu04 111.63(11) . . ?
 Cu0F S00R Cu04 85.00(10) . . ?
 Cu0F S00R Cu08 115.45(11) . . ?
 C02R S00R Cu04 110.4(3) . . ?
 C02R S00R Cu08 116.8(4) . . ?
 C02R S00R Cu0F 113.2(4) . . ?
 Cu0B S00S Cu06 118.93(11) . . ?
 Cu0B S00S Cu0E 110.25(11) . . ?
 Cu0E S00S Cu06 73.64(9) . . ?
 C01X S00S Cu06 118.6(4) . . ?
 C01X S00S Cu0B 115.3(4) . . ?
 C01X S00S Cu0E 111.9(4) . . ?
 C01Z P00T Cu03 111.2(3) . . ?
 C01Z P00T C029 103.7(5) . . ?
 C029 P00T Cu03 113.7(3) . . ?
 C02M P00T Cu03 118.2(4) . . ?
 C02M P00T C01Z 105.4(5) . . ?
 C02M P00T C029 103.3(5) . . ?
 Cu03 S00U Cu0H 115.71(11) . . ?
 Cu0C S00U Cu03 119.13(12) . . ?
 Cu0C S00U Cu0H 80.15(10) . . ?
 C04X S00U Cu03 105.3(6) . . ?
 C04X S00U Cu0C 112.7(6) . . ?
 C04X S00U Cu0H 123.0(6) . . ?
 C10 S00U Cu03 117.3(6) . . ?
 C10 S00U Cu0C 113.2(6) . . ?
 C10 S00U Cu0H 104.6(6) . . ?
 Cu05 S00V Cu0B 122.42(12) . . ?
 Cu05 S00V Cu0G 86.97(10) . . ?
 Cu0B S00V Cu0G 108.12(11) . . ?
 C02W S00V Cu05 111.8(4) . . ?
 C02W S00V Cu0B 111.8(4) . . ?
 C02W S00V Cu0G 113.1(4) . . ?
 Cu0E S00W Cu09 70.92(9) . . ?
 Cu0I S00W Cu09 116.20(12) . . ?
 Cu0I S00W Cu0E 113.93(12) . . ?
 C02N S00W Cu09 113.5(4) . . ?
 C02N S00W Cu0E 115.3(4) . . ?
 C02N S00W Cu0I 118.2(4) . . ?
 Cu0F S00X Cu06 79.51(9) . . ?
 Cu0F S00X Cu0I 126.96(14) . . ?
 Cu0I S00X Cu06 109.37(12) . . ?
 C050 S00X Cu06 110.7(4) . . ?
 C050 S00X Cu0F 112.0(5) . . ?
 C050 S00X Cu0I 112.5(4) . . ?
 Cu0C S00Y Cu09 83.58(9) . . ?
 Cu0C S00Y Cu0J 110.09(12) . . ?
 Cu0J S00Y Cu09 116.78(11) . . ?
 C036 S00Y Cu09 112.0(4) . . ?
 C036 S00Y Cu0C 116.9(4) . . ?
 C036 S00Y Cu0J 114.2(4) . . ?
 Cu0F S00Z Cu09 96.29(11) . . ?
 Cu0F S00Z Cu0H 102.68(11) . . ?
 Cu0H S00Z Cu09 109.15(11) . . ?
 C02J S00Z Cu09 115.6(4) . . ?
 C02J S00Z Cu0F 109.6(4) . . ?
 C02J S00Z Cu0H 120.0(4) . . ?
 Cu0E S010 Cu0G 71.66(9) . . ?
 Cu0J S010 Cu0E 122.31(13) . . ?
 Cu0J S010 Cu0G 102.16(12) . . ?
 C03P S010 Cu0E 116.0(4) . . ?
 C03P S010 Cu0G 114.2(4) . . ?
 C03P S010 Cu0J 118.2(4) . . ?
 C02F P011 Cu08 110.5(4) . . ?
 C02F P011 C035 103.2(5) . . ?
 C033 P011 Cu08 109.0(4) . . ?
 C033 P011 C02F 106.0(6) . . ?
 C033 P011 C035 104.7(5) . . ?
 C035 P011 Cu08 122.2(4) . . ?
 C02H P012 Cu0B 115.5(4) . . ?
 C02H P012 C03D 104.4(5) . . ?
 C02H P012 C04G 107.2(6) . . ?
 C03D P012 Cu0B 115.3(4) . . ?
 C04G P012 Cu0B 110.1(4) . . ?
 C04G P012 C03D 103.3(6) . . ?
 C034 P013 Cu0A 111.2(3) . . ?
 C038 P013 Cu0A 114.6(4) . . ?
 C038 P013 C034 105.0(5) . . ?
 C042 P013 Cu0A 115.9(4) . . ?
 C042 P013 C034 104.6(5) . . ?
 C042 P013 C038 104.4(6) . . ?
 C04I P014 Cu0I 115.0(4) . . ?
 C04I P014 C052 104.8(7) . . ?
 C04I P014 C07B 103.5(7) . . ?
 C052 P014 Cu0I 109.9(5) . . ?
 C052 P014 C07B 108.6(7) . . ?
 C07B P014 Cu0I 114.4(5) . . ?
 C064 P016 Cu0J 117.1(4) . . ?
 C064 P016 C076 104.0(5) . . ?
 C06A P016 Cu0J 114.6(4) . . ?
 C06A P016 C064 103.4(5) . . ?
 C06A P016 C076 107.4(6) . . ?
 C076 P016 Cu0J 109.5(5) . . ?
 C024 C01Q S00K 119.3(7) . . ?
 C03B C01Q S00K 120.5(7) . . ?
 C03B C01Q C024 120.2(9) . . ?
 C025 C01X S00S 122.3(9) . . ?
 C025 C01X C047 118.0(11) . . ?
 C047 C01X S00S 119.6(9) . . ?
 C02A C01Z P00T 118.2(8) . . ?
 C02G C01Z P00T 124.2(8) . . ?
 C02G C01Z C02A 117.6(9) . . ?
 C02D C021 S00N 119.4(8) . . ?
 C032 C021 S00N 119.9(8) . . ?
 C032 C021 C02D 120.8(10) . . ?
 C028 C023 H023 119.9 . . ?
 C028 C023 C02B 120.2(11) . . ?
 C02B C023 H023 119.9 . . ?
 C01Q C024 H024 120.7 . . ?
 C01Q C024 C03K 118.6(9) . . ?
 C03K C024 H024 120.7 . . ?
 C01X C025 H025 118.0 . . ?
 C01X C025 C03X 124.0(12) . . ?
 C03X C025 H025 118.0 . . ?
 C039 C026 S00Q 121.2(8) . . ?
 C039 C026 C03V 119.6(10) . . ?
 C03V C026 S00Q 119.2(8) . . ?
 C023 C028 S00O 120.2(8) . . ?
 C023 C028 C02E 118.8(10) . . ?
 C02E C028 S00O 120.9(8) . . ?
 C02S C029 P00T 119.7(8) . . ?
 C03Q C029 P00T 119.4(8) . . ?
 C03Q C029 C02S 120.4(10) . . ?
 C01Z C02A H02A 118.6 . . ?
 C04F C02A C01Z 122.9(11) . . ?
 C04F C02A H02A 118.6 . . ?
 C023 C02B H02B 120.2 . . ?
 C043 C02B C023 119.7(12) . . ?
 C043 C02B H02B 120.2 . . ?
 C030 C02C S00L 120.4(9) . . ?
 C037 C02C S00L 123.3(9) . . ?
 C037 C02C C030 116.4(10) . . ?
 C021 C02D H02D 121.0 . . ?
 C02U C02D C021 118.0(11) . . ?
 C02U C02D H02D 121.0 . . ?
 C028 C02E H02E 120.2 . . ?
 C040 C02E C028 119.6(11) . . ?
 C040 C02E H02E 120.2 . . ?
 C049 C02F P011 116.2(8) . . ?
 C049 C02F C056 121.0(11) . . ?
 C056 C02F P011 122.8(9) . . ?
 C01Z C02G H02G 119.3 . . ?
 C01Z C02G C05F 121.4(10) . . ?
 C05F C02G H02G 119.3 . . ?
 C02I C02H P012 123.7(8) . . ?
 C04H C02H P012 119.4(8) . . ?
 C04H C02H C02I 116.8(10) . . ?
 C02H C02I H02I 119.0 . . ?
 C04U C02I C02H 121.9(11) . . ?
 C04U C02I H02I 119.0 . . ?
 C05N C02J S00Z 123.1(9) . . ?
 C05N C02J C061 115.8(11) . . ?
 C061 C02J S00Z 120.9(9) . . ?
 C02U C02L F01I 120.6(11) . . ?
 C02U C02L C048 120.7(11) . . ?
 C048 C02L F01I 118.8(11) . . ?
 C03Z C02M P00T 120.0(9) . . ?
 C03Z C02M C04R 117.1(10) . . ?
 C04R C02M P00T 122.9(9) . . ?
 C04O C02N S00W 122.0(9) . . ?
 C06L C02N S00W 120.5(11) . . ?
 C06L C02N C04O 117.3(12) . . ?
 C02Q C02O H02O 119.4 . . ?
 C02Q C02O C05D 121.3(11) . . ?
 C05D C02O H02O 119.4 . . ?
 C02W C02P H02P 119.5 . . ?
 C02W C02P C04J 120.9(11) . . ?
 C04J C02P H02P 119.5 . . ?
 C02O C02Q S00P 118.1(8) . . ?
 C03C C02Q S00P 122.5(9) . . ?
 C03C C02Q C02O 119.4(10) . . ?
 C03F C02R S00R 119.7(8) . . ?
 C03F C02R C04S 117.6(10) . . ?
 C04S C02R S00R 122.6(9) . . ?
 C029 C02S H02S 121.0 . . ?
 C03U C02S C029 118.0(10) . . ?
 C03U C02S H02S 121.0 . . ?
 C02D C02U H02U 118.9 . . ?
 C02L C02U C02D 122.1(11) . . ?
 C02L C02U H02U 118.9 . . ?
 C03P C02V H02V 119.4 . . ?
 C03R C02V H02V 119.4 . . ?
 C03R C02V C03P 121.2(11) . . ?
 C02P C02W S00V 120.9(9) . . ?
 C04Y C02W S00V 122.2(9) . . ?
 C04Y C02W C02P 116.8(10) . . ?
 C03E C02X H02X 118.6 . . ?
 C03E C02X C042 122.8(11) . . ?
 C042 C02X H02X 118.6 . . ?
 C03O C02Z H02Z 120.1 . . ?
 C03O C02Z C03P 119.7(11) . . ?
 C03P C02Z H02Z 120.1 . . ?
 C02C C030 H030 119.2 . . ?
 C02C C030 C063 121.5(12) . . ?
 C063 C030 H030 119.2 . . ?
 F01D C031 C03L 117.8(11) . . ?
 F01D C031 C04U 118.8(10) . . ?
 C03L C031 C04U 123.4(11) . . ?
 C021 C032 H032 120.3 . . ?
 C021 C032 C048 119.5(11) . . ?
 C048 C032 H032 120.3 . . ?
 C03G C033 P011 127.3(10) . . ?
 C03G C033 C05U 116.6(12) . . ?
 C05U C033 P011 116.0(9) . . ?
 C04C C034 P013 123.9(9) . . ?
 C04C C034 C04E 117.7(11) . . ?
 C04E C034 P013 118.3(8) . . ?
 C041 C035 P011 123.4(9) . . ?
 C041 C035 C04A 119.3(11) . . ?
 C04A C035 P011 117.4(9) . . ?
 C067 C036 S00Y 122.6(10) . . ?
 C067 C036 C078 119.2(13) . . ?
 C078 C036 S00Y 118.1(10) . . ?
 C02C C037 H037 118.9 . . ?
 C02C C037 C05R 122.2(12) . . ?
 C05R C037 H037 118.9 . . ?
 C05M C038 P013 117.5(8) . . ?
 C05P C038 P013 124.0(9) . . ?
 C05P C038 C05M 118.5(11) . . ?
 C026 C039 H039 119.4 . . ?
 C026 C039 C03T 121.2(11) . . ?
 C03T C039 H039 119.4 . . ?
 C03D C03A H03A 119.8 . . ?
 C03D C03A C05G 120.4(12) . . ?
 C05G C03A H03A 119.8 . . ?
 C01Q C03B H03B 118.8 . . ?
 C03N C03B C01Q 122.4(10) . . ?
 C03N C03B H03B 118.8 . . ?
 C02Q C03C H03C 119.7 . . ?
 C02Q C03C C03J 120.6(11) . . ?
 C03J C03C H03C 119.7 . . ?
 C03A C03D P012 117.6(8) . . ?
 C06B C03D P012 124.9(11) . . ?
 C06B C03D C03A 117.5(12) . . ?
 C02X C03E H03E 119.8 . . ?
 C02X C03E C054 120.3(13) . . ?
 C054 C03E H03E 119.8 . . ?
 C02R C03F H03F 119.1 . . ?
 C04T C03F C02R 121.9(11) . . ?
 C04T C03F H03F 119.1 . . ?
 C033 C03G H03G 118.7 . . ?
 C033 C03G C05S 122.5(13) . . ?
 C05S C03G H03G 118.7 . . ?
 F01J C03H C06C 116.6(12) . . ?
 C03Y C03H F01J 120.6(12) . . ?
 C03Y C03H C06C 122.7(11) . . ?
 C03C C03J H03J 120.8 . . ?
 C06H C03J C03C 118.4(12) . . ?
 C06H C03J H03J 120.8 . . ?
 C024 C03K H03K 121.0 . . ?
 C03S C03K C024 118.0(10) . . ?
 C03S C03K H03K 121.0 . . ?
 C031 C03L H03L 121.6 . . ?
 C031 C03L C04H 116.8(11) . . ?
 C04H C03L H03L 121.6 . . ?
 C03B C03N H03N 121.5 . . ?
 C03B C03N C03S 116.9(10) . . ?
 C03S C03N H03N 121.5 . . ?
 C02Z C03O H03O 120.5 . . ?
 C02Z C03O C046 119.0(11) . . ?
 C046 C03O H03O 120.5 . . ?
 C02V C03P S010 122.2(9) . . ?
 C02V C03P C02Z 118.8(10) . . ?
 C02Z C03P S010 119.0(9) . . ?
 C029 C03Q H03Q 119.8 . . ?
 C029 C03Q C057 120.3(11) . . ?
 C057 C03Q H03Q 119.8 . . ?
 C02V C03R H03R 120.6 . . ?
 C046 C03R C02V 118.8(11) . . ?
 C046 C03R H03R 120.6 . . ?
 F01C C03S C03N 118.1(9) . . ?
 C03K C03S F01C 118.2(10) . . ?
 C03K C03S C03N 123.7(10) . . ?
 C039 C03T H03T 121.5 . . ?
 C05J C03T C039 117.1(11) . . ?
 C05J C03T H03T 121.5 . . ?
 C02S C03U H03U 119.0 . . ?
 C02S C03U C05C 122.0(12) . . ?
 C05C C03U H03U 119.0 . . ?
 C026 C03V H03V 119.7 . . ?
 C05B C03V C026 120.5(11) . . ?
 C05B C03V H03V 119.7 . . ?
 C025 C03X H03X 122.8 . . ?
 C04W C03X C025 114.4(11) . . ?
 C04W C03X H03X 122.8 . . ?
 C03H C03Y H03Y 120.2 . . ?
 C03H C03Y C04A 119.5(12) . . ?
 C04A C03Y H03Y 120.2 . . ?
 C02M C03Z H03Z 118.8 . . ?
 C02M C03Z C062 122.5(12) . . ?
 C062 C03Z H03Z 118.8 . . ?
 C02E C040 H040 120.0 . . ?
 C043 C040 C02E 120.0(12) . . ?
 C043 C040 H040 120.0 . . ?
 C035 C041 H041 119.9 . . ?
 C06C C041 C035 120.2(12) . . ?
 C06C C041 H041 119.9 . . ?
 C02X C042 P013 118.9(9) . . ?
 C02X C042 C04N 115.3(11) . . ?
 C04N C042 P013 125.5(10) . . ?
 F01L C043 C040 119.4(12) . . ?
 C02B C043 F01L 119.1(12) . . ?
 C02B C043 C040 121.6(12) . . ?
 C04T C044 F01E 115.8(11) . . ?
 C066 C044 F01E 120.5(11) . . ?
 C066 C044 C04T 123.6(12) . . ?
 C04J C045 F01O 117.8(12) . . ?
 C058 C045 F01O 117.9(12) . . ?
 C058 C045 C04J 124.0(12) . . ?
 F01B C046 C03O 116.8(10) . . ?
 C03R C046 F01B 120.8(11) . . ?
 C03R C046 C03O 122.4(10) . . ?
 C01X C047 H047 120.1 . . ?
 C01X C047 C068 119.8(12) . . ?
 C068 C047 H047 120.1 . . ?
 C02L C048 C032 118.8(11) . . ?
 C02L C048 H048 120.6 . . ?
 C032 C048 H048 120.6 . . ?
 C02F C049 H049 121.3 . . ?
 C02F C049 C065 117.4(11) . . ?
 C065 C049 H049 121.3 . . ?
 C035 C04A H04A 120.3 . . ?
 C03Y C04A C035 119.4(12) . . ?
 C03Y C04A H04A 120.3 . . ?
 C05X C04B F01A 116.6(11) . . ?
 C05Z C04B F01A 119.3(11) . . ?
 C05Z C04B C05X 124.1(12) . . ?
 C034 C04C H04C 118.7 . . ?
 C034 C04C C05Z 122.5(12) . . ?
 C05Z C04C H04C 118.7 . . ?
 C034 C04E H04E 119.7 . . ?
 C05X C04E C034 120.6(12) . . ?
 C05X C04E H04E 119.7 . . ?
 C02A C04F H04F 121.1 . . ?
 C02A C04F C04V 117.7(12) . . ?
 C04V C04F H04F 121.1 . . ?
 C059 C04G P012 122.7(10) . . ?
 C05O C04G P012 119.3(10) . . ?
 C05O C04G C059 117.8(12) . . ?
 C02H C04H H04H 118.3 . . ?
 C03L C04H C02H 123.5(10) . . ?
 C03L C04H H04H 118.3 . . ?
 C06G C04I P014 126.7(11) . . ?
 C06P C04I P014 119.1(10) . . ?
 C06P C04I C06G 114.0(13) . . ?
 C02P C04J H04J 121.4 . . ?
 C045 C04J C02P 117.3(12) . . ?
 C045 C04J H04J 121.4 . . ?
 C05R C04M F01G 115.3(13) . . ?
 C05R C04M C063 125.7(13) . . ?
 C063 C04M F01G 119.0(12) . . ?
 C042 C04N H04N 119.7 . . ?
 C05H C04N C042 120.7(12) . . ?
 C05H C04N H04N 119.7 . . ?
 C02N C04O H04O 118.4 . . ?
 C02N C04O C071 123.3(13) . . ?
 C071 C04O H04O 118.4 . . ?
 C02M C04R H04R 119.3 . . ?
 C02M C04R C05A 121.4(12) . . ?
 C05A C04R H04R 119.3 . . ?
 C02R C04S H04S 120.9 . . ?
 C066 C04S C02R 118.1(11) . . ?
 C066 C04S H04S 120.9 . . ?
 C03F C04T C044 117.6(12) . . ?
 C03F C04T H04T 121.2 . . ?
 C044 C04T H04T 121.2 . . ?
 C02I C04U C031 117.6(11) . . ?
 C02I C04U H04U 121.2 . . ?
 C031 C04U H04U 121.2 . . ?
 F01N C04V C05F 116.7(11) . . ?
 C04F C04V F01N 119.1(11) . . ?
 C04F C04V C05F 124.2(11) . . ?
 C03X C04W F01U 117.9(12) . . ?
 C068 C04W F01U 115.5(13) . . ?
 C068 C04W C03X 126.1(12) . . ?
 C02W C04Y H04Y 118.3 . . ?
 C058 C04Y C02W 123.5(12) . . ?
 C058 C04Y H04Y 118.3 . . ?
 C06D C050 S00X 121.1(11) . . ?
 C06D C050 C07G 120.8(13) . . ?
 C07G C050 S00X 116.8(10) . . ?
 C06F C052 P014 122.0(12) . . ?
 C06Q C052 P014 120.2(11) . . ?
 C06Q C052 C06F 117.6(15) . . ?
 F01V C053 C062 118.3(13) . . ?
 C05A C053 F01V 118.0(13) . . ?
 C05A C053 C062 123.7(12) . . ?
 F01P C054 C03E 121.1(13) . . ?
 F01P C054 C05H 120.7(13) . . ?
 C05H C054 C03E 118.2(13) . . ?
 C02F C056 H056 121.0 . . ?
 C06I C056 C02F 118.0(12) . . ?
 C06I C056 H056 121.0 . . ?
 C03Q C057 H057 120.8 . . ?
 C05C C057 C03Q 118.4(11) . . ?
 C05C C057 H057 120.8 . . ?
 C045 C058 C04Y 117.4(12) . . ?
 C045 C058 H058 121.3 . . ?
 C04Y C058 H058 121.3 . . ?
 C04G C059 H059 120.3 . . ?
 C06X C059 C04G 119.5(14) . . ?
 C06X C059 H059 120.3 . . ?
 C04R C05A H05A 120.6 . . ?
 C053 C05A C04R 118.8(13) . . ?
 C053 C05A H05A 120.6 . . ?
 C03V C05B H05B 121.2 . . ?
 C05J C05B C03V 117.5(12) . . ?
 C05J C05B H05B 121.2 . . ?
 F01F C05C C03U 121.2(11) . . ?
 F01F C05C C057 118.0(11) . . ?
 C057 C05C C03U 120.8(12) . . ?
 C02O C05D H05D 121.6 . . ?
 C02O C05D C06H 116.7(12) . . ?
 C06H C05D H05D 121.6 . . ?
 C02G C05F H05F 121.9 . . ?
 C04V C05F C02G 116.2(10) . . ?
 C04V C05F H05F 121.9 . . ?
 C03A C05G H05G 121.2 . . ?
 C05L C05G C03A 117.7(13) . . ?
 C05L C05G H05G 121.2 . . ?
 C04N C05H H05H 118.8 . . ?
 C054 C05H C04N 122.4(13) . . ?
 C054 C05H H05H 118.8 . . ?
 F01M C05J C03T 118.4(11) . . ?
 F01M C05J C05B 117.7(11) . . ?
 C05B C05J C03T 123.9(11) . . ?
 C06N C05K F01R 117.8(12) . . ?
 C06W C05K F01R 117.9(13) . . ?
 C06W C05K C06N 124.3(13) . . ?
 C05G C05L F01S 116.0(13) . . ?
 C07J C05L F01S 120.5(13) . . ?
 C07J C05L C05G 123.2(13) . . ?
 C038 C05M H05M 119.6 . . ?
 C06K C05M C038 120.7(11) . . ?
 C06K C05M H05M 119.6 . . ?
 C02J C05N H05N 119.4 . . ?
 C02J C05N C06W 121.3(13) . . ?
 C06W C05N H05N 119.4 . . ?
 C04G C05O H05O 119.2 . . ?
 C04G C05O C072 121.6(14) . . ?
 C072 C05O H05O 119.2 . . ?
 C038 C05P H05P 119.0 . . ?
 C038 C05P C079 122.0(13) . . ?
 C079 C05P H05P 119.0 . . ?
 C037 C05R H05R 121.4 . . ?
 C04M C05R C037 117.3(13) . . ?
 C04M C05R H05R 121.4 . . ?
 C03G C05S H05S 120.6 . . ?
 C07F C05S C03G 118.7(14) . . ?
 C07F C05S H05S 120.6 . . ?
 C033 C05U H05U 119.4 . . ?
 C060 C05U C033 121.3(12) . . ?
 C060 C05U H05U 119.4 . . ?
 C04B C05X C04E 118.7(12) . . ?
 C04B C05X H05X 120.6 . . ?
 C04E C05X H05X 120.6 . . ?
 C065 C05Y F01W 115.8(13) . . ?
 C06I C05Y F01W 121.7(13) . . ?
 C06I C05Y C065 122.5(13) . . ?
 C04B C05Z C04C 116.3(12) . . ?
 C04B C05Z H05Z 121.8 . . ?
 C04C C05Z H05Z 121.8 . . ?
 C05U C060 H060 121.1 . . ?
 C07F C060 C05U 117.9(14) . . ?
 C07F C060 H060 121.1 . . ?
 C02J C061 H061 119.0 . . ?
 C06N C061 C02J 122.0(13) . . ?
 C06N C061 H061 119.0 . . ?
 C03Z C062 H062 121.8 . . ?
 C053 C062 C03Z 116.3(13) . . ?
 C053 C062 H062 121.8 . . ?
 C030 C063 H063 121.6 . . ?
 C04M C063 C030 116.8(12) . . ?
 C04M C063 H063 121.6 . . ?
 C05T C064 P016 115.7(6) . . ?
 C05T C064 C06S 120.0 . . ?
 C06S C064 P016 124.1(6) . . ?
 C064 C05T H05T 120.0 . . ?
 C064 C05T C08E 120.0 . . ?
 C08E C05T H05T 120.0 . . ?
 C05T C08E H08E 120.0 . . ?
 C07O C08E C05T 120.0 . . ?
 C07O C08E H08E 120.0 . . ?
 F04Q C07O C08E 117.4(11) . . ?
 F04Q C07O C06M 122.5(11) . . ?
 C08E C07O C06M 120.0 . . ?
 C07O C06M H06M 120.0 . . ?
 C06S C06M C07O 120.0 . . ?
 C06S C06M H06M 120.0 . . ?
 C064 C06S H06S 120.0 . . ?
 C06M C06S C064 120.0 . . ?
 C06M C06S H06S 120.0 . . ?
 C049 C065 H065 120.0 . . ?
 C05Y C065 C049 120.0(13) . . ?
 C05Y C065 H065 120.0 . . ?
 C044 C066 C04S 120.9(12) . . ?
 C044 C066 H066 119.5 . . ?
 C04S C066 H066 119.5 . . ?
 C036 C067 H067 119.4 . . ?
 C036 C067 C07T 121.3(14) . . ?
 C07T C067 H067 119.4 . . ?
 C047 C068 H068 121.4 . . ?
 C04W C068 C047 117.2(13) . . ?
 C04W C068 H068 121.4 . . ?
 C06G C069 H069 121.8 . . ?
 C06G C069 C073 116.4(14) . . ?
 C073 C069 H069 121.8 . . ?
 C06V C06A P016 117.0(7) . . ?
 C06V C06A C07P 120.0 . . ?
 C07P C06A P016 122.7(7) . . ?
 C06A C06V H06V 120.0 . . ?
 C07Q C06V C06A 120.0 . . ?
 C07Q C06V H06V 120.0 . . ?
 C06V C07Q H07Q 120.0 . . ?
 C07R C07Q C06V 120.0 . . ?
 C07R C07Q H07Q 120.0 . . ?
 F05W C07R C07Q 118.8(12) . . ?
 F05W C07R C07Y 121.0(12) . . ?
 C07Q C07R C07Y 120.0 . . ?
 C07R C07Y H07Y 120.0 . . ?
 C07P C07Y C07R 120.0 . . ?
 C07P C07Y H07Y 120.0 . . ?
 C06A C07P H07P 120.0 . . ?
 C07Y C07P C06A 120.0 . . ?
 C07Y C07P H07P 120.0 . . ?
 C03D C06B H06B 117.9 . . ?
 C03D C06B C07J 124.3(15) . . ?
 C07J C06B H06B 117.9 . . ?
 C03H C06C H06C 120.6 . . ?
 C041 C06C C03H 118.7(12) . . ?
 C041 C06C H06C 120.6 . . ?
 C050 C06D H06D 118.5 . . ?
 C050 C06D C06T 123.0(13) . . ?
 C06T C06D H06D 118.5 . . ?
 F1 C06E C06K 119.7(14) . . ?
 F1 C06E C079 120.0(14) . . ?
 C06K C06E C079 120.0(13) . . ?
 C052 C06F H06F 120.1 . . ?
 C074 C06F C052 119.8(16) . . ?
 C074 C06F H06F 120.1 . . ?
 C04I C06G H06G 118.4 . . ?
 C069 C06G C04I 123.1(15) . . ?
 C069 C06G H06G 118.4 . . ?
 F C06H C05D 117.6(12) . . ?
 C03J C06H F 118.8(13) . . ?
 C03J C06H C05D 123.6(11) . . ?
 C056 C06I H06I 119.4 . . ?
 C05Y C06I C056 121.2(13) . . ?
 C05Y C06I H06I 119.4 . . ?
 C06Q C06J H06J 122.0 . . ?
 C06Q C06J C075 115.9(17) . . ?
 C075 C06J H06J 122.0 . . ?
 C05M C06K C06E 120.8(13) . . ?
 C05M C06K H06K 119.6 . . ?
 C06E C06K H06K 119.6 . . ?
 C02N C06L H06L 118.9 . . ?
 C02N C06L C07V 122.1(15) . . ?
 C07V C06L H06L 118.9 . . ?
 C05K C06N C061 116.1(13) . . ?
 C05K C06N H06N 122.0 . . ?
 C061 C06N H06N 122.0 . . ?
 C04I C06P H06P 117.0 . . ?
 C04I C06P C07D 126.1(14) . . ?
 C07D C06P H06P 117.0 . . ?
 C052 C06Q C06J 123.9(15) . . ?
 C052 C06Q H06Q 118.0 . . ?
 C06J C06Q H06Q 118.0 . . ?
 F03M C06R C07T 118.1(17) . . ?
 C06Y C06R F03M 118.6(17) . . ?
 C06Y C06R C07T 122.9(17) . . ?
 C06D C06T H06T 122.2 . . ?
 C07E C06T C06D 115.6(14) . . ?
 C07E C06T H06T 122.2 . . ?
 C076 C06U H06U 120.0 . . ?
 C076 C06U C081 120.0 . . ?
 C081 C06U H06U 120.0 . . ?
 C06U C076 P016 120.7(7) . . ?
 C07N C076 P016 118.8(7) . . ?
 C07N C076 C06U 120.0 . . ?
 C076 C07N H07N 120.0 . . ?
 C076 C07N C086 120.0 . . ?
 C086 C07N H07N 120.0 . . ?
 C07N C086 H086 120.0 . . ?
 C07N C086 C07X 120.0 . . ?
 C07X C086 H086 120.0 . . ?
 C081 C07X C086 120.0 . . ?
 F07C C07X C086 117.2(12) . . ?
 F07C C07X C081 122.7(12) . . ?
 C06U C081 H081 120.0 . . ?
 C07X C081 C06U 120.0 . . ?
 C07X C081 H081 120.0 . . ?
 C05K C06W C05N 120.1(14) . . ?
 C05K C06W H06W 120.0 . . ?
 C05N C06W H06W 120.0 . . ?
 C059 C06X H06X 120.2 . . ?
 C07H C06X C059 119.7(15) . . ?
 C07H C06X H06X 120.2 . . ?
 C06R C06Y H06Y 120.5 . . ?
 C06R C06Y C078 119.1(16) . . ?
 C078 C06Y H06Y 120.5 . . ?
 C07E C070 H070 121.0 . . ?
 C07G C070 H070 121.0 . . ?
 C07G C070 C07E 118.1(14) . . ?
 C04O C071 H071 121.7 . . ?
 C07M C071 C04O 116.7(14) . . ?
 C07M C071 H071 121.7 . . ?
 C05O C072 H072 121.1 . . ?
 C07H C072 C05O 117.8(14) . . ?
 C07H C072 H072 121.1 . . ?
 F022 C073 C069 116.8(14) . . ?
 C07D C073 F022 116.6(15) . . ?
 C07D C073 C069 126.3(15) . . ?
 C06F C074 H074 119.1 . . ?
 C075 C074 C06F 121.9(18) . . ?
 C075 C074 H074 119.1 . . ?
 F055 C075 C06J 115.6(17) . . ?
 F055 C075 C074 123.4(18) . . ?
 C074 C075 C06J 120.8(19) . . ?
 C036 C078 C06Y 119.8(15) . . ?
 C036 C078 H078 120.1 . . ?
 C06Y C078 H078 120.1 . . ?
 C05P C079 C06E 117.7(14) . . ?
 C05P C079 H079 121.1 . . ?
 C06E C079 H079 121.1 . . ?
 C07S C07B P014 116.4(12) . . ?
 C07U C07B P014 121.6(13) . . ?
 C07U C07B C07S 121.9(16) . . ?
 C06P C07D H07D 123.0 . . ?
 C073 C07D C06P 114.1(15) . . ?
 C073 C07D H07D 123.0 . . ?
 F04L C07E C070 117.5(14) . . ?
 C06T C07E F04L 116.9(14) . . ?
 C06T C07E C070 125.4(15) . . ?
 C05S C07F F02Y 118.7(14) . . ?
 C05S C07F C060 122.9(15) . . ?
 C060 C07F F02Y 118.4(15) . . ?
 C050 C07G H07G 122.1 . . ?
 C070 C07G C050 115.8(14) . . ?
 C070 C07G H07G 122.1 . . ?
 C06X C07H F02T 118.8(16) . . ?
 C06X C07H C072 123.0(16) . . ?
 C072 C07H F02T 118.1(15) . . ?
 C05L C07J C06B 117.0(15) . . ?
 C05L C07J H07J 121.5 . . ?
 C06B C07J H07J 121.5 . . ?
 F05V C07M C071 118.1(16) . . ?
 C07V C07M F05V 119.9(17) . . ?
 C07V C07M C071 121.9(15) . . ?
 C07B C07S H07S 118.0 . . ?
 C08B C07S C07B 124.0(18) . . ?
 C08B C07S H07S 118.0 . . ?
 C067 C07T H07T 121.3 . . ?
 C06R C07T C067 117.4(15) . . ?
 C06R C07T H07T 121.3 . . ?
 C07B C07U H07U 121.8 . . ?
 C08A C07U C07B 116.3(18) . . ?
 C08A C07U H07U 121.8 . . ?
 C06L C07V H07V 120.9 . . ?
 C07M C07V C06L 118.3(16) . . ?
 C07M C07V H07V 120.9 . . ?
 C07I C082 H082 120.0 . . ?
 C07I C082 C04X 120.0 . . ?
 C04X C082 H082 120.0 . . ?
 C082 C07I H07I 120.0 . . ?
 C082 C07I C07L 120.0 . . ?
 C07L C07I H07I 120.0 . . ?
 F077 C07L C07I 120.6(15) . . ?
 F077 C07L C07W 119.3(15) . . ?
 C07W C07L C07I 120.0 . . ?
 C07L C07W H07W 120.0 . . ?
 C07L C07W C087 120.0 . . ?
 C087 C07W H07W 120.0 . . ?
 C07W C087 H087 120.0 . . ?
 C04X C087 C07W 120.0 . . ?
 C04X C087 H087 120.0 . . ?
 C082 C04X S00U 118.5(10) . . ?
 C087 C04X S00U 121.3(10) . . ?
 C087 C04X C082 120.0 . . ?
 C07U C08A H08A 121.7 . . ?
 C08C C08A C07U 116.6(19) . . ?
 C08C C08A H08A 121.7 . . ?
 C07S C08B H08B 124.7 . . ?
 C07S C08B C08C 110.5(19) . . ?
 C08C C08B H08B 124.7 . . ?
 F06O C08C C08B 114.8(19) . . ?
 C08A C08C F06O 115.5(19) . . ?
 C08A C08C C08B 130(2) . . ?
 C8 C10 S00U 123.0(10) . . ?
 C8 C10 C9 120.0 . . ?
 C9 C10 S00U 116.6(10) . . ?
 C10 C8 H8 120.0 . . ?
 C15 C8 C10 120.0 . . ?
 C15 C8 H8 120.0 . . ?
 C8 C15 H15 120.0 . . ?
 C8 C15 C19 120.0 . . ?
 C19 C15 H15 120.0 . . ?
 C15 C19 C31 120.0 . . ?
 F6 C19 C15 136.5(19) . . ?
 F6 C19 C31 103.5(19) . . ?
 C19 C31 H31 120.0 . . ?
 C9 C31 C19 120.0 . . ?
 C9 C31 H31 120.0 . . ?
 C10 C9 H9 120.0 . . ?
 C31 C9 C10 120.0 . . ?
 C31 C9 H9 120.0 . . ?

loop_
  _geom_torsion_atom_site_label_1
  _geom_torsion_atom_site_label_2
  _geom_torsion_atom_site_label_3
  _geom_torsion_atom_site_label_4
  _geom_torsion
  _geom_torsion_site_symmetry_1
  _geom_torsion_site_symmetry_2
  _geom_torsion_site_symmetry_3
  _geom_torsion_site_symmetry_4
  _geom_torsion_publ_flag
 Cu03 S00O C028 C023 -63.1(9) . . . . ?
 Cu03 S00O C028 C02E 111.9(8) . . . . ?
 Cu03 P00T C01Z C02A 35.4(9) . . . . ?
 Cu03 P00T C01Z C02G -145.0(8) . . . . ?
 Cu03 P00T C029 C02S -166.4(8) . . . . ?
 Cu03 P00T C029 C03Q 21.8(10) . . . . ?
 Cu03 P00T C02M C03Z 68.9(10) . . . . ?
 Cu03 P00T C02M C04R -112.1(9) . . . . ?
 Cu03 S00U C04X C082 -102.7(9) . . . . ?
 Cu03 S00U C04X C087 73.0(10) . . . . ?
 Cu03 S00U C10 C8 -125.4(10) . . . . ?
 Cu03 S00U C10 C9 47.1(11) . . . . ?
 Cu04 S00L C02C C030 147.5(8) . . . . ?
 Cu04 S00L C02C C037 -33.3(10) . . . . ?
 Cu04 S00N C021 C02D 85.4(9) . . . . ?
 Cu04 S00N C021 C032 -95.3(9) . . . . ?
 Cu04 S00R C02R C03F 20.3(10) . . . . ?
 Cu04 S00R C02R C04S -155.7(9) . . . . ?
 Cu05 S00L C02C C030 -102.6(9) . . . . ?
 Cu05 S00L C02C C037 76.5(9) . . . . ?
 Cu05 S00P C02Q C02O -83.8(9) . . . . ?
 Cu05 S00P C02Q C03C 96.4(10) . . . . ?
 Cu05 S00V C02W C02P -134.3(8) . . . . ?
 Cu05 S00V C02W C04Y 45.5(10) . . . . ?
 Cu06 S00L C02C C030 17.5(10) . . . . ?
 Cu06 S00L C02C C037 -163.3(8) . . . . ?
 Cu06 S00S C01X C025 99.5(9) . . . . ?
 Cu06 S00S C01X C047 -82.9(10) . . . . ?
 Cu06 S00X C050 C06D 11.1(15) . . . . ?
 Cu06 S00X C050 C07G 178.2(10) . . . . ?
 Cu07 S00N C021 C02D 164.7(7) . . . . ?
 Cu07 S00N C021 C032 -16.0(10) . . . . ?
 Cu07 S00O C028 C023 166.4(7) . . . . ?
 Cu07 S00O C028 C02E -18.7(9) . . . . ?
 Cu07 S00Q C026 C039 -9.6(11) . . . . ?
 Cu07 S00Q C026 C03V 169.1(7) . . . . ?
 Cu08 S00Q C026 C039 149.2(8) . . . . ?
 Cu08 S00Q C026 C03V -32.1(10) . . . . ?
 Cu08 S00R C02R C03F -108.7(9) . . . . ?
 Cu08 S00R C02R C04S 75.3(10) . . . . ?
 Cu08 P011 C02F C049 35.7(10) . . . . ?
 Cu08 P011 C02F C056 -143.2(9) . . . . ?
 Cu08 P011 C033 C03G -131.6(12) . . . . ?
 Cu08 P011 C033 C05U 44.5(11) . . . . ?
 Cu08 P011 C035 C041 -167.7(9) . . . . ?
 Cu08 P011 C035 C04A 11.8(11) . . . . ?
 Cu09 S00W C02N C04O 96.0(11) . . . . ?
 Cu09 S00W C02N C06L -88.5(12) . . . . ?
 Cu09 S00Y C036 C067 70.9(13) . . . . ?
 Cu09 S00Y C036 C078 -111.3(11) . . . . ?
 Cu09 S00Z C02J C05N 12.4(13) . . . . ?
 Cu09 S00Z C02J C061 -162.7(9) . . . . ?
 Cu0A S00N C021 C02D -62.5(9) . . . . ?
 Cu0A S00N C021 C032 116.7(8) . . . . ?
 Cu0A S00P C02Q C02O 69.6(9) . . . . ?
 Cu0A S00P C02Q C03C -110.2(10) . . . . ?
 Cu0A P013 C034 C04C -143.1(9) . . . . ?
 Cu0A P013 C034 C04E 39.1(9) . . . . ?
 Cu0A P013 C038 C05M 46.4(11) . . . . ?
 Cu0A P013 C038 C05P -133.5(10) . . . . ?
 Cu0A P013 C042 C02X 33.3(10) . . . . ?
 Cu0A P013 C042 C04N -141.0(9) . . . . ?
 Cu0B S00S C01X C025 -110.3(9) . . . . ?
 Cu0B S00S C01X C047 67.2(10) . . . . ?
 Cu0B S00V C02W C02P 84.3(9) . . . . ?
 Cu0B S00V C02W C04Y -96.0(9) . . . . ?
 Cu0B P012 C02H C02I 142.2(8) . . . . ?
 Cu0B P012 C02H C04H -35.2(10) . . . . ?
 Cu0B P012 C03D C03A -53.5(10) . . . . ?
 Cu0B P012 C03D C06B 123.2(11) . . . . ?
 Cu0B P012 C04G C059 149.2(10) . . . . ?
 Cu0B P012 C04G C05O -36.3(11) . . . . ?
 Cu0C S00K C01Q C024 7.8(9) . . . . ?
 Cu0C S00K C01Q C03B -171.6(8) . . . . ?
 Cu0C S00U C04X C082 125.8(8) . . . . ?
 Cu0C S00U C04X C087 -58.5(11) . . . . ?
 Cu0C S00U C10 C8 89.7(11) . . . . ?
 Cu0C S00U C10 C9 -97.7(9) . . . . ?
 Cu0C S00Y C036 C067 -23.1(14) . . . . ?
 Cu0C S00Y C036 C078 154.7(11) . . . . ?
 Cu0D S00K C01Q C024 -112.4(8) . . . . ?
 Cu0D S00K C01Q C03B 68.2(9) . . . . ?
 Cu0D S00O C028 C023 81.8(8) . . . . ?
 Cu0D S00O C028 C02E -103.2(8) . . . . ?
 Cu0D S00P C02Q C02O -169.0(8) . . . . ?
 Cu0D S00P C02Q C03C 11.2(11) . . . . ?
 Cu0E S00S C01X C025 16.7(11) . . . . ?
 Cu0E S00S C01X C047 -165.7(9) . . . . ?
 Cu0E S00W C02N C04O 16.8(13) . . . . ?
 Cu0E S00W C02N C06L -167.6(11) . . . . ?
 Cu0E S010 C03P C02V 4.5(11) . . . . ?
 Cu0E S010 C03P C02Z -174.1(8) . . . . ?
 Cu0F S00R C02R C03F 113.6(9) . . . . ?
 Cu0F S00R C02R C04S -62.4(10) . . . . ?
 Cu0F S00X C050 C06D -75.7(14) . . . . ?
 Cu0F S00X C050 C07G 91.4(11) . . . . ?
 Cu0F S00Z C02J C05N -95.0(11) . . . . ?
 Cu0F S00Z C02J C061 89.8(11) . . . . ?
 Cu0G S00K C01Q C024 125.8(8) . . . . ?
 Cu0G S00K C01Q C03B -53.6(9) . . . . ?
 Cu0G S00V C02W C02P -38.1(10) . . . . ?
 Cu0G S00V C02W C04Y 141.7(8) . . . . ?
 Cu0G S010 C03P C02V 85.0(9) . . . . ?
 Cu0G S010 C03P C02Z -93.5(9) . . . . ?
 Cu0H S00Q C026 C039 -85.7(9) . . . . ?
 Cu0H S00Q C026 C03V 93.0(9) . . . . ?
 Cu0H S00U C04X C082 32.9(12) . . . . ?
 Cu0H S00U C04X C087 -151.4(8) . . . . ?
 Cu0H S00U C10 C8 4.3(12) . . . . ?
 Cu0H S00U C10 C9 176.9(8) . . . . ?
 Cu0H S00Z C02J C05N 146.6(10) . . . . ?
 Cu0H S00Z C02J C061 -28.5(12) . . . . ?
 Cu0I S00W C02N C04O -122.9(10) . . . . ?
 Cu0I S00W C02N C06L 52.7(13) . . . . ?
 Cu0I S00X C050 C06D 133.9(12) . . . . ?
 Cu0I S00X C050 C07G -59.1(12) . . . . ?
 Cu0I P014 C04I C06G 139.8(11) . . . . ?
 Cu0I P014 C04I C06P -34.6(13) . . . . ?
 Cu0I P014 C052 C06F 140.8(12) . . . . ?
 Cu0I P014 C052 C06Q -35.2(15) . . . . ?
 Cu0I P014 C07B C07S -45.5(15) . . . . ?
 Cu0I P014 C07B C07U 130.8(13) . . . . ?
 Cu0J S00Y C036 C067 -153.6(11) . . . . ?
 Cu0J S00Y C036 C078 24.2(13) . . . . ?
 Cu0J S010 C03P C02V -154.8(8) . . . . ?
 Cu0J S010 C03P C02Z 26.7(11) . . . . ?
 Cu0J P016 C064 C05T -42.7(7) . . . . ?
 Cu0J P016 C064 C06S 142.0(5) . . . . ?
 Cu0J P016 C06A C06V -53.9(7) . . . . ?
 Cu0J P016 C06A C07P 132.0(5) . . . . ?
 Cu0J P016 C076 C06U 142.0(6) . . . . ?
 Cu0J P016 C076 C07N -29.3(8) . . . . ?
 S00K C01Q C024 C03K 179.6(8) . . . . ?
 S00K C01Q C03B C03N -177.3(9) . . . . ?
 S00L C02C C030 C063 -178.0(9) . . . . ?
 S00L C02C C037 C05R 177.7(9) . . . . ?
 S00N C021 C02D C02U 177.8(9) . . . . ?
 S00N C021 C032 C048 -176.6(8) . . . . ?
 S00O C028 C02E C040 -171.4(8) . . . . ?
 S00P C02Q C03C C03J 178.6(9) . . . . ?
 S00Q C026 C039 C03T 176.6(9) . . . . ?
 S00Q C026 C03V C05B -178.5(9) . . . . ?
 S00R C02R C03F C04T 178.5(10) . . . . ?
 S00R C02R C04S C066 -178.1(9) . . . . ?
 S00S C01X C025 C03X 175.9(9) . . . . ?
 S00S C01X C047 C068 -174.3(10) . . . . ?
 P00T C01Z C02A C04F 179.1(10) . . . . ?
 P00T C01Z C02G C05F -179.9(8) . . . . ?
 P00T C029 C02S C03U -175.1(9) . . . . ?
 P00T C029 C03Q C057 173.9(9) . . . . ?
 P00T C02M C03Z C062 176.5(10) . . . . ?
 P00T C02M C04R C05A -178.8(9) . . . . ?
 S00U C10 C8 C15 172.3(15) . . . . ?
 S00U C10 C9 C31 -172.8(14) . . . . ?
 S00V C02W C04Y C058 178.8(10) . . . . ?
 S00W C02N C04O C071 174.0(11) . . . . ?
 S00W C02N C06L C07V -178.9(13) . . . . ?
 S00X C050 C06D C06T 179.5(12) . . . . ?
 S00X C050 C07G C070 179.6(11) . . . . ?
 S00Y C036 C067 C07T 178.4(12) . . . . ?
 S00Y C036 C078 C06Y 178.3(12) . . . . ?
 S00Z C02J C05N C06W 176.4(11) . . . . ?
 S00Z C02J C061 C06N -177.1(12) . . . . ?
 P011 C02F C049 C065 -178.3(9) . . . . ?
 P011 C02F C056 C06I -180.0(10) . . . . ?
 P011 C033 C03G C05S 176.7(11) . . . . ?
 P011 C033 C05U C060 -179.4(12) . . . . ?
 P011 C035 C041 C06C -177.2(10) . . . . ?
 P011 C035 C04A C03Y 178.6(9) . . . . ?
 P012 C02H C02I C04U -175.4(9) . . . . ?
 P012 C02H C04H C03L 176.4(9) . . . . ?
 P012 C03D C06B C07J -175.6(12) . . . . ?
 P012 C04G C059 C06X 178.0(11) . . . . ?
 P012 C04G C05O C072 -171.2(11) . . . . ?
 P013 C034 C04C C05Z -179.2(9) . . . . ?
 P013 C034 C04E C05X 178.5(10) . . . . ?
 P013 C038 C05M C06K 175.8(11) . . . . ?
 P013 C038 C05P C079 -180.0(12) . . . . ?
 P013 C042 C04N C05H 179.6(10) . . . . ?
 P014 C04I C06G C069 -175.2(11) . . . . ?
 P014 C04I C06P C07D 176.5(12) . . . . ?
 P014 C052 C06F C074 -174.8(13) . . . . ?
 P014 C052 C06Q C06J 173.2(14) . . . . ?
 P014 C07B C07S C08B -175.5(15) . . . . ?
 P014 C07B C07U C08A 174.9(13) . . . . ?
 P016 C064 C05T C08E -175.5(8) . . . . ?
 P016 C064 C06S C06M 175.1(8) . . . . ?
 P016 C06A C06V C07Q -174.3(8) . . . . ?
 P016 C06A C07P C07Y 173.9(9) . . . . ?
 P016 C076 C07N C086 171.4(10) . . . . ?
 F01A C04B C05X C04E 178.7(11) . . . . ?
 F01A C04B C05Z C04C -179.5(10) . . . . ?
 F01D C031 C03L C04H -177.0(11) . . . . ?
 F01D C031 C04U C02I 177.8(11) . . . . ?
 F01E C044 C04T C03F -176.7(11) . . . . ?
 F01E C044 C066 C04S 177.3(12) . . . . ?
 F01G C04M C05R C037 179.1(10) . . . . ?
 F01G C04M C063 C030 -179.2(11) . . . . ?
 F01I C02L C02U C02D 178.1(11) . . . . ?
 F01I C02L C048 C032 -176.9(10) . . . . ?
 F01J C03H C03Y C04A 177.2(11) . . . . ?
 F01J C03H C06C C041 -175.8(11) . . . . ?
 F01N C04V C05F C02G -178.1(10) . . . . ?
 F01O C045 C04J C02P 175.3(11) . . . . ?
 F01O C045 C058 C04Y -175.3(11) . . . . ?
 F01P C054 C05H C04N -177.0(12) . . . . ?
 C01Q C024 C03K C03S -0.4(15) . . . . ?
 C01Q C03B C03N C03S -4.0(17) . . . . ?
 F01R C05K C06N C061 -178.2(13) . . . . ?
 F01R C05K C06W C05N 177.2(13) . . . . ?
 F01S C05L C07J C06B 174.4(13) . . . . ?
 F01U C04W C068 C047 -179.9(12) . . . . ?
 F01V C053 C05A C04R 179.9(11) . . . . ?
 F01V C053 C062 C03Z 178.0(11) . . . . ?
 F01W C05Y C065 C049 -176.4(12) . . . . ?
 F01W C05Y C06I C056 178.2(13) . . . . ?
 C01X C025 C03X C04W 3.0(18) . . . . ?
 C01X C047 C068 C04W -7(2) . . . . ?
 C01Z P00T C029 C02S -45.5(10) . . . . ?
 C01Z P00T C029 C03Q 142.7(9) . . . . ?
 C01Z P00T C02M C03Z -56.0(11) . . . . ?
 C01Z P00T C02M C04R 123.0(10) . . . . ?
 C01Z C02A C04F C04V 1.8(19) . . . . ?
 C01Z C02G C05F C04V -0.2(17) . . . . ?
 C021 C02D C02U C02L 0.9(19) . . . . ?
 C021 C032 C048 C02L -3.3(17) . . . . ?
 F022 C073 C07D C06P -176.3(13) . . . . ?
 C023 C028 C02E C040 3.6(15) . . . . ?
 C023 C02B C043 F01L -178.6(10) . . . . ?
 C023 C02B C043 C040 2.5(19) . . . . ?
 C024 C01Q C03B C03N 3.3(17) . . . . ?
 C024 C03K C03S F01C -179.4(9) . . . . ?
 C024 C03K C03S C03N -0.6(17) . . . . ?
 C025 C01X C047 C068 3.4(19) . . . . ?
 C025 C03X C04W F01U -178.1(11) . . . . ?
 C025 C03X C04W C068 -7(2) . . . . ?
 C026 C039 C03T C05J 0.3(17) . . . . ?
 C026 C03V C05B C05J 3.3(18) . . . . ?
 C028 C023 C02B C043 0.2(17) . . . . ?
 C028 C02E C040 C043 -1.0(17) . . . . ?
 C029 P00T C01Z C02A -87.2(9) . . . . ?
 C029 P00T C01Z C02G 92.4(9) . . . . ?
 C029 P00T C02M C03Z -164.5(10) . . . . ?
 C029 P00T C02M C04R 14.5(11) . . . . ?
 C029 C02S C03U C05C 4.0(19) . . . . ?
 C029 C03Q C057 C05C -1(2) . . . . ?
 C02A C01Z C02G C05F -0.3(16) . . . . ?
 C02A C04F C04V F01N 177.3(11) . . . . ?
 C02A C04F C04V C05F -2(2) . . . . ?
 C02B C023 C028 S00O 171.9(8) . . . . ?
 C02B C023 C028 C02E -3.2(15) . . . . ?
 C02C C030 C063 C04M -0.7(19) . . . . ?
 C02C C037 C05R C04M 1.1(19) . . . . ?
 C02D C021 C032 C048 2.7(16) . . . . ?
 C02E C040 C043 F01L 179.0(10) . . . . ?
 C02E C040 C043 C02B -2.1(19) . . . . ?
 C02F P011 C033 C03G 109.4(13) . . . . ?
 C02F P011 C033 C05U -74.5(11) . . . . ?
 C02F P011 C035 C041 -42.7(11) . . . . ?
 C02F P011 C035 C04A 136.7(9) . . . . ?
 C02F C049 C065 C05Y -2(2) . . . . ?
 C02F C056 C06I C05Y -2(2) . . . . ?
 C02G C01Z C02A C04F -0.5(17) . . . . ?
 C02H P012 C03D C03A 74.3(10) . . . . ?
 C02H P012 C03D C06B -109.0(12) . . . . ?
 C02H P012 C04G C059 22.8(12) . . . . ?
 C02H P012 C04G C05O -162.8(10) . . . . ?
 C02H C02I C04U C031 -1.5(18) . . . . ?
 C02I C02H C04H C03L -1.1(17) . . . . ?
 C02J C05N C06W C05K 6(2) . . . . ?
 C02J C061 C06N C05K -4(2) . . . . ?
 C02M P00T C01Z C02A 164.6(8) . . . . ?
 C02M P00T C01Z C02G -15.8(10) . . . . ?
 C02M P00T C029 C02S 64.2(10) . . . . ?
 C02M P00T C029 C03Q -107.6(9) . . . . ?
 C02M C03Z C062 C053 4(2) . . . . ?
 C02M C04R C05A C053 0(2) . . . . ?
 C02N C04O C071 C07M 6(2) . . . . ?
 C02N C06L C07V C07M 3(3) . . . . ?
 C02O C02Q C03C C03J -1.1(18) . . . . ?
 C02O C05D C06H F -178.8(12) . . . . ?
 C02O C05D C06H C03J 0(2) . . . . ?
 C02P C02W C04Y C058 -1.4(18) . . . . ?
 C02Q C02O C05D C06H 0.7(18) . . . . ?
 C02Q C03C C03J C06H 1.8(19) . . . . ?
 C02R C03F C04T C044 2.3(19) . . . . ?
 C02R C04S C066 C044 -4(2) . . . . ?
 C02S C029 C03Q C057 2.1(18) . . . . ?
 C02S C03U C05C F01F 178.2(12) . . . . ?
 C02S C03U C05C C057 -3(2) . . . . ?
 C02U C02L C048 C032 2.8(19) . . . . ?
 C02V C03R C046 F01B -178.7(10) . . . . ?
 C02V C03R C046 C03O 1.7(18) . . . . ?
 C02W C02P C04J C045 -1.4(18) . . . . ?
 C02W C04Y C058 C045 1.4(19) . . . . ?
 C02X C03E C054 F01P 177.6(12) . . . . ?
 C02X C03E C054 C05H 1(2) . . . . ?
 C02X C042 C04N C05H 5.2(17) . . . . ?
 C02Z C03O C046 F01B 178.6(11) . . . . ?
 C02Z C03O C046 C03R -1.8(19) . . . . ?
 C030 C02C C037 C05R -3.1(17) . . . . ?
 C031 C03L C04H C02H -0.3(18) . . . . ?
 C032 C021 C02D C02U -1.4(17) . . . . ?
 C033 P011 C02F C049 153.7(9) . . . . ?
 C033 P011 C02F C056 -25.2(11) . . . . ?
 C033 P011 C035 C041 68.0(11) . . . . ?
 C033 P011 C035 C04A -112.5(9) . . . . ?
 C033 C03G C05S C07F 3(2) . . . . ?
 C033 C05U C060 C07F 2(2) . . . . ?
 C034 P013 C038 C05M 168.7(10) . . . . ?
 C034 P013 C038 C05P -11.2(13) . . . . ?
 C034 P013 C042 C02X -89.6(10) . . . . ?
 C034 P013 C042 C04N 96.2(10) . . . . ?
 C034 C04C C05Z C04B 1.4(19) . . . . ?
 C034 C04E C05X C04B 0.4(19) . . . . ?
 C035 P011 C02F C049 -96.5(10) . . . . ?
 C035 P011 C02F C056 84.6(11) . . . . ?
 C035 P011 C033 C03G 0.7(14) . . . . ?
 C035 P011 C033 C05U 176.9(10) . . . . ?
 C035 C041 C06C C03H -4.2(19) . . . . ?
 C036 C067 C07T C06R 4(3) . . . . ?
 C037 C02C C030 C063 2.8(17) . . . . ?
 C038 P013 C034 C04C 92.4(11) . . . . ?
 C038 P013 C034 C04E -85.4(10) . . . . ?
 C038 P013 C042 C02X 160.3(9) . . . . ?
 C038 P013 C042 C04N -13.9(11) . . . . ?
 C038 C05M C06K C06E 7(2) . . . . ?
 C038 C05P C079 C06E 1(2) . . . . ?
 C039 C026 C03V C05B 0.3(17) . . . . ?
 C039 C03T C05J F01M -178.8(11) . . . . ?
 C039 C03T C05J C05B 3.6(19) . . . . ?
 C03A C03D C06B C07J 1(2) . . . . ?
 C03A C05G C05L F01S -174.0(11) . . . . ?
 C03A C05G C05L C07J -1(2) . . . . ?
 C03B C01Q C024 C03K -0.9(15) . . . . ?
 C03B C03N C03S F01C -178.5(10) . . . . ?
 C03B C03N C03S C03K 2.7(17) . . . . ?
 C03C C03J C06H F 177.6(12) . . . . ?
 C03C C03J C06H C05D -1(2) . . . . ?
 C03D P012 C02H C02I 14.5(11) . . . . ?
 C03D P012 C02H C04H -162.9(9) . . . . ?
 C03D P012 C04G C059 -87.2(11) . . . . ?
 C03D P012 C04G C05O 87.3(11) . . . . ?
 C03D C03A C05G C05L 0.2(19) . . . . ?
 C03D C06B C07J C05L -2(2) . . . . ?
 C03E C02X C042 P013 -179.5(10) . . . . ?
 C03E C02X C042 C04N -4.7(17) . . . . ?
 C03E C054 C05H C04N 0(2) . . . . ?
 C03F C02R C04S C066 5.8(17) . . . . ?
 C03G C033 C05U C060 -3(2) . . . . ?
 C03G C05S C07F F02Y 178.1(14) . . . . ?
 C03G C05S C07F C060 -4(3) . . . . ?
 C03H C03Y C04A C035 1.3(18) . . . . ?
 F1 C06E C06K C05M -178.7(14) . . . . ?
 F1 C06E C079 C05P 174.5(15) . . . . ?
 C03L C031 C04U C02I 0.0(19) . . . . ?
 F03M C06R C06Y C078 175.7(16) . . . . ?
 F03M C06R C07T C067 -178.8(15) . . . . ?
 C03O C02Z C03P S010 179.4(9) . . . . ?
 C03O C02Z C03P C02V 0.8(18) . . . . ?
 C03P C02V C03R C046 -0.3(17) . . . . ?
 C03P C02Z C03O C046 0.5(19) . . . . ?
 C03Q C029 C02S C03U -3.4(17) . . . . ?
 C03Q C057 C05C F01F -179.6(12) . . . . ?
 C03Q C057 C05C C03U 2(2) . . . . ?
 C03R C02V C03P S010 -179.5(9) . . . . ?
 C03R C02V C03P C02Z -1.0(17) . . . . ?
 C03V C026 C039 C03T -2.1(17) . . . . ?
 C03V C05B C05J F01M 177.0(11) . . . . ?
 C03V C05B C05J C03T -5(2) . . . . ?
 C03X C04W C068 C047 9(2) . . . . ?
 C03Y C03H C06C C041 4(2) . . . . ?
 C03Z C02M C04R C05A 0.2(18) . . . . ?
 C041 C035 C04A C03Y -1.9(17) . . . . ?
 C042 P013 C034 C04C -17.3(11) . . . . ?
 C042 P013 C034 C04E 164.9(9) . . . . ?
 C042 P013 C038 C05M -81.5(11) . . . . ?
 C042 P013 C038 C05P 98.6(12) . . . . ?
 C042 C02X C03E C054 2(2) . . . . ?
 C042 C04N C05H C054 -3(2) . . . . ?
 C047 C01X C025 C03X -1.7(18) . . . . ?
 C048 C02L C02U C02D -2(2) . . . . ?
 C049 C02F C056 C06I 1.2(19) . . . . ?
 C04A C035 C041 C06C 3.4(18) . . . . ?
 C04C C034 C04E C05X 0.5(18) . . . . ?
 C04E C034 C04C C05Z -1.5(18) . . . . ?
 C04F C04V C05F C02G 2(2) . . . . ?
 C04G P012 C02H C02I -94.7(10) . . . . ?
 C04G P012 C02H C04H 87.9(10) . . . . ?
 C04G P012 C03D C03A -173.6(10) . . . . ?
 C04G P012 C03D C06B 3.0(13) . . . . ?
 C04G C059 C06X C07H -5(2) . . . . ?
 C04G C05O C072 C07H -9(2) . . . . ?
 C04H C02H C02I C04U 2.0(17) . . . . ?
 C04I P014 C052 C06F 16.7(15) . . . . ?
 C04I P014 C052 C06Q -159.3(13) . . . . ?
 C04I P014 C07B C07S 80.4(14) . . . . ?
 C04I P014 C07B C07U -103.3(15) . . . . ?
 C04I C06P C07D C073 0(2) . . . . ?
 C04J C02P C02W S00V -178.8(9) . . . . ?
 C04J C02P C02W C04Y 1.4(17) . . . . ?
 C04J C045 C058 C04Y -1(2) . . . . ?
 C04O C02N C06L C07V -3(2) . . . . ?
 C04O C071 C07M F05V 178.3(15) . . . . ?
 C04O C071 C07M C07V -7(3) . . . . ?
 F04Q C07O C06M C06S -176.2(14) . . . . ?
 C04R C02M C03Z C062 -2.5(19) . . . . ?
 C04S C02R C03F C04T -5.3(18) . . . . ?
 C04T C044 C066 C04S 1(2) . . . . ?
 C04U C031 C03L C04H 0.9(19) . . . . ?
 C050 C06D C06T C07E -4(2) . . . . ?
 C052 P014 C04I C06G -99.5(13) . . . . ?
 C052 P014 C04I C06P 86.1(12) . . . . ?
 C052 P014 C07B C07S -168.6(13) . . . . ?
 C052 P014 C07B C07U 7.7(17) . . . . ?
 C052 C06F C074 C075 0(3) . . . . ?
 C056 C02F C049 C065 0.6(18) . . . . ?
 C058 C045 C04J C02P 1(2) . . . . ?
 C059 C04G C05O C072 3(2) . . . . ?
 C059 C06X C07H F02T -177.1(14) . . . . ?
 C059 C06X C07H C072 -1(3) . . . . ?
 C05A C053 C062 C03Z -3(2) . . . . ?
 C05D C02O C02Q S00P -179.9(9) . . . . ?
 C05D C02O C02Q C03C -0.1(18) . . . . ?
 C05G C03A C03D P012 176.7(9) . . . . ?
 C05G C03A C03D C06B -0.2(19) . . . . ?
 C05G C05L C07J C06B 2(2) . . . . ?
 C05M C038 C05P C079 0(2) . . . . ?
 C05N C02J C061 C06N 7(2) . . . . ?
 C05O C04G C059 C06X 4(2) . . . . ?
 C05O C072 C07H F02T -176.0(14) . . . . ?
 C05O C072 C07H C06X 8(3) . . . . ?
 C05P C038 C05M C06K -4(2) . . . . ?
 C05R C04M C063 C030 -2(2) . . . . ?
 C05U C033 C03G C05S 1(2) . . . . ?
 C05U C060 C07F F02Y 179.7(15) . . . . ?
 C05U C060 C07F C05S 2(3) . . . . ?
 F05V C07M C07V C06L 177.2(16) . . . . ?
 F05W C07R C07Y C07P 175.6(13) . . . . ?
 C05X C04B C05Z C04C 0(2) . . . . ?
 C05Z C04B C05X C04E 0(2) . . . . ?
 C061 C02J C05N C06W -8(2) . . . . ?
 C062 C053 C05A C04R 1(2) . . . . ?
 C063 C04M C05R C037 1(2) . . . . ?
 C064 P016 C06A C06V 74.6(7) . . . . ?
 C064 P016 C06A C07P -99.5(7) . . . . ?
 C064 P016 C076 C06U 16.1(9) . . . . ?
 C064 P016 C076 C07N -155.2(7) . . . . ?
 C064 C05T C08E C07O 0.0 . . . . ?
 C05T C064 C06S C06M 0.0 . . . . ?
 C05T C08E C07O F04Q 176.4(13) . . . . ?
 C05T C08E C07O C06M 0.0 . . . . ?
 C08E C07O C06M C06S 0.0 . . . . ?
 C07O C06M C06S C064 0.0 . . . . ?
 C06S C064 C05T C08E 0.0 . . . . ?
 C065 C05Y C06I C056 1(2) . . . . ?
 C066 C044 C04T C03F 0(2) . . . . ?
 C067 C036 C078 C06Y -4(2) . . . . ?
 C069 C073 C07D C06P -2(2) . . . . ?
 C06A P016 C064 C05T -169.7(6) . . . . ?
 C06A P016 C064 C06S 15.0(8) . . . . ?
 C06A P016 C076 C06U -93.0(8) . . . . ?
 C06A P016 C076 C07N 95.7(8) . . . . ?
 C06A C06V C07Q C07R 0.0 . . . . ?
 C06V C06A C07P C07Y 0.0 . . . . ?
 C06V C07Q C07R F05W -175.7(13) . . . . ?
 C06V C07Q C07R C07Y 0.0 . . . . ?
 C07Q C07R C07Y C07P 0.0 . . . . ?
 C07R C07Y C07P C06A 0.0 . . . . ?
 C07P C06A C06V C07Q 0.0 . . . . ?
 C06C C03H C03Y C04A -2(2) . . . . ?
 C06D C050 C07G C070 -13(2) . . . . ?
 C06D C06T C07E F04L -178.9(14) . . . . ?
 C06D C06T C07E C070 -4(3) . . . . ?
 C06F C052 C06Q C06J -3(3) . . . . ?
 C06F C074 C075 F055 176.5(18) . . . . ?
 C06F C074 C075 C06J 1(3) . . . . ?
 C06G C04I C06P C07D 1(2) . . . . ?
 C06G C069 C073 F022 177.1(12) . . . . ?
 C06G C069 C073 C07D 3(2) . . . . ?
 C06I C05Y C065 C049 1(2) . . . . ?
 C06K C06E C079 C05P 1(2) . . . . ?
 C06L C02N C04O C071 -2(2) . . . . ?
 C06N C05K C06W C05N -2(3) . . . . ?
 C06P C04I C06G C069 -1(2) . . . . ?
 C06Q C052 C06F C074 1(2) . . . . ?
 C06Q C06J C075 F055 -178.3(16) . . . . ?
 C06Q C06J C075 C074 -3(3) . . . . ?
 C06R C06Y C078 C036 2(3) . . . . ?
 C06U C076 C07N C086 0.0 . . . . ?
 C076 P016 C064 C05T 78.2(7) . . . . ?
 C076 P016 C064 C06S -97.1(7) . . . . ?
 C076 P016 C06A C06V -175.8(6) . . . . ?
 C076 P016 C06A C07P 10.1(8) . . . . ?
 C076 C06U C081 C07X 0.0 . . . . ?
 C076 C07N C086 C07X 0.0 . . . . ?
 C07N C086 C07X C081 0.0 . . . . ?
 C07N C086 C07X F07C 178.4(16) . . . . ?
 C086 C07X C081 C06U 0.0 . . . . ?
 C081 C06U C076 P016 -171.2(10) . . . . ?
 C081 C06U C076 C07N 0.0 . . . . ?
 C06W C05K C06N C061 1(2) . . . . ?
 C06Y C06R C07T C067 -6(3) . . . . ?
 C071 C07M C07V C06L 2(3) . . . . ?
 C073 C069 C06G C04I -1(2) . . . . ?
 C075 C06J C06Q C052 4(3) . . . . ?
 F077 C07L C07W C087 176.2(19) . . . . ?
 C078 C036 C067 C07T 1(2) . . . . ?
 C079 C06E C06K C05M -5(2) . . . . ?
 C07B P014 C04I C06G 14.2(14) . . . . ?
 C07B P014 C04I C06P -160.2(12) . . . . ?
 C07B P014 C052 C06F -93.4(15) . . . . ?
 C07B P014 C052 C06Q 90.6(15) . . . . ?
 C07B C07S C08B C08C -6(3) . . . . ?
 C07B C07U C08A C08C 9(3) . . . . ?
 F07C C07X C081 C06U -178.3(16) . . . . ?
 C07E C070 C07G C050 5(2) . . . . ?
 C07G C050 C06D C06T 13(2) . . . . ?
 C07G C070 C07E F04L 177.8(15) . . . . ?
 C07G C070 C07E C06T 3(3) . . . . ?
 C07S C07B C07U C08A -9(3) . . . . ?
 C07S C08B C08C F06O -176.8(17) . . . . ?
 C07S C08B C08C C08A 7(3) . . . . ?
 C07T C06R C06Y C078 3(3) . . . . ?
 C07U C07B C07S C08B 8(3) . . . . ?
 C07U C08A C08C F06O 175.1(17) . . . . ?
 C07U C08A C08C C08B -9(3) . . . . ?
 C082 C07I C07L F077 -176.1(19) . . . . ?
 C082 C07I C07L C07W 0.0 . . . . ?
 C07I C082 C04X S00U 175.7(14) . . . . ?
 C07I C082 C04X C087 0.0 . . . . ?
 C07I C07L C07W C087 0.0 . . . . ?
 C07L C07W C087 C04X 0.0 . . . . ?
 C07W C087 C04X S00U -175.6(15) . . . . ?
 C07W C087 C04X C082 0.0 . . . . ?
 C04X C082 C07I C07L 0.0 . . . . ?
 C10 C8 C15 C19 0.0 . . . . ?
 C8 C10 C9 C31 0.0 . . . . ?
 C8 C15 C19 C31 0.0 . . . . ?
 C8 C15 C19 F6 -176(3) . . . . ?
 C15 C19 C31 C9 0.0 . . . . ?
 C19 C31 C9 C10 0.0 . . . . ?
 C9 C10 C8 C15 0.0 . . . . ?
 F6 C19 C31 C9 177.5(18) . . . . ?

_smtbx_masks_special_details       ?
loop_
  _smtbx_masks_void_nr
  _smtbx_masks_void_average_x
  _smtbx_masks_void_average_y
  _smtbx_masks_void_average_z
  _smtbx_masks_void_volume
  _smtbx_masks_void_count_electrons
  _smtbx_masks_void_content
 1 0.000 0.000 0.000 1775.1 472.3 ?
 2 0.000 0.500 0.500 1775.1 472.3 ?
 3 0.129 0.616 0.954 132.4 25.1 ?
 4 0.129 0.884 0.454 132.4 23.2 ?
 5 0.121 0.173 0.641 14.7 0.0 ?
 6 0.121 0.327 0.141 14.7 0.0 ?
 7 0.218 0.607 0.836 11.4 0.0 ?
 8 0.218 0.893 0.336 11.4 0.7 ?
 9 0.500 0.000 0.500 1775.1 472.3 ?
 10 0.500 0.500 1.000 1775.1 472.3 ?
 11 0.282 0.107 0.836 11.4 0.6 ?
 12 0.282 0.393 0.336 11.4 0.0 ?
 13 0.371 0.116 0.954 132.4 23.6 ?
 14 0.371 0.384 0.454 132.4 25.1 ?
 15 0.379 0.673 0.641 14.7 0.0 ?
 16 0.379 0.827 0.141 14.7 0.0 ?
 17 0.629 0.616 0.546 132.4 23.8 ?
 18 0.629 0.884 0.046 132.4 25.3 ?
 19 0.621 0.173 0.859 14.7 0.0 ?
 20 0.621 0.327 0.359 14.7 0.0 ?
 21 0.718 0.607 0.664 11.4 0.8 ?
 22 0.718 0.893 0.164 11.4 0.0 ?
 23 0.782 0.107 0.664 11.4 0.0 ?
 24 0.782 0.393 0.164 11.4 0.7 ?
 25 0.871 0.116 0.546 132.4 25.6 ?
 26 0.871 0.384 0.046 132.4 23.8 ?
 27 0.879 0.673 0.859 14.7 0.0 ?
 28 0.879 0.827 0.359 14.7 0.0 ?

_smtbx_masks_void_probe_radius     1.2
_smtbx_masks_void_truncation_radius  1.2
_shelx_res_file
;
TITL 1_a.res in Pbca
    1.res
    created by SHELXL-2018/3 at 11:13:35 on 15-Jan-2024
REM Old TITL
REM SHELXT solution in Pbca: R1 0.200, Rweak 0.016, Alpha 0.063
REM <I/s> 0.384 for 958 systematic absences, Orientation a'=b, b'=a, c'=-c
REM Formula found by SHELXT: C240 Cu18 F22 P S25 Sb
CELL 1.54186 36.8203 32.2641 37.2014 90 90 90
ZERR 8 0.0004 0.0004 0.0005 0 0 0
LATT 1
SYMM 0.5-X,-Y,0.5+Z
SYMM -X,0.5+Y,0.5-Z
SYMM 0.5+X,0.5-Y,-Z
SFAC C H Cu F P S Sb
UNIT 1584 1056 144 312 48 120 8
SIMU 0.01 0.02 2 $C
ISOR 0.01 0.02 $C
ISOR 0.01 0.02 $F

L.S. 10
PLAN  58
SIZE 0.15 0.15 0.2
TEMP -120
CONF
BOND
list 4
MORE -1
ABIN
BOND $H
fmap 2
acta
OMIT 7 2 1
OMIT 4 2 3
OMIT 1 4 7
OMIT 4 2 5
OMIT 2 3 11
OMIT 8 0 0
OMIT 1 1 6
REM <olex2.extras>
REM <HklSrc "%.\\1.hkl">
REM </olex2.extras>

WGHT    0.132200
FVAR       0.03209
SB01  7    0.076232    0.314662    0.948305    11.00000    0.06774    0.06277 =
         0.08572   -0.00647    0.00256   -0.00057
CU02  3    0.337612    0.391917    0.700042    11.00000    0.02969    0.02538 =
         0.03102   -0.00060   -0.00327    0.00174
CU03  3    0.371672    0.505172    0.599217    11.00000    0.03123    0.02956 =
         0.03048    0.00265    0.00010   -0.00488
CU04  3    0.317991    0.338817    0.650958    11.00000    0.02821    0.03250 =
         0.03334   -0.00127    0.00044   -0.00345
CU05  3    0.252353    0.393612    0.701562    11.00000    0.03005    0.03037 =
         0.03801    0.00389    0.00015    0.00405
CU06  3    0.322590    0.333607    0.749669    11.00000    0.03468    0.03188 =
         0.03620    0.00536   -0.00395    0.00448
CU07  3    0.335709    0.394675    0.600753    11.00000    0.02680    0.02992 =
         0.04216    0.00045   -0.00257    0.00143
CU08  3    0.400987    0.298096    0.600074    11.00000    0.03256    0.02815 =
         0.03997   -0.00038    0.00427   -0.00039
CU09  3    0.388193    0.397017    0.748740    11.00000    0.02940    0.03860 =
         0.03468   -0.00341   -0.00489    0.00082
CU0A  3    0.234919    0.379461    0.593747    11.00000    0.03079    0.03026 =
         0.04367    0.00121   -0.00768    0.00132
CU0B  3    0.239773    0.377737    0.805769    11.00000    0.03227    0.03985 =
         0.03210    0.00495    0.00272    0.00710
CU0C  3    0.383025    0.471070    0.697918    11.00000    0.03313    0.03583 =
         0.03646   -0.00266   -0.00256   -0.00047
CU0D  3    0.296479    0.439841    0.653188    11.00000    0.04028    0.03831 =
         0.03503    0.00380   -0.00026   -0.00904
CU0E  3    0.339787    0.391690    0.802087    11.00000    0.03377    0.03307 =
         0.04912   -0.00305    0.00199    0.00156
CU0F  3    0.379743    0.308374    0.700118    11.00000    0.03283    0.05801 =
         0.03654    0.00037   -0.00240    0.01017
CU0G  3    0.305823    0.440472    0.753311    11.00000    0.04344    0.04526 =
         0.04268    0.01005    0.00786    0.00335
CU0H  3    0.389949    0.400030    0.648388    11.00000    0.04193    0.04462 =
         0.03926   -0.00431   -0.00732    0.01346
CU0I  3    0.400772    0.296729    0.804836    11.00000    0.04601    0.03869 =
         0.04541    0.00986   -0.01592    0.00129
CU0J  3    0.372886    0.507284    0.790679    11.00000    0.04177    0.05448 =
         0.07599   -0.03105    0.01573   -0.01913
S00K  6    0.321135    0.475025    0.701067    11.00000    0.03204    0.02476 =
         0.03276    0.00337    0.00317    0.00596
S00L  6    0.281966    0.331686    0.701739    11.00000    0.02548    0.02827 =
         0.03233    0.00377   -0.00035    0.00024
S00N  6    0.289178    0.347723    0.595119    11.00000    0.02742    0.03216 =
         0.03576   -0.00237   -0.00489    0.00034
S00O  6    0.321639    0.463467    0.599170    11.00000    0.02881    0.02928 =
         0.03327    0.00587   -0.00245   -0.00368
S00P  6    0.237624    0.415078    0.646147    11.00000    0.02882    0.03039 =
         0.03954    0.00315   -0.00264    0.00272
S00Q  6    0.392399    0.366119    0.592805    11.00000    0.03095    0.02946 =
         0.03816   -0.00003    0.00582    0.00149
S00R  6    0.361381    0.286339    0.646524    11.00000    0.02961    0.03514 =
         0.03721    0.00305    0.00085    0.00140
S00S  6    0.293483    0.344864    0.805120    11.00000    0.03061    0.03348 =
         0.03673    0.00595   -0.00034    0.00328
P00T  5    0.384171    0.558742    0.564116    11.00000    0.03147    0.02914 =
         0.03075    0.00130    0.00153   -0.00571
S00U  6    0.403487    0.471291    0.641882    11.00000    0.02758    0.04454 =
         0.03490    0.00130   -0.00247   -0.00083
S00V  6    0.245498    0.418984    0.756984    11.00000    0.03476    0.03570 =
         0.04040    0.01051    0.00871    0.00981
S00W  6    0.397693    0.366273    0.804360    11.00000    0.03467    0.03891 =
         0.03838   -0.00398   -0.00494    0.00323
S00X  6    0.368614    0.284278    0.754945    11.00000    0.04868    0.03046 =
         0.03432    0.00161   -0.01262    0.00929
S00Y  6    0.405505    0.467241    0.753158    11.00000    0.02904    0.04070 =
         0.03535   -0.00480   -0.00273   -0.00694
S00Z  6    0.412723    0.367444    0.697962    11.00000    0.02832    0.05138 =
         0.03585   -0.00653   -0.00584    0.01085
S010  6    0.331398    0.461274    0.808220    11.00000    0.04645    0.03162 =
         0.04425   -0.00092    0.01295    0.00019
P011  5    0.436071    0.245867    0.584441    11.00000    0.03568    0.03292 =
         0.04308    0.00149    0.00717    0.00197
P012  5    0.192571    0.369473    0.841564    11.00000    0.03184    0.04435 =
         0.03933   -0.00038    0.00509    0.00544
P013  5    0.190579    0.376147    0.554159    11.00000    0.03779    0.03111 =
         0.05261    0.00310   -0.01603    0.00165
P014  5    0.426059    0.255169    0.844072    11.00000    0.06316    0.03640 =
         0.05421    0.01115   -0.01867    0.00122
P016  5    0.384713    0.574844    0.795414    11.00000    0.07411    0.05753 =
         0.06827   -0.01105    0.01369   -0.02417
F01A  4    0.100269    0.226969    0.581488    11.00000    0.05323    0.04722 =
         0.08937    0.01237    0.01121   -0.00543
F01B  4    0.224644    0.516120    0.916386    11.00000    0.06374    0.08467 =
         0.05672   -0.02680    0.02170   -0.00601
F01C  4    0.272655    0.648586    0.696385    11.00000    0.06843    0.02424 =
         0.10465   -0.00584    0.00252    0.01112
F01D  4    0.233877    0.373936    0.995468    11.00000    0.08033    0.10143 =
         0.04160   -0.00719    0.00019    0.00212
F01E  4    0.287891    0.124590    0.647029    11.00000    0.09313    0.02787 =
         0.13753    0.01456    0.03460   -0.00512
F01F  4    0.285132    0.701537    0.581955    11.00000    0.08948    0.06777 =
         0.08578    0.00579    0.01549    0.03891
F01G  4    0.166450    0.205394    0.694334    11.00000    0.04032    0.03952 =
         0.17144   -0.00368    0.00087   -0.01055
F01I  4    0.312512    0.217745    0.485273    11.00000    0.12553    0.06245 =
         0.05328   -0.02372    0.01537   -0.00224
F01J  4    0.519965    0.251994    0.448874    11.00000    0.06998    0.12587 =
         0.04557    0.01454    0.01196   -0.00178
F01L  4    0.226880    0.514315    0.479938    11.00000    0.07656    0.10406 =
         0.08254    0.04377   -0.04226    0.00216
F01M  4    0.501332    0.459885    0.511034    11.00000    0.08918    0.04622 =
         0.12888    0.01973    0.05744   -0.00402
F01N  4    0.373586    0.505006    0.412183    11.00000    0.10818    0.09805 =
         0.03469   -0.02133   -0.00584   -0.02306
F01O  4    0.139605    0.556055    0.762878    11.00000    0.08448    0.04092 =
         0.15575   -0.00608   -0.00021    0.03349
F01P  4    0.242051    0.368497    0.404063    11.00000    0.09444    0.09180 =
         0.05430    0.02210   -0.00487   -0.00914
C01Q  1    0.306591    0.528039    0.699943    11.00000    0.03994    0.02327 =
         0.03356   -0.00005    0.00524    0.00045
F01R  4    0.567396    0.325825    0.705135    11.00000    0.02506    0.10262 =
         0.13909    0.02918   -0.00164    0.01582
F01S  4    0.082122    0.499675    0.817432    11.00000    0.06886    0.09722 =
         0.11481   -0.01702   -0.02777    0.05244
F01U  4    0.309784    0.225625    0.923510    11.00000    0.13874    0.07276 =
         0.04898    0.03207   -0.00346    0.01630
F01V  4    0.526374    0.643202    0.580543    11.00000    0.05860    0.10809 =
         0.10029    0.02302   -0.02615   -0.04970
F01W  4    0.346646    0.094956    0.572376    11.00000    0.08426    0.04355 =
         0.20403   -0.00411   -0.01112   -0.02172
C01X  1    0.300174    0.308012    0.840513    11.00000    0.04668    0.03645 =
         0.04037    0.00619    0.00210    0.00397
F     4    0.123916    0.543647    0.647703    11.00000    0.08788    0.05969 =
         0.15264    0.00319   -0.01725    0.04483
C01Z  1    0.382460    0.544188    0.516807    11.00000    0.04033    0.03191 =
         0.03057    0.00343   -0.00473   -0.00020
F020  4    0.029787    0.316572    0.929776    11.00000    0.09142    0.08587 =
         0.11007   -0.01075   -0.02360    0.01502
C021  1    0.296768    0.308387    0.562383    11.00000    0.04280    0.03449 =
         0.03476   -0.00049   -0.00721    0.00407
F022  4    0.407568    0.322047    0.991833    11.00000    0.11823    0.12979 =
         0.05759   -0.00827   -0.00814    0.02407
C023  1    0.272735    0.514728    0.565396    11.00000    0.03658    0.04212 =
         0.04699    0.01236   -0.00598   -0.00192
AFIX  43
H023  2    0.275705    0.532652    0.585441    11.00000   -1.20000
AFIX   0
C024  1    0.331891    0.558998    0.693056    11.00000    0.03907    0.03042 =
         0.04121   -0.00064    0.00065   -0.00057
AFIX  43
H024  2    0.356702    0.552333    0.689098    11.00000   -1.20000
AFIX   0
C025  1    0.324288    0.314483    0.867721    11.00000    0.04574    0.05136 =
         0.03336    0.00857   -0.00048    0.00898
AFIX  43
H025  2    0.338995    0.338650    0.866771    11.00000   -1.20000
AFIX   0
C026  1    0.424164    0.393536    0.566599    11.00000    0.04452    0.02698 =
         0.04596   -0.00079    0.01248    0.00174

F027  4    0.065893    0.337847    0.988230    11.00000    0.10226    0.18608 =
         0.04880   -0.04872    0.01012   -0.09213
C028  1    0.289683    0.476514    0.565056    11.00000    0.03014    0.03395 =
         0.03282    0.00566   -0.00185   -0.00591
C029  1    0.351279    0.600908    0.567531    11.00000    0.03772    0.03740 =
         0.03706   -0.00115   -0.00018   -0.00062
C02A  1    0.356517    0.514919    0.506030    11.00000    0.04822    0.04964 =
         0.03673   -0.00340   -0.00549   -0.00949
AFIX  43
H02A  2    0.340931    0.503348    0.523734    11.00000   -1.20000
AFIX   0
C02B  1    0.251275    0.527072    0.536397    11.00000    0.04872    0.05219 =
         0.05921    0.01944   -0.00104   -0.00396
AFIX  43
H02B  2    0.239687    0.553378    0.536624    11.00000   -1.20000
AFIX   0
C02C  1    0.246867    0.294546    0.699561    11.00000    0.02864    0.03604 =
         0.05327    0.00014    0.00163    0.00322
C02D  1    0.274895    0.272900    0.562491    11.00000    0.05802    0.04033 =
         0.03765   -0.00370   -0.00054   -0.00012
AFIX  43
H02D  2    0.256659    0.269082    0.580250    11.00000   -1.20000
AFIX   0
C02E  1    0.283439    0.449945    0.536164    11.00000    0.03627    0.05197 =
         0.03554    0.00551   -0.00191   -0.01168
AFIX  43
H02E  2    0.293704    0.422931    0.536029    11.00000   -1.20000
AFIX   0
C02F  1    0.409794    0.198374    0.581277    11.00000    0.04649    0.03119 =
         0.05242    0.00873    0.01405   -0.00051
C02G  1    0.404964    0.560308    0.490748    11.00000    0.04273    0.03875 =
         0.03558   -0.00174    0.00572   -0.00259
AFIX  43
H02G  2    0.422701    0.580310    0.497304    11.00000   -1.20000
AFIX   0
C02H  1    0.202509    0.369400    0.888931    11.00000    0.03968    0.03903 =
         0.03774    0.00294    0.00672    0.00449
C02I  1    0.179732    0.387767    0.915288    11.00000    0.04859    0.04328 =
         0.04465    0.00189    0.00907    0.00868
AFIX  43
H02I  2    0.157075    0.399150    0.908092    11.00000   -1.20000
AFIX   0
C02J  1    0.459254    0.355425    0.700335    11.00000    0.03631    0.04875 =
         0.04200    0.00297   -0.00432    0.00236
C02L  1    0.306825    0.248407    0.510848    11.00000    0.06622    0.04539 =
         0.04412   -0.01071   -0.00270   -0.00068
C02M  1    0.427413    0.584734    0.569942    11.00000    0.04060    0.03768 =
         0.04400    0.00288    0.00155   -0.01403
C02N  1    0.428122    0.394273    0.832267    11.00000    0.04081    0.06605 =
         0.04562   -0.00525   -0.01145   -0.00444
C02O  1    0.167741    0.443235    0.648795    11.00000    0.03725    0.03359 =
         0.05399    0.00532   -0.00541    0.01113
AFIX  43
H02O  2    0.161726    0.414643    0.650121    11.00000   -1.20000
AFIX   0
C02P  1    0.222463    0.497111    0.776819    11.00000    0.04241    0.03885 =
         0.06303    0.00033    0.00515    0.00199
AFIX  43
H02P  2    0.245085    0.499671    0.788897    11.00000   -1.20000
AFIX   0
C02Q  1    0.204035    0.454930    0.646523    11.00000    0.04250    0.02349 =
         0.05085    0.00233   -0.00599    0.00834
C02R  1    0.340477    0.237476    0.647949    11.00000    0.03693    0.02892 =
         0.04745    0.00974    0.00786    0.00667
C02S  1    0.351234    0.632681    0.541601    11.00000    0.05104    0.04182 =
         0.04071   -0.00224    0.00474    0.00310
AFIX  43
H02S  2    0.366798    0.631470    0.521261    11.00000   -1.20000
AFIX   0
F02T  4    0.112723    0.215893    0.803954    11.00000    0.12126    0.08456 =
         0.15862   -0.04891   -0.01537   -0.02983
C02U  1    0.280541    0.243931    0.536319    11.00000    0.06668    0.04181 =
         0.04284   -0.00818    0.00628   -0.01025
AFIX  43
H02U  2    0.265659    0.219884    0.535861    11.00000   -1.20000
AFIX   0
C02V  1    0.281748    0.448684    0.863610    11.00000    0.04655    0.04264 =
         0.04058   -0.00312    0.00136   -0.00320
AFIX  43
H02V  2    0.287434    0.420059    0.861584    11.00000   -1.20000
AFIX   0
C02W  1    0.214496    0.460555    0.757921    11.00000    0.03900    0.04045 =
         0.04894    0.01120    0.00752    0.00278
C02X  1    0.236604    0.353390    0.499241    11.00000    0.04987    0.05506 =
         0.04989    0.00738   -0.00549    0.00123
AFIX  43
H02X  2    0.250376    0.340944    0.517944    11.00000   -1.20000
AFIX   0
F02Y  4    0.537323    0.220871    0.706472    11.00000    0.09682    0.18622 =
         0.07271   -0.02674   -0.03359    0.04760
C02Z  1    0.289768    0.519476    0.844166    11.00000    0.05910    0.04267 =
         0.04960    0.00226    0.01124    0.00466
AFIX  43
H02Z  2    0.300989    0.539286    0.828882    11.00000   -1.20000
AFIX   0
C030  1    0.236303    0.272974    0.730325    11.00000    0.04675    0.04974 =
         0.06624    0.00247    0.00352   -0.00948
AFIX  43
H030  2    0.247674    0.279155    0.752612    11.00000   -1.20000
AFIX   0
C031  1    0.223104    0.371423    0.960994    11.00000    0.05377    0.05917 =
         0.03589    0.00292    0.00569   -0.00202
C032  1    0.323851    0.313383    0.536924    11.00000    0.04382    0.04813 =
         0.03804    0.00030   -0.00050   -0.00025
AFIX  43
H032  2    0.339259    0.336986    0.537642    11.00000   -1.20000
AFIX   0
C033  1    0.469236    0.237158    0.619340    11.00000    0.04797    0.05732 =
         0.04945   -0.00052    0.00343    0.01205
C034  1    0.162870    0.329377    0.560793    11.00000    0.03910    0.03703 =
         0.04006   -0.00042   -0.00770    0.00543
C035  1    0.462365    0.245966    0.542610    11.00000    0.04230    0.04326 =
         0.04509    0.01021    0.00464   -0.00235
C036  1    0.453171    0.472957    0.757707    11.00000    0.03671    0.05656 =
         0.05547   -0.00262   -0.00168   -0.01303
C037  1    0.228265    0.285483    0.668538    11.00000    0.03838    0.04840 =
         0.06457    0.00282   -0.00983   -0.00052
AFIX  43
H037  2    0.233846    0.300500    0.647277    11.00000   -1.20000
AFIX   0
C038  1    0.158766    0.418765    0.556144    11.00000    0.03985    0.03523 =
         0.06569    0.00086   -0.01779   -0.00045
C039  1    0.414098    0.427620    0.547032    11.00000    0.05186    0.03521 =
         0.04930   -0.00208    0.01050    0.00824
AFIX  43
H039  2    0.389300    0.435732    0.546578    11.00000   -1.20000
AFIX   0
C03A  1    0.166563    0.449541    0.839038    11.00000    0.04597    0.05478 =
         0.04561    0.00382   -0.00101    0.01338
AFIX  43
H03A  2    0.190942    0.456865    0.844473    11.00000   -1.20000
AFIX   0
C03B  1    0.271006    0.538059    0.706107    11.00000    0.03602    0.03033 =
         0.04448   -0.00127    0.00864    0.00589
AFIX  43
H03B  2    0.254412    0.516561    0.712001    11.00000   -1.20000
AFIX   0
C03C  1    0.212713    0.496067    0.644557    11.00000    0.05099    0.03099 =
         0.06330    0.00551   -0.00858    0.00100
AFIX  43
H03C  2    0.237481    0.504214    0.643445    11.00000   -1.20000
AFIX   0
C03D  1    0.156812    0.407829    0.836540    11.00000    0.03695    0.05770 =
         0.05044   -0.00257    0.00050    0.00454
C03E  1    0.249224    0.350511    0.464580    11.00000    0.05821    0.05433 =
         0.05491    0.00842   -0.00235   -0.00098
AFIX  43
H03E  2    0.270910    0.335579    0.459712    11.00000   -1.20000
AFIX   0
C03F  1    0.303275    0.233809    0.639855    11.00000    0.04218    0.03941 =
         0.05705    0.00702    0.00048    0.00225
AFIX  43
H03F  2    0.289801    0.258075    0.634253    11.00000   -1.20000
AFIX   0
C03G  1    0.505029    0.232349    0.615373    11.00000    0.05004    0.06212 =
         0.05298   -0.01394   -0.00316    0.00527
AFIX  43
H03G  2    0.514894    0.232012    0.591779    11.00000   -1.20000
AFIX   0
C03H  1    0.501038    0.251425    0.480654    11.00000    0.04608    0.06719 =
         0.04515    0.00510    0.00612   -0.00605
F1    4    0.092490    0.520482    0.557227    11.00000    0.11019    0.05746 =
         0.23206   -0.03429   -0.06509    0.04972
C03J  1    0.185024    0.526763    0.644158    11.00000    0.05856    0.03829 =
         0.07118    0.00327   -0.01038    0.01321
AFIX  43
H03J  2    0.190943    0.555325    0.642112    11.00000   -1.20000
AFIX   0
C03K  1    0.319840    0.600932    0.692057    11.00000    0.05054    0.03070 =
         0.04391   -0.00381   -0.00288    0.00120
AFIX  43
H03K  2    0.336377    0.622932    0.687563    11.00000   -1.20000
AFIX   0
C03L  1    0.245982    0.352391    0.936989    11.00000    0.04339    0.05903 =
         0.04440    0.00296    0.00241   -0.00260
AFIX  43
H03L  2    0.268195    0.340142    0.944467    11.00000   -1.20000
AFIX   0
F03M  4    0.562427    0.488837    0.772595    11.00000    0.03443    0.21635 =
         0.18778    0.05045   -0.01762   -0.02393
C03N  1    0.258610    0.577468    0.704110    11.00000    0.04034    0.03416 =
         0.05319   -0.00124    0.00280    0.01205
AFIX  43
H03N  2    0.233575    0.583789    0.706953    11.00000   -1.20000
AFIX   0
C03O  1    0.264567    0.531954    0.869234    11.00000    0.06090    0.04657 =
         0.05079   -0.00482    0.00462    0.01476
AFIX  43
H03O  2    0.258051    0.560342    0.871322    11.00000   -1.20000
AFIX   0
C03P  1    0.298922    0.476919    0.841240    11.00000    0.04637    0.03862 =
         0.03982    0.00069   -0.00073    0.00301
C03Q  1    0.329876    0.604095    0.597918    11.00000    0.05129    0.05013 =
         0.04336    0.00660    0.00786    0.00740
AFIX  43
H03Q  2    0.330687    0.582959    0.615679    11.00000   -1.20000
AFIX   0
C03R  1    0.256463    0.461426    0.888848    11.00000    0.04679    0.05273 =
         0.03879   -0.00431    0.01064   -0.00455
AFIX  43
H03R  2    0.244774    0.441819    0.903984    11.00000   -1.20000
AFIX   0
C03S  1    0.284345    0.608473    0.697667    11.00000    0.04854    0.02783 =
         0.04781   -0.00069   -0.00394    0.00985
C03T  1    0.439908    0.450937    0.527516    11.00000    0.05734    0.03601 =
         0.05073    0.00084    0.02353    0.00264
AFIX  43
H03T  2    0.433047    0.474657    0.513996    11.00000   -1.20000
AFIX   0
C03U  1    0.328022    0.665463    0.546597    11.00000    0.05792    0.05029 =
         0.04882    0.00199   -0.00118    0.00849
AFIX  43
H03U  2    0.326530    0.686261    0.528580    11.00000   -1.20000
AFIX   0
C03V  1    0.461152    0.380410    0.566404    11.00000    0.04520    0.03714 =
         0.05640   -0.00390    0.01725   -0.00158
AFIX  43
H03V  2    0.468169    0.356711    0.579874    11.00000   -1.20000
AFIX   0

F03W  4    0.081438    0.354120    0.917889    11.00000    0.17924    0.14018 =
         0.07220    0.06315    0.06095    0.08142
C03X  1    0.328640    0.288094    0.896541    11.00000    0.05536    0.05747 =
         0.03712    0.01033   -0.00326    0.00875
AFIX  43
H03X  2    0.344783    0.293765    0.915846    11.00000   -1.20000
AFIX   0
C03Y  1    0.484963    0.285539    0.492882    11.00000    0.05440    0.06186 =
         0.04817    0.00998    0.00065   -0.01559
AFIX  43
H03Y  2    0.487353    0.310958    0.480213    11.00000   -1.20000
AFIX   0
C03Z  1    0.459037    0.564916    0.560609    11.00000    0.04532    0.05883 =
         0.06581   -0.00490   -0.00083   -0.01083
AFIX  43
H03Z  2    0.457805    0.537063    0.552417    11.00000   -1.20000
AFIX   0
C040  1    0.262191    0.463137    0.507653    11.00000    0.05228    0.06020 =
         0.04610    0.01177   -0.01073   -0.01262
AFIX  43
H040  2    0.258165    0.445317    0.487718    11.00000   -1.20000
AFIX   0
C041  1    0.479074    0.211323    0.528898    11.00000    0.04908    0.05353 =
         0.04531    0.00367    0.01537    0.00777
AFIX  43
H041  2    0.476367    0.185386    0.540685    11.00000   -1.20000
AFIX   0
C042  1    0.204078    0.374029    0.508263    11.00000    0.04357    0.04513 =
         0.04949    0.00626   -0.01344   -0.00972
C043  1    0.247088    0.501606    0.508195    11.00000    0.05221    0.06335 =
         0.05229    0.01687   -0.01219   -0.01000
C044  1    0.306034    0.162522    0.649267    11.00000    0.05229    0.03885 =
         0.07047    0.00941    0.00948    0.00145
C045  1    0.165542    0.525259    0.759642    11.00000    0.05539    0.04417 =
         0.07066    0.00395    0.00711    0.01160
C046  1    0.248712    0.502223    0.891568    11.00000    0.04672    0.05423 =
         0.04128   -0.01322    0.00743    0.00503
C047  1    0.279307    0.272055    0.841385    11.00000    0.07369    0.04652 =
         0.04873    0.01470   -0.00495   -0.00592
AFIX  43
H047  2    0.263200    0.265885    0.822167    11.00000   -1.20000
AFIX   0
C048  1    0.328349    0.283295    0.510057    11.00000    0.06038    0.04806 =
         0.04210   -0.00959    0.00267    0.00175
AFIX  43
H048  2    0.345938    0.286931    0.491642    11.00000   -1.20000
AFIX   0
C049  1    0.375714    0.202248    0.568791    11.00000    0.05049    0.03561 =
         0.06000    0.00728    0.00182   -0.00535
AFIX  43
H049  2    0.366373    0.228357    0.561450    11.00000   -1.20000
AFIX   0
C04A  1    0.464992    0.283767    0.523786    11.00000    0.05070    0.04703 =
         0.04690    0.00946   -0.00249   -0.00878
AFIX  43
H04A  2    0.452977    0.307800    0.532519    11.00000   -1.20000
AFIX   0
C04B  1    0.121026    0.261832    0.573626    11.00000    0.04647    0.04341 =
         0.06099   -0.00095    0.00285   -0.00257
C04C  1    0.148405    0.307279    0.533939    11.00000    0.05544    0.04568 =
         0.05691    0.00154   -0.00314   -0.01031
AFIX  43
H04C  2    0.152786    0.315832    0.509891    11.00000   -1.20000
AFIX   0

F04D  4    0.090811    0.280530    0.911998    11.00000    0.11410    0.15639 =
         0.16161   -0.08171    0.00768    0.01952
C04E  1    0.155434    0.316897    0.595650    11.00000    0.05631    0.04942 =
         0.04899    0.00241   -0.00686   -0.00221
AFIX  43
H04E  2    0.165144    0.332098    0.615296    11.00000   -1.20000
AFIX   0
C04F  1    0.352723    0.502498    0.471716    11.00000    0.06033    0.06023 =
         0.04255   -0.01011   -0.00324   -0.00935
AFIX  43
H04F  2    0.334444    0.483200    0.465033    11.00000   -1.20000
AFIX   0
C04G  1    0.169758    0.320979    0.831436    11.00000    0.04683    0.05062 =
         0.05831   -0.00367    0.00371    0.00276
C04H  1    0.235051    0.351895    0.901076    11.00000    0.03956    0.05024 =
         0.04299    0.00550    0.00571    0.00553
AFIX  43
H04H  2    0.250515    0.338994    0.883968    11.00000   -1.20000
AFIX   0
C04I  1    0.422599    0.271605    0.889804    11.00000    0.06002    0.06044 =
         0.05662    0.01435   -0.00490   -0.00105
C04J  1    0.197352    0.530083    0.778121    11.00000    0.05500    0.04265 =
         0.07206    0.00385    0.00926    0.00157
AFIX  43
H04J  2    0.202341    0.554649    0.791305    11.00000   -1.20000
AFIX   0

F04K  4    0.123904    0.314365    0.966527    11.00000    0.10233    0.13993 =
         0.15548   -0.02531   -0.04069   -0.03152
F04L  4    0.308885    0.117476    0.748056    11.00000    0.18447    0.04863 =
         0.22558    0.04477   -0.11461   -0.05459
C04M  1    0.193468    0.234842    0.696797    11.00000    0.04145    0.04836 =
         0.07951   -0.00643    0.00738   -0.00130
C04N  1    0.186299    0.394804    0.479077    11.00000    0.04955    0.05483 =
         0.05914    0.01129   -0.01852   -0.00404
AFIX  43
H04N  2    0.165382    0.411213    0.483657    11.00000   -1.20000
AFIX   0
C04O  1    0.416162    0.421653    0.857717    11.00000    0.05631    0.06703 =
         0.04426   -0.01156   -0.01311   -0.00360
AFIX  43
H04O  2    0.390922    0.427634    0.858786    11.00000   -1.20000
AFIX   0

F04P  4    0.065074    0.266936    0.974586    11.00000    0.11447    0.09276 =
         0.13938    0.03185    0.00645    0.00460
F04Q  4    0.456233    0.653949    0.671274    11.00000    0.21220    0.16828 =
         0.11982    0.01123    0.08735   -0.04136
C04R  1    0.430398    0.624678    0.583099    11.00000    0.05546    0.05056 =
         0.05522   -0.00458   -0.00322   -0.01330
AFIX  43
H04R  2    0.409051    0.639246    0.589888    11.00000   -1.20000
AFIX   0
C04S  1    0.358939    0.201439    0.659111    11.00000    0.05338    0.03954 =
         0.06370    0.01938    0.00884    0.00974
AFIX  43
H04S  2    0.383451    0.202692    0.667008    11.00000   -1.20000
AFIX   0
C04T  1    0.286170    0.196717    0.639828    11.00000    0.05109    0.04196 =
         0.06624    0.00641    0.00082   -0.00023
AFIX  43
H04T  2    0.261256    0.194461    0.633485    11.00000   -1.20000
AFIX   0
C04U  1    0.189544    0.389564    0.951030    11.00000    0.05689    0.05268 =
         0.04358    0.00407    0.00958    0.00547
AFIX  43
H04U  2    0.174344    0.402501    0.968347    11.00000   -1.20000
AFIX   0
C04V  1    0.375766    0.518386    0.447122    11.00000    0.06255    0.05866 =
         0.04310   -0.00374    0.00306   -0.00280
C04W  1    0.307797    0.253098    0.895025    11.00000    0.07369    0.05935 =
         0.04584    0.00978   -0.00495    0.00565
C04Y  1    0.181449    0.459057    0.740193    11.00000    0.04414    0.04879 =
         0.05097   -0.00042    0.00571    0.00831
AFIX  43
H04Y  2    0.175735    0.434867    0.726777    11.00000   -1.20000
AFIX   0
C050  1    0.350516    0.233877    0.753997    11.00000    0.06336    0.04772 =
         0.07077    0.01113   -0.02336   -0.00161
C052  1    0.474273    0.251622    0.835569    11.00000    0.07112    0.06990 =
         0.06348    0.00425   -0.01027    0.01100
C053  1    0.493802    0.623842    0.576979    11.00000    0.04901    0.06802 =
         0.06043    0.00917   -0.00652   -0.02297
C054  1    0.230079    0.369677    0.436089    11.00000    0.06414    0.05982 =
         0.05885    0.00943   -0.00635   -0.00773
F055  4    0.584283    0.255280    0.813120    11.00000    0.08734    0.20333 =
         0.10352   -0.01131   -0.00020    0.01423
C056  1    0.423776    0.158972    0.591916    11.00000    0.05648    0.03803 =
         0.06219    0.01003    0.00268    0.00161
AFIX  43
H056  2    0.447714    0.156317    0.601163    11.00000   -1.20000
AFIX   0
C057  1    0.306628    0.638884    0.602730    11.00000    0.05870    0.05738 =
         0.05082    0.00535    0.01315    0.01349
AFIX  43
H057  2    0.291428    0.640975    0.623285    11.00000   -1.20000
AFIX   0
C058  1    0.156577    0.490586    0.740974    11.00000    0.04952    0.05048 =
         0.05997   -0.00440   -0.00108    0.01333
AFIX  43
H058  2    0.133921    0.488287    0.728919    11.00000   -1.20000
AFIX   0
C059  1    0.151044    0.297423    0.857968    11.00000    0.05722    0.06029 =
         0.06819   -0.00753    0.00659   -0.00593
AFIX  43
H059  2    0.150719    0.306385    0.882290    11.00000   -1.20000
AFIX   0
C05A  1    0.464398    0.644207    0.586644    11.00000    0.06333    0.05875 =
         0.05503   -0.00165   -0.00888   -0.02072
AFIX  43
H05A  2    0.466096    0.671604    0.595849    11.00000   -1.20000
AFIX   0
C05B  1    0.487031    0.402028    0.546653    11.00000    0.05197    0.04876 =
         0.07054   -0.00886    0.01126   -0.00522
AFIX  43
H05B  2    0.511481    0.392751    0.545326    11.00000   -1.20000
AFIX   0
C05C  1    0.306679    0.669151    0.577147    11.00000    0.05803    0.05417 =
         0.05380    0.00373    0.00732    0.01225
C05D  1    0.139908    0.472808    0.649166    11.00000    0.04968    0.05331 =
         0.06893   -0.00314   -0.00886    0.01763
AFIX  43
H05D  2    0.115090    0.465032    0.650976    11.00000   -1.20000
AFIX   0
C05F  1    0.402247    0.547819    0.454740    11.00000    0.05503    0.04988 =
         0.04102    0.00572    0.01208   -0.00324
AFIX  43
H05F  2    0.417620    0.558840    0.436594    11.00000   -1.20000
AFIX   0
C05G  1    0.140687    0.480577    0.833594    11.00000    0.06189    0.05828 =
         0.05035   -0.00167   -0.00504    0.01083
AFIX  43
H05G  2    0.147022    0.509064    0.835137    11.00000   -1.20000
AFIX   0
C05H  1    0.199359    0.391183    0.444139    11.00000    0.06483    0.06447 =
         0.06390    0.01319   -0.01614   -0.00376
AFIX  43
H05H  2    0.186348    0.404206    0.425199    11.00000   -1.20000
AFIX   0
C05J  1    0.475813    0.437624    0.528972    11.00000    0.05879    0.04136 =
         0.06479    0.00216    0.01584   -0.00371
C05K  1    0.531471    0.335660    0.702941    11.00000    0.03754    0.07262 =
         0.07187    0.01008   -0.00090    0.00633
C05L  1    0.105897    0.468523    0.825959    11.00000    0.05825    0.06742 =
         0.06757   -0.00736   -0.00964    0.01992
C05M  1    0.173103    0.459045    0.558403    11.00000    0.04732    0.03916 =
         0.06648    0.00007   -0.01989    0.00143
AFIX  43
H05M  2    0.198607    0.462819    0.560448    11.00000   -1.20000
AFIX   0
C05N  1    0.478195    0.355637    0.731273    11.00000    0.04656    0.08408 =
         0.05913    0.00973   -0.00325    0.00292
AFIX  43
H05N  2    0.466560    0.364102    0.752851    11.00000   -1.20000
AFIX   0
C05O  1    0.167694    0.308000    0.796903    11.00000    0.06032    0.06859 =
         0.06264   -0.00776    0.00271    0.00252
AFIX  43
H05O  2    0.181066    0.322328    0.778944    11.00000   -1.20000
AFIX   0
C05P  1    0.121209    0.413963    0.555626    11.00000    0.05531    0.04555 =
         0.08554   -0.00308   -0.01729    0.00949
AFIX  43
H05P  2    0.111295    0.386832    0.554154    11.00000   -1.20000
AFIX   0
C05R  1    0.200817    0.254246    0.667162    11.00000    0.04773    0.05360 =
         0.07904   -0.00777   -0.00488    0.00395
AFIX  43
H05R  2    0.188453    0.247947    0.645424    11.00000   -1.20000
AFIX   0
C05S  1    0.528524    0.227795    0.644584    11.00000    0.05947    0.08451 =
         0.07277   -0.00935   -0.00612    0.01374
AFIX  43
H05S  2    0.553995    0.225612    0.640980    11.00000   -1.20000
AFIX   0
C05U  1    0.455763    0.237851    0.655423    11.00000    0.05294    0.08047 =
         0.05533   -0.00414    0.00494    0.00994
AFIX  43
H05U  2    0.430619    0.242472    0.659513    11.00000   -1.20000
AFIX   0
F05V  4    0.498935    0.454492    0.900070    11.00000    0.11346    0.22670 =
         0.12251   -0.05613   -0.04619   -0.04887
F05W  4    0.257338    0.681008    0.825005    11.00000    0.21046    0.10039 =
         0.21309   -0.01600    0.06639    0.07036
C05X  1    0.134400    0.283144    0.601973    11.00000    0.05676    0.05693 =
         0.05959    0.00631    0.00469   -0.00443
AFIX  43
H05X  2    0.129170    0.274650    0.625870    11.00000   -1.20000
AFIX   0
C05Y  1    0.368807    0.128866    0.576959    11.00000    0.06791    0.04472 =
         0.08191    0.00390    0.00500   -0.00853
C05Z  1    0.126913    0.271793    0.539954    11.00000    0.05646    0.04153 =
         0.06001   -0.00415   -0.00024   -0.01277
AFIX  43
H05Z  2    0.117226    0.255965    0.520673    11.00000   -1.20000
AFIX   0
C060  1    0.478766    0.231891    0.684598    11.00000    0.06167    0.09374 =
         0.06175   -0.00080   -0.00263    0.01175
AFIX  43
H060  2    0.469633    0.231591    0.708480    11.00000   -1.20000
AFIX   0
C061  1    0.479815    0.347852    0.668543    11.00000    0.05351    0.08492 =
         0.06204   -0.01718   -0.00299    0.01036
AFIX  43
H061  2    0.468294    0.350627    0.645821    11.00000   -1.20000
AFIX   0
C062  1    0.493304    0.584364    0.562728    11.00000    0.04848    0.07312 =
         0.06772    0.00470   -0.00493   -0.01094
AFIX  43
H062  2    0.514847    0.571005    0.554776    11.00000   -1.20000
AFIX   0
C063  1    0.209048    0.242103    0.729106    11.00000    0.04905    0.05506 =
         0.07427    0.00846    0.01300   -0.00990
AFIX  43
H063  2    0.202023    0.227180    0.749994    11.00000   -1.20000
AFIX  66
C064  1    0.402745    0.600435    0.756169    11.00000    0.06664    0.06268 =
         0.07979    0.00829    0.00148   -0.01573
C05T  1    0.429419    0.578825    0.737520    11.00000    0.09341    0.06950 =
         0.07608   -0.00043    0.02473   -0.01232
AFIX  43
H05T  2    0.435793    0.551513    0.744675    11.00000   -1.20000
AFIX  65
C08E  1    0.446767    0.597178    0.708401    11.00000    0.10770    0.09479 =
         0.10614    0.00132    0.03178   -0.00239
AFIX  43
H08E  2    0.464998    0.582408    0.695655    11.00000   -1.20000
AFIX  65
C07O  1    0.437441    0.637140    0.697931    11.00000    0.10106    0.08978 =
         0.09706    0.01278    0.03675   -0.01298
C06M  1    0.410766    0.658751    0.716579    11.00000    0.08631    0.08696 =
         0.08721    0.01504    0.01617   -0.01120
AFIX  43
H06M  2    0.404392    0.686064    0.709423    11.00000   -1.20000
AFIX  65
C06S  1    0.393418    0.640399    0.745698    11.00000    0.07379    0.07587 =
         0.08823    0.01148    0.00705   -0.00968
AFIX  43
H06S  2    0.375187    0.655169    0.758444    11.00000   -1.20000
AFIX   0
C065  1    0.354372    0.166020    0.567019    11.00000    0.05846    0.04864 =
         0.07507    0.00520   -0.00438   -0.00963
AFIX  43
H065  2    0.329946    0.167517    0.558899    11.00000   -1.20000
AFIX   0
C066  1    0.340221    0.163931    0.658234    11.00000    0.06343    0.04462 =
         0.07063    0.01570    0.00435    0.00705
AFIX  43
H066  2    0.352558    0.139021    0.664261    11.00000   -1.20000
AFIX   0
C067  1    0.475945    0.465565    0.731131    11.00000    0.05594    0.08314 =
         0.07035   -0.00791    0.00562   -0.00749
AFIX  43
H067  2    0.466773    0.456112    0.708714    11.00000   -1.20000
AFIX   0
C068  1    0.282144    0.244955    0.870743    11.00000    0.08540    0.05469 =
         0.06129    0.01148   -0.00208   -0.00829
AFIX  43
H068  2    0.266438    0.221769    0.873216    11.00000   -1.20000
AFIX   0
C069  1    0.410895    0.261684    0.953727    11.00000    0.06430    0.08255 =
         0.06553    0.00909   -0.01184    0.00719
AFIX  43
H069  2    0.405765    0.244136    0.973594    11.00000   -1.20000
AFIX  66
C06A  1    0.346228    0.606202    0.807262    11.00000    0.08711    0.07524 =
         0.07983   -0.01604    0.03160   -0.00820
C06V  1    0.315466    0.602514    0.785842    11.00000    0.08978    0.07719 =
         0.07320    0.00625    0.02590    0.00828
AFIX  43
H06V  2    0.314652    0.582242    0.767340    11.00000   -1.20000
AFIX  65
C07Q  1    0.285893    0.628487    0.791495    11.00000    0.10056    0.08916 =
         0.08747    0.00302    0.02019    0.01482
AFIX  43
H07Q  2    0.264869    0.625967    0.776856    11.00000   -1.20000
AFIX  65
C07R  1    0.287084    0.658149    0.818567    11.00000    0.10765    0.09782 =
         0.09686   -0.01639    0.02575    0.00656
C07Y  1    0.317846    0.661838    0.839987    11.00000    0.10738    0.09905 =
         0.11462   -0.02355    0.02775   -0.00240
AFIX  43
H07Y  2    0.318659    0.682110    0.858490    11.00000   -1.20000
AFIX  65
C07P  1    0.347418    0.635864    0.834335    11.00000    0.10273    0.09624 =
         0.10665   -0.02248    0.01792   -0.01167
AFIX  43
H07P  2    0.368443    0.638385    0.848975    11.00000   -1.20000
AFIX   0
C06B  1    0.121928    0.399120    0.828896    11.00000    0.05223    0.07351 =
         0.08194   -0.00600   -0.00684    0.00947
AFIX  43
H06B  2    0.115031    0.370789    0.827560    11.00000   -1.20000
AFIX   0
C06C  1    0.499463    0.214032    0.498528    11.00000    0.04888    0.06903 =
         0.05237   -0.00474    0.00938    0.00755
AFIX  43
H06C  2    0.512377    0.190617    0.489789    11.00000   -1.20000
AFIX   0
C06D  1    0.316845    0.227351    0.745030    11.00000    0.06319    0.05310 =
         0.07906    0.01431   -0.00678   -0.00106
AFIX  43
H06D  2    0.302071    0.250515    0.739139    11.00000   -1.20000
AFIX   0
C06E  1    0.113162    0.487985    0.558616    11.00000    0.06709    0.05252 =
         0.09372   -0.00691   -0.02341    0.01193
C06F  1    0.499831    0.250303    0.863557    11.00000    0.07246    0.09146 =
         0.07520    0.00409   -0.01165    0.00612
AFIX  43
H06F  2    0.491934    0.248979    0.887841    11.00000   -1.20000
AFIX   0
C06G  1    0.415661    0.246334    0.919878    11.00000    0.06054    0.07162 =
         0.06008    0.01219   -0.00627    0.00004
AFIX  43
H06G  2    0.414229    0.217204    0.916442    11.00000   -1.20000
AFIX   0
C06H  1    0.150481    0.514476    0.646731    11.00000    0.06021    0.05264 =
         0.07533    0.00017   -0.00929    0.02541
C06I  1    0.401682    0.125198    0.588395    11.00000    0.07023    0.04424 =
         0.08388    0.00396    0.00620   -0.00215
AFIX  43
H06I  2    0.410719    0.098528    0.594487    11.00000   -1.20000
AFIX   0
C06J  1    0.524401    0.254440    0.792117    11.00000    0.09690    0.10355 =
         0.07882   -0.00608   -0.00372    0.00807
AFIX  43
H06J  2    0.532513    0.256731    0.767957    11.00000   -1.20000
AFIX   0
C06K  1    0.150862    0.492673    0.557692    11.00000    0.06162    0.04856 =
         0.08330    0.00186   -0.01816    0.00593
AFIX  43
H06K  2    0.161084    0.519677    0.556554    11.00000   -1.20000
AFIX   0
C06L  1    0.464104    0.387094    0.830639    11.00000    0.06345    0.09476 =
         0.07109   -0.01916   -0.00999   -0.01112
AFIX  43
H06L  2    0.472963    0.367151    0.814024    11.00000   -1.20000
AFIX   0
C06N  1    0.516031    0.336585    0.669782    11.00000    0.04841    0.08494 =
         0.07122   -0.01476    0.00314    0.01717
AFIX  43
H06N  2    0.529332    0.329885    0.648685    11.00000   -1.20000
AFIX   0
F06O  4    0.357937    0.089738    0.847385    11.00000    0.24007    0.07678 =
         0.21701   -0.00306    0.00463   -0.05269
C06P  1    0.423828    0.314142    0.897684    11.00000    0.08040    0.06493 =
         0.05900    0.00425   -0.01179   -0.00153
AFIX  43
H06P  2    0.427871    0.332470    0.878102    11.00000   -1.20000
AFIX   0
C06Q  1    0.487177    0.252704    0.801021    11.00000    0.07936    0.08716 =
         0.07005   -0.00300   -0.01210    0.00868
AFIX  43
H06Q  2    0.470041    0.252259    0.781935    11.00000   -1.20000
AFIX   0
C06R  1    0.526655    0.482427    0.768305    11.00000    0.06696    0.10442 =
         0.09253    0.00695   -0.00328   -0.00860
C06T  1    0.301180    0.187158    0.743651    11.00000    0.06781    0.06073 =
         0.08960    0.01167   -0.00829   -0.00408
AFIX  43
H06T  2    0.276182    0.182891    0.738530    11.00000   -1.20000
AFIX  66
C06U  1    0.446227    0.613077    0.825210    11.00000    0.10240    0.09595 =
         0.10005   -0.00172   -0.01957   -0.02343
AFIX  43
H06U  2    0.444622    0.632117    0.805797    11.00000   -1.20000
AFIX  65
C076  1    0.419539    0.583071    0.829811    11.00000    0.10635    0.09366 =
         0.08996   -0.00184   -0.00119   -0.01772
C07N  1    0.421888    0.555212    0.858216    11.00000    0.11627    0.10282 =
         0.10213    0.00515   -0.01597   -0.02062
AFIX  43
H07N  2    0.403648    0.534705    0.861360    11.00000   -1.20000
AFIX  65
C086  1    0.450924    0.557358    0.882021    11.00000    0.12186    0.11327 =
         0.12042    0.00644   -0.01796   -0.03059
AFIX  43
H086  2    0.452529    0.538317    0.901435    11.00000   -1.20000
AFIX  65
C07X  1    0.477612    0.587363    0.877421    11.00000    0.11914    0.11174 =
         0.11692    0.00102   -0.02446   -0.03477
C081  1    0.475264    0.615223    0.849016    11.00000    0.11410    0.10824 =
         0.11679   -0.00189   -0.02425   -0.03229
AFIX  43
H081  2    0.493504    0.635730    0.845873    11.00000   -1.20000
AFIX   0
C06W  1    0.514510    0.343690    0.732265    11.00000    0.05561    0.09526 =
         0.06720    0.01596   -0.01185    0.00240
AFIX  43
H06W  2    0.526748    0.341481    0.754664    11.00000   -1.20000
AFIX   0
C06X  1    0.133413    0.261535    0.848094    11.00000    0.06763    0.07019 =
         0.08537    0.00048    0.00121   -0.01172
AFIX  43
H06X  2    0.122413    0.244485    0.865840    11.00000   -1.20000
AFIX   0
C06Y  1    0.505135    0.490848    0.794743    11.00000    0.06969    0.10227 =
         0.08628   -0.00332   -0.01752   -0.01611
AFIX  43
H06Y  2    0.514642    0.499566    0.817246    11.00000   -1.20000
AFIX   0
C070  1    0.361368    0.160616    0.755378    11.00000    0.07660    0.05298 =
         0.08805    0.00256   -0.02228   -0.00506
AFIX  43
H070  2    0.376164    0.136782    0.758601    11.00000   -1.20000
AFIX   0
C071  1    0.438986    0.441062    0.881969    11.00000    0.07415    0.08295 =
         0.06249   -0.01509   -0.01677   -0.00762
AFIX  43
H071  2    0.429796    0.457768    0.900929    11.00000   -1.20000
AFIX   0
C072  1    0.146352    0.274007    0.787018    11.00000    0.06795    0.07310 =
         0.07119   -0.02002   -0.00975   -0.00126
AFIX  43
H072  2    0.142220    0.267489    0.762453    11.00000   -1.20000
AFIX   0
C073  1    0.414059    0.305841    0.957685    11.00000    0.08244    0.07918 =
         0.06019   -0.00015   -0.01329    0.00241
C074  1    0.536871    0.250942    0.855601    11.00000    0.08998    0.11074 =
         0.08404   -0.00492   -0.00685    0.01180
AFIX  43
H074  2    0.553907    0.250223    0.874770    11.00000   -1.20000
AFIX   0
C075  1    0.549117    0.252543    0.821630    11.00000    0.09093    0.11245 =
         0.08911   -0.00314   -0.00310    0.01435
PART 1
F077  4    0.551396    0.537359    0.621260    10.50000    0.03793    0.08675 =
         0.08676    0.02397   -0.01745   -0.03460
PART 0
C078  1    0.466310    0.486808    0.789586    11.00000    0.05859    0.09300 =
         0.07852   -0.01080   -0.00443   -0.01550
AFIX  43
H078  2    0.450084    0.493841    0.808480    11.00000   -1.20000
AFIX   0
C079  1    0.097606    0.447928    0.557208    11.00000    0.06604    0.05992 =
         0.10152   -0.00968   -0.02172    0.00878
AFIX  43
H079  2    0.072012    0.444204    0.557331    11.00000   -1.20000
AFIX   0
C07B  1    0.407128    0.202779    0.844779    11.00000    0.08847    0.06064 =
         0.08796    0.00046   -0.00161    0.00041
F07C  4    0.505165    0.588549    0.902370    11.00000    0.16678    0.20873 =
         0.18074    0.00553   -0.07535   -0.07094
C07D  1    0.419593    0.332316    0.932182    11.00000    0.08852    0.07566 =
         0.06076    0.00299   -0.01367    0.00367
AFIX  43
H07D  2    0.420726    0.361369    0.936175    11.00000   -1.20000
AFIX   0
C07E  1    0.323133    0.156844    0.749808    11.00000    0.07857    0.05556 =
         0.09229    0.00720   -0.01670   -0.01259
C07F  1    0.514397    0.226558    0.677931    11.00000    0.06511    0.09758 =
         0.07535   -0.00799   -0.00770    0.01759
C07G  1    0.376190    0.199889    0.755940    11.00000    0.07334    0.05738 =
         0.07985    0.00304   -0.02343   -0.00158
AFIX  43
H07G  2    0.401640    0.204376    0.757504    11.00000   -1.20000
AFIX   0
C07H  1    0.131856    0.250826    0.813462    11.00000    0.07154    0.07804 =
         0.09054   -0.01163   -0.00803   -0.00891
C07J  1    0.095782    0.428340    0.822931    11.00000    0.06052    0.08244 =
         0.09018   -0.00866   -0.01337    0.01572
AFIX  43
H07J  2    0.071588    0.420806    0.816927    11.00000   -1.20000
AFIX   0
C07M  1    0.475792    0.434955    0.877259    11.00000    0.08377    0.10316 =
         0.07592   -0.02264   -0.02069   -0.01512
C07S  1    0.368451    0.199722    0.844426    11.00000    0.09722    0.07402 =
         0.09651    0.00360    0.00138   -0.01429
AFIX  43
H07S  2    0.354815    0.224572    0.842084    11.00000   -1.20000
AFIX   0
C07T  1    0.514583    0.471561    0.735434    11.00000    0.07074    0.10650 =
         0.09220   -0.00153    0.01465   -0.00127
AFIX  43
H07T  2    0.530846    0.467983    0.715853    11.00000   -1.20000
AFIX   0
C07U  1    0.429855    0.166984    0.843553    11.00000    0.10445    0.07181 =
         0.09772   -0.00112   -0.00581    0.00045
AFIX  43
H07U  2    0.455396    0.169059    0.840413    11.00000   -1.20000
AFIX   0
C07V  1    0.488894    0.408065    0.852640    11.00000    0.07374    0.11065 =
         0.08149   -0.01904   -0.01411   -0.01222
AFIX  43
H07V  2    0.514274    0.403497    0.850310    11.00000   -1.20000
AFIX  66
PART 1
C082  1    0.475067    0.466485    0.621487    10.50000    0.05842    0.06929 =
         0.06869   -0.00303   -0.00146   -0.00408
AFIX  43
H082  2    0.469009    0.439386    0.613498    10.50000   -1.20000
AFIX  65
C07I  1    0.509953    0.481791    0.616235    10.50000    0.05857    0.07247 =
         0.06981   -0.00167   -0.00165   -0.00362
AFIX  43
H07I  2    0.527739    0.465154    0.604657    10.50000   -1.20000
AFIX  65
C07L  1    0.518817    0.521440    0.627925    10.50000    0.05913    0.07410 =
         0.06841    0.00131   -0.00460   -0.00825
C07W  1    0.492795    0.545783    0.644865    10.50000    0.06211    0.07012 =
         0.06980   -0.00283   -0.00146   -0.01004
AFIX  43
H07W  2    0.498853    0.572882    0.652854    10.50000   -1.20000
AFIX  65
C087  1    0.457908    0.530477    0.650116    10.50000    0.05797    0.06481 =
         0.06486   -0.00358   -0.00149   -0.00696
AFIX  43
H087  2    0.440123    0.547115    0.661694    10.50000   -1.20000
AFIX  65
C04X  1    0.449044    0.490828    0.638427    10.50000    0.05063    0.06008 =
         0.05848   -0.00096   -0.00551   -0.00696
AFIX   0
PART 0
C08A  1    0.412247    0.128193    0.847276    11.00000    0.11429    0.07782 =
         0.10796   -0.00064   -0.00169    0.00127
AFIX  43
H08A  2    0.425548    0.103178    0.850128    11.00000   -1.20000
AFIX   0
C08B  1    0.349886    0.163273    0.847250    11.00000    0.10773    0.08506 =
         0.10775    0.00165    0.00238   -0.01515
AFIX  43
H08B  2    0.324250    0.161040    0.849384    11.00000   -1.20000
AFIX   0
C08C  1    0.374600    0.128603    0.846544    11.00000    0.11571    0.08490 =
         0.11053   -0.00287   -0.00106   -0.01009
PART 2
AFIX  66
C10   1    0.451317    0.473350    0.639126    10.50000    0.05465    0.06672 =
         0.06139   -0.00208   -0.00159   -0.00372
C8    1    0.473051    0.438134    0.638414    10.50000    0.05933    0.07201 =
         0.06638   -0.00466   -0.00353   -0.00052
AFIX  43
H8    2    0.462590    0.411609    0.642374    10.50000   -1.20000
AFIX  65
C15   1    0.510092    0.441730    0.631908    10.50000    0.06240    0.07545 =
         0.07358   -0.00336   -0.00337    0.00010
AFIX  43
H15   2    0.524946    0.417661    0.631421    10.50000   -1.20000
AFIX  65
C19   1    0.525398    0.480540    0.626113    10.50000    0.06275    0.07703 =
         0.06901   -0.00344   -0.00318   -0.00469
C31   1    0.503664    0.515756    0.626825    10.50000    0.06435    0.07550 =
         0.07109    0.00071   -0.00203   -0.00725
AFIX  43
H31   2    0.514125    0.542282    0.622865    10.50000   -1.20000
AFIX  65
C9    1    0.466623    0.512162    0.633331    10.50000    0.06051    0.07051 =
         0.06728   -0.00019   -0.00320   -0.00513
AFIX  43
H9    2    0.451769    0.536230    0.633817    10.50000   -1.20000
AFIX   0
F6    4    0.559073    0.495740    0.617619    10.50000    0.08494    0.22073 =
         0.10363   -0.00849    0.03082   -0.02338
HKLF 4


REM  1_a.res in Pbca
REM wR2 = 0.2357, GooF = S = 0.888, Restrained GooF = 0.887 for all data
REM R1 = 0.0823 for 18086 Fo > 4sig(Fo) and 0.1346 for all 36510 data
REM 2497 parameters refined using 2814 restraints

END

WGHT      0.1323      0.0000

REM Highest difference peak  2.112,  deepest hole -2.740,  1-sigma level  0.155
Q1    1   0.3810  0.4887  0.8106  11.00000  0.05    2.11
Q2    1   0.3897  0.5458  0.8403  11.00000  0.05    2.06
Q3    1   0.4109  0.6351  0.6726  11.00000  0.05    1.60
Q4    1   0.0791  0.3177  0.9872  11.00000  0.05    1.43
Q5    1   0.1527  0.2900  0.9578  11.00000  0.05    1.41
Q6    1   0.0688  0.3314  0.9150  11.00000  0.05    1.30
Q7    1   0.4137  0.5856  0.7326  11.00000  0.05    1.27
Q8    1   0.4418  0.2422  0.8207  11.00000  0.05    1.16
Q9    1   0.4031  0.2863  0.7795  11.00000  0.05    1.06
Q10   1   0.2800  0.1254  0.7762  11.00000  0.05    1.02
Q11   1   0.0860  0.3290  0.9795  11.00000  0.05    1.00
Q12   1   0.3171  0.3591  0.6214  11.00000  0.05    0.95
Q13   1   0.0505  0.3403  0.9771  11.00000  0.05    0.85
Q14   1   0.3884  0.4440  0.6712  11.00000  0.05    0.85
Q15   1   0.2995  0.1603  0.7713  11.00000  0.05    0.84
Q16   1   0.0886  0.3389  0.4410  11.00000  0.05    0.82
Q17   1   0.3089  0.6597  0.8237  11.00000  0.05    0.81
Q18   1   0.0883  0.3618  0.9334  11.00000  0.05    0.81
Q19   1   0.3596  0.5955  0.8269  11.00000  0.05    0.78
Q20   1   0.4001  0.4903  0.6705  11.00000  0.05    0.77
Q21   1   0.5213  0.5017  0.6261  11.00000  0.05    0.74
Q22   1   0.3115  0.4226  0.6259  11.00000  0.05    0.73
Q23   1   0.3696  0.2879  0.7034  11.00000  0.05    0.72
Q24   1   0.3704  0.3788  0.7777  11.00000  0.05    0.72
Q25   1   0.3116  0.3604  0.7793  11.00000  0.05    0.72
Q26   1   0.2505  0.3991  0.7234  11.00000  0.05    0.71
Q27   1   0.0394  0.3235  0.9598  11.00000  0.05    0.70
Q28   1   0.4732  0.3236  0.6757  11.00000  0.05    0.69
Q29   1   0.0613  0.2939  0.9219  11.00000  0.05    0.69
Q30   1   0.3212  0.4113  0.7277  11.00000  0.05    0.68
Q31   1   0.2435  0.4068  0.7296  11.00000  0.05    0.67
Q32   1   0.4780  0.3306  0.7265  11.00000  0.05    0.67
Q33   1   0.3856  0.3829  0.7709  11.00000  0.05    0.66
Q34   1   0.2909  0.6845  0.8114  11.00000  0.05    0.66
Q35   1   0.3980  0.2819  0.6294  11.00000  0.05    0.65
Q36   1   0.3175  0.4259  0.6793  11.00000  0.05    0.65
Q37   1   0.4786  0.4599  0.4863  11.00000  0.05    0.64
Q38   1   0.3916  0.4425  0.7270  11.00000  0.05    0.64
Q39   1   0.4805  0.4086  0.8813  11.00000  0.05    0.64
Q40   1   0.2670  0.4160  0.6748  11.00000  0.05    0.64
Q41   1   0.3382  0.6107  0.7996  11.00000  0.05    0.64
Q42   1   0.3839  0.2769  0.6273  11.00000  0.05    0.63
Q43   1   0.2336  0.4123  0.6693  11.00000  0.05    0.62
Q44   1   0.3777  0.5043  0.7765  11.00000  0.05    0.61
Q45   1   0.3324  0.6417  0.8651  11.00000  0.05    0.61
Q46   1   0.3786  0.3017  0.6772  11.00000  0.05    0.61
Q47   1   0.0465  0.3024  0.9643  11.00000  0.05    0.61
Q48   1   0.3452  0.3103  0.6785  11.00000  0.05    0.61
Q49   1   0.3113  0.1745  0.7922  11.00000  0.05    0.60
Q50   1   0.2284  0.3830  0.6201  11.00000  0.05    0.60
Q51   1   0.3799  0.5290  0.8193  11.00000  0.05    0.60
Q52   1   0.3066  0.3182  0.7777  11.00000  0.05    0.60
Q53   1   0.2617  0.3700  0.7775  11.00000  0.05    0.59
Q54   1   0.3998  0.3928  0.7270  11.00000  0.05    0.59
Q55   1   0.4712  0.5020  0.6663  11.00000  0.05    0.58
Q56   1   0.5115  0.3635  0.7350  11.00000  0.05    0.58
Q57   1   0.4172  0.6382  0.7225  11.00000  0.05    0.58
Q58   1   0.3712  0.4771  0.7279  11.00000  0.05    0.58
;
_shelx_res_checksum                74151
_shelx_hkl_file
;
   7 -12 -17  156.04   10.75
   8 -12 -17  174.16   11.36
   8 -12 -18   77.65    9.63
   8 -12 -19  154.02   11.68
   9 -12 -17    7.82    6.77
   9 -12 -18    2.56    6.94
  10 -12 -17    2.70    6.58
  10 -12 -18   -2.58    7.56
  10 -12 -21   18.50    8.34
  11 -12 -17  101.44   10.71
  11 -12 -18   -0.53    7.83
  11 -12 -19    1.90    8.17
  11 -12 -20    8.30    8.50
  11 -12 -21   11.70    9.24
  12 -12 -17   30.83    8.90
  12 -12 -18   41.52    9.45
  12 -12 -19  136.65   12.61
  12 -12 -20   22.66    9.37
  12 -12 -21   88.14   12.24
  12 -12 -22   55.86   11.22
  13 -12 -19   48.78   10.25
  13 -12 -20    2.12    9.03
  13 -12 -21   76.54   11.69
   3 -11 -15   50.46    6.18
   4 -11 -14   13.17    5.06
   5 -11 -13   12.20    5.27
   6 -11 -13   13.74    4.09
   7 -11 -12   26.67    6.05
   9 -11 -12   89.43    8.67
  10 -11 -12  132.02    9.92
  12 -11 -12    6.28    6.59
  13 -11 -13   10.71    7.08
  14 -11 -13   91.28    9.85
  14 -11 -14   -1.07    4.92
  15 -11 -14   81.43   10.31
  15 -11 -15   -0.12    6.22
  16 -11 -15   25.97    8.91
  16 -11 -16    1.62    8.77
  16 -11 -23    2.48    8.17
  16 -11 -24    3.90   11.50
  17 -11 -17   14.87    9.56
  17 -11 -18   -1.71    9.46
  17 -11 -19   -0.20    9.55
  17 -11 -20   12.98   10.60
  17 -11 -21    9.70   10.45
  17 -11 -22   19.10   10.74
  17 -11 -23   -1.43   10.28
   5 -10 -10   36.12    5.58
   8 -10  -9    5.22    4.94
   9 -10  -9   -2.74    5.02
  14 -10 -10  346.72   15.15
  15 -10 -11    3.84    4.81
  16 -10 -12  107.18    9.93
  17 -10 -12    6.80    7.49
  17 -10 -13   18.84    7.13
  18 -10 -14   12.76    8.94
  19 -10 -15    4.01    9.11
  20 -10 -18   32.46   10.67
  20 -10 -19    9.28   11.29
  20 -10 -20    3.87   11.56
  20 -10 -21   -3.93   11.39
  20 -10 -22    7.27   10.97
   5  -9  -8   95.97    6.22
   9  -9  -7   97.19    8.09
  10  -9  -7  308.88   12.62
  11  -9  -7  226.44   11.45
  14  -9  -8   39.57    7.41
  16  -9  -9    7.28    6.59
  17  -9 -10   12.18    5.32
  18  -9 -11    8.97    5.54
  19  -9 -12    7.16    6.74
  20  -9 -13   57.69   10.93
  21  -9 -15   38.09   11.03
  21  -9 -16   64.45   10.34
  22  -9 -17   39.60   11.34
  22  -9 -18   25.57   10.98
  22  -9 -20   69.77   13.83
  18  -8  -8  179.04   12.23
  19  -8  -9   14.47    7.61
  20  -8 -10   25.05    8.50
  21  -8 -11   14.92    9.14
  21  -8 -12   10.91    7.28
  22  -8 -13   47.28   11.15
  23  -8 -15   73.78   12.71
  23  -8 -16   24.19   10.89
  23  -8 -17   62.59   10.81
   8  -7  -4   18.03    5.33
   9  -7  -4   26.19    4.66
  11  -7  -4   39.73    6.63
  12  -7  -4   -7.12    5.13
  15  -7  -5  541.46   17.06
  17  -7  -6    6.02    6.23
  19  -7  -7   38.41    8.08
  20  -7  -8   56.66    9.20
  22  -7 -10   94.97   11.91
  23  -7 -12    6.10    9.66
  24  -7 -14    7.04   10.45
  24  -7 -15   -1.45    7.61
  25  -7 -17    1.15   10.45
   3  -6  -4 1749.04   20.09
   6  -6  -3    5.71    4.65
  16  -6  -4   55.58    7.52
  18  -6  -5   39.20    7.65
  19  -6  -6   18.02    5.61
  23  -6 -10    5.00    6.92
  24  -6 -11  145.16   14.52
  25  -6 -13   77.19   13.51
  25  -6 -14   32.86    9.45
  26  -6 -16    1.63   10.66
   6  -5  -2 1163.04   17.90
  13  -5  -2   81.76    7.71
  16  -5  -3   55.85    6.39
  18  -5  -4    3.96    4.47
  20  -5  -5    0.81    6.77
  21  -5  -6    2.37    7.82
  22  -5  -7    5.90    6.37
  24  -5  -9   30.48   10.14
  25  -5 -11   13.74   10.01
  26  -5 -13    1.43   10.17
   6  -4  -1   27.09    3.74
  13  -4  -1    9.29    5.35
  16  -4  -2    5.91    4.10
  20  -4  -4    6.94    6.51
  24  -4  -8   36.88    8.16
  25  -4  -9   -1.18    8.88
  26  -4 -11   -0.26    7.29
  27  -4 -13    3.98   10.25
  18  -3  -2   48.80    6.15
  27  -3 -11   41.87   11.52
  28  -3 -13   -1.64   10.22
  28  -3 -14   18.48    8.68
   9  -2   1   10.82    4.69
  10  -2   1  139.47    7.80
  20  -2  -2   -0.22    5.60
  27  -2  -9   -5.44    8.88
  28  -2 -11   32.52   12.21
  21  -1  -2   43.57    7.44
  27  -1  -8   29.07   10.69
  28  -1 -10    3.95    8.27
  29  -1 -12   -2.18   11.79
  12   0   2  303.17   10.17
  16   0   1    1.57    3.22
  22   0  -2  176.93   11.33
  15   1   2   -0.91    3.88
  18   1   1   40.82    6.10
  23   1  -2   -0.65    6.28
  24   1  -3   47.22    8.99
  25   1  -4   16.14    6.76
  26   1  -5    9.67    8.80
  27   1  -6   48.20   10.77
  29   1  -9    4.15   10.19
  11   2   3    6.86    3.60
  12   2   3   26.53    4.32
  16   2   2   12.67    3.49
  19   2   1   10.07    5.04
  28   2  -7   14.40    9.53
  30   2 -10   28.28   11.78
  14   3   3   -0.51    3.59
  23   3  -1    8.98    6.02
  24   3  -2   86.35    9.62
  27   3  -5   79.96   11.20
  28   3  -6   10.61    9.56
  29   3  -8    5.25    7.88
  15   4   3    6.26    3.86
  18   4   2   57.60    6.09
  22   4   0  495.60   15.33
  29   4  -7   11.03   10.55
  30   4  -9   17.03   11.64
  16   5   3   65.07    5.57
  19   5   2   63.21    6.08
  21   5   1    5.83    5.16
  24   5  -1  269.47   12.62
  25   5  -2   14.66    6.77
  26   5  -3    6.35    7.67
  27   5  -4   14.81    9.26
  17   6   3  133.11    7.44
   7 -12 -16    7.37    6.10
   8 -12 -15   10.45    6.19
   8 -12 -16   10.47    6.51
   9 -12 -15   32.53    7.18
   9 -12 -16   38.85    6.14
  10 -12 -15   -3.72    6.07
  10 -12 -16    4.02    4.81
  11 -12 -15  212.45   12.91
  11 -12 -16  116.61    9.91
  12 -12 -15    5.85    8.09
  12 -12 -16   26.84    8.71
  13 -12 -16  239.96   14.76
  13 -12 -18   -1.99    6.03
  13 -12 -22    1.96    9.31
  14 -12 -17   80.61   11.29
  14 -12 -18   23.55   10.16
  14 -12 -19  278.19   16.45
  14 -12 -20   27.01    9.89
  14 -12 -22    1.54    9.79
   3 -11 -14  102.42    7.78
   4 -11 -13   97.32    7.41
   6 -11 -12    1.36    4.73
  10 -11 -11  222.93   11.90
  11 -11 -11  141.09   10.44
  15 -11 -13    3.13    7.59
  16 -11 -14   -2.26    7.70
  17 -11 -16   19.15    7.40
  17 -11 -24    6.72   12.66
  18 -11 -17    2.25    9.45
  18 -11 -18   13.27   10.16
  18 -11 -19   61.33   12.28
  18 -11 -20   39.26   11.57
  18 -11 -21    8.96   10.79
  18 -11 -22    4.65   11.42
  18 -11 -23   22.90   11.46
   3 -10 -11   94.55    6.73
   4 -10 -10  110.20    7.18
   6 -10  -9   -2.52    4.25
   7 -10  -9    4.05    4.77
  12 -10  -9  637.75   18.29
  15 -10 -10   24.33    7.44
  16 -10 -11    9.55    6.09
  17 -10 -11   30.80    8.25
  18 -10 -12   52.81   10.07
  19 -10 -14   -0.22    8.60
  21 -10 -19   -2.77    9.67
  21 -10 -20   -0.04   10.92
  21 -10 -21    1.58   10.93
   1  -9 -10    2.06    3.26
   4  -9  -8   47.67    5.33
   6  -9  -7  253.97   10.22
  12  -9  -7    7.04    4.36
  13  -9  -7   34.68    7.01
  15  -9  -8   71.48    7.49
  16  -9  -8    8.12    6.40
  17  -9  -9    0.78    7.11
  18  -9 -10   -1.96    5.75
  19  -9 -11   46.48    8.19
  20  -9 -12    2.28    6.79
  21  -9 -13   -3.69    9.10
  21  -9 -14  112.21   11.97
  22  -9 -15   -1.88    9.52
  22  -9 -16   -0.98    9.73
   8  -8  -5   56.05    6.55
  10  -8  -5    3.27    5.27
  11  -8  -5    2.80    5.50
  12  -8  -5    7.07    5.74
  15  -8  -6  102.92    9.18
  17  -8  -7   19.31    7.08
  20  -8  -9   26.38    8.99
  21  -8 -10    2.83    8.68
  22  -8 -12   17.86   10.00
  23  -8 -13   35.89   10.98
  23  -8 -14    1.52    7.52
  24  -8 -16    2.62   10.05
  24  -8 -17   19.55   10.81
  24  -8 -18   10.15    8.09
  18  -7  -6    3.20    6.40
  21  -7  -8    3.03    8.00
  23  -7 -11   11.06    9.70
  24  -7 -12    4.93    9.85
  24  -7 -13    6.74    7.82
  25  -7 -15    1.42   10.64
   5  -6  -3  171.04    7.85
  14  -6  -3   55.76    7.12
  17  -6  -4    6.58    6.08
  19  -6  -5  321.19   14.85
  20  -6  -6   99.61    8.97
  21  -6  -7    2.63    5.96
  22  -6  -8   20.82    7.13
  23  -6  -9    5.35    6.77
  24  -6 -10   -2.35    9.97
  25  -6 -12    6.99   10.15
  26  -6 -14    1.60   10.61
  26  -6 -15    2.19    8.20
   5  -5  -2  140.19    7.01
  14  -5  -2  102.15    7.46
  15  -5  -2    2.01    5.52
  17  -5  -3    9.97    4.51
  22  -5  -6   60.91   10.06
  23  -5  -7   39.44    9.18
  25  -5 -10   -1.17    7.08
  26  -5 -12   69.24   10.81
  27  -5 -14   52.75   12.46
  27  -5 -15   45.54   10.63
  14  -4  -1  153.29    8.54
  19  -4  -3   84.63    7.74
  23  -4  -6   22.70    8.84
  24  -4  -7   -7.61    7.99
  25  -4  -8   50.18   10.83
  26  -4 -10   32.51    8.73
  27  -4 -12   10.57    8.00
  28  -4 -14    9.27   11.39
  17  -3  -1    0.29    5.41
   8  -2   1  172.54    7.75
  11  -2   1  109.71    6.60
  12  -2   1  700.41   15.67
  19  -2  -1    4.91    5.43
  22  -2  -3   42.72    7.73
  24  -2  -5    3.34    5.89
  25  -2  -6   41.08    7.99
  26  -2  -7    7.50    8.68
  28  -2 -10   -6.65   10.20
  29  -2 -12    6.01   11.22
  15  -1   1    3.96    4.50
  20  -1  -1  185.21   10.82
  23  -1  -3    0.39    6.47
  24  -1  -4    6.95    6.15
  25  -1  -5   34.08    7.92
  26  -1  -6   -2.27    8.79
  27  -1  -7   18.83   10.29
  28  -1  -9    8.88   10.65
  29  -1 -11   10.01   11.20
  28   0  -8   74.04   10.79
  22   1  -1  217.50   11.70
  28   1  -7    2.51    9.47
  13   2   3    0.03    3.55
  17   2   2   42.61    5.63
  21   2   0   -0.99    3.52
  23   2  -1   -0.52    5.69
  24   2  -2   14.53    7.21
  25   2  -3    1.14    5.61
  26   2  -4    6.43    6.26
  27   2  -5   26.06    9.27
  28   2  -6   14.26    9.45
  29   2  -8    4.11    7.88
  15   3   3   20.72    4.53
  18   3   2   41.17    5.80
  20   3   1  188.84    9.81
  29   3  -7   20.80   11.21
  30   3  -9   62.34   12.86
  16   4   3    8.64    4.09
  21   4   1    2.00    4.99
  24   4  -1   34.27    7.51
  25   4  -2   -2.39    7.15
  26   4  -3   90.48   10.61
  28   4  -5   -0.14    8.58
  30   4  -8   10.77   10.81
  12   5   4    0.35    3.50
  13   6   4    4.65    2.86
   5 -12 -16   73.36    8.53
   6 -12 -15    5.18    5.57
   6 -12 -16    3.85    5.63
   7 -12 -15  261.07   12.36
   8 -12 -14    4.69    5.73
   9 -12 -14   86.87    8.81
  10 -12 -14    2.50    6.28
  11 -12 -14   65.02    8.86
  12 -12 -14   17.67    7.70
  13 -12 -15   51.24    9.68
  14 -12 -15   40.09    9.50
  14 -12 -16    0.49    8.71
  14 -12 -23   49.82    9.75
  15 -12 -16    1.54    8.76
  15 -12 -18    1.47    7.18
  15 -12 -19   49.98    9.12
  15 -12 -20    5.47    7.19
  15 -12 -21   15.00    8.00
  15 -12 -22   -3.45   10.88
  15 -12 -23   92.73   14.06
  16 -12 -18   40.54   10.88
  16 -12 -19   -1.26    9.56
  16 -12 -20   45.34   11.35
  16 -12 -21    6.16    9.80
   5 -11 -12   40.94    5.99
   7 -11 -11  143.83    9.21
  12 -11 -11  273.48   12.77
  18 -11 -16    3.38    6.74
  19 -11 -17   70.09   11.68
  19 -11 -18   -7.36    9.71
  19 -11 -19    2.14   10.29
  19 -11 -20   -2.39   10.17
  19 -11 -21   10.50   11.55
  19 -11 -22   16.28   12.28
   5 -10  -9   35.92    5.30
   8 -10  -8   88.67    7.69
  11 -10  -8   12.71    6.24
  14 -10  -9  879.14   22.23
  15 -10  -9   41.62    8.18
  16 -10 -10    8.04    5.18
  18 -10 -11   37.00    8.92
  19 -10 -12   23.96    9.40
  19 -10 -13    4.16    6.65
  20 -10 -14    8.98    9.30
  21 -10 -16    9.63    9.96
   3  -9  -8   13.75    4.02
   5  -9  -7  542.57   13.63
  10  -9  -6    3.27    5.37
  11  -9  -6   47.70    7.12
  14  -9  -7   69.90    7.25
  15  -9  -7   -4.37    5.83
  17  -9  -8   15.60    7.10
  19  -9 -10   30.70    7.51
  20  -9 -11   38.36    7.54
  21  -9 -12   50.49   11.03
  22  -9 -13    7.39    9.94
  22  -9 -14   16.43    8.19
  23  -9 -16   11.87   11.03
  23  -9 -17    9.35   10.31
  23  -9 -18   26.90    8.80
   2  -8  -7    4.09    3.28
   4  -8  -6   31.78    3.91
   7  -8  -5   24.79    4.28
  13  -8  -5    2.67    3.96
  14  -8  -5   25.71    6.55
  16  -8  -6   -1.21    4.15
  18  -8  -7   36.39    7.99
  19  -8  -8   12.25    5.61
  22  -8 -11   37.89    7.81
  23  -8 -12   18.57   10.22
  24  -8 -15    0.27    7.59
  25  -8 -17   11.21   10.80
   1  -7  -6  541.99   10.54
  14  -7  -4    1.89    3.93
  15  -7  -4   13.31    6.17
  17  -7  -5   10.56    4.88
  19  -7  -6   21.38    7.43
  20  -7  -7   -5.36    4.47
  22  -7  -9   37.30    8.22
  23  -7 -10   11.04    9.41
  24  -7 -11    2.42    9.76
  25  -7 -13    1.35   10.29
  25  -7 -14   -7.37    7.40
  26  -7 -16   15.62   11.60
  15  -6  -3   43.85    5.78
  21  -6  -6  154.88   12.14
  22  -6  -7   29.88    9.42
  23  -6  -8   18.17    8.81
  24  -6  -9   66.23   11.79
  25  -6 -11   43.83    9.44
  26  -6 -13   18.10   10.94
  27  -6 -15   30.76   12.47
  16  -5  -2   -3.84    5.50
  18  -5  -3   51.32    7.85
  20  -5  -4    6.05    6.79
  21  -5  -5  594.03   19.53
  24  -5  -8    1.81    6.80
  25  -5  -9   25.29   10.29
  26  -5 -10   80.96   12.67
  26  -5 -11   32.90    9.11
  27  -5 -12   85.82   13.67
  27  -5 -13  107.64   12.83
  15  -4  -1   21.65    4.72
  18  -4  -2   53.23    7.66
  20  -4  -3   29.02    7.31
  26  -4  -9   -0.94    7.04
  27  -4 -10    6.36    9.99
  27  -4 -11    1.05    7.42
  28  -4 -13   11.18    8.12
  25  -3  -6    4.06    8.36
   7  -2   1  102.05    5.53
  13  -2   1  284.33   10.33
  21  -2  -2    2.17    4.19
  24  -2  -4   36.92    9.32
  26  -2  -6   -0.40    8.82
  27  -2  -8    2.96    7.14
  28  -2  -9   40.22   11.87
  29  -2 -11   32.60   12.17
  16  -1   1  447.49   13.70
  21  -1  -1   96.88    8.95
  22  -1  -2   70.38    7.47
  28  -1  -8    8.08   10.48
  29  -1 -10    2.68   10.88
  14   0   2 1171.72   19.91
  18   0   1    6.83    5.15
  20   0   0   60.26    7.53
  22   0  -1   -3.16    5.94
  28   0  -7   -7.47   10.29
  16   1   2    8.41    4.38
  19   1   1    6.59    5.12
  24   1  -2    0.62    7.05
  25   1  -3   -3.96    7.46
  26   1  -4   42.11    9.84
  27   1  -5   12.40    9.03
  29   1  -8    4.14    8.07
  30   1 -10   66.08   11.64
  14   2   3  162.11    7.79
  20   2   1   41.79    6.28
  22   2   0   50.60    7.08
  29   2  -7    5.14    9.77
  30   2  -9   24.68    9.14
  24   3  -1  168.76   11.00
  25   3  -2   10.60    7.42
  26   3  -3    0.49    7.79
  27   3  -4    2.47    8.40
  28   3  -5   29.54    9.97
  30   3  -8    2.85   11.09
  19   4   2   76.44    6.73
  23   4   0    2.80    5.90
  29   4  -6   22.07   10.32
  13   5   4  132.04    6.56
  17   5   3    6.68    3.92
  20   5   2   32.41    6.17
  14   6   4   56.58    5.08
   5 -12 -15    0.74    5.02
   8 -12 -13   34.05    6.76
   9 -12 -13   26.31    6.81
  10 -12 -13   11.09    6.66
  11 -12 -13   20.57    7.27
  12 -12 -13    7.25    6.75
  13 -12 -13   -0.60    6.75
  13 -12 -14   86.35    8.65
  14 -12 -14   -0.66    7.75
  15 -12 -15  144.78   12.76
  16 -12 -16   24.75    9.97
  16 -12 -17    6.81    7.29
  16 -12 -22    2.80    8.22
  16 -12 -23   -3.45   11.22
  16 -12 -24    0.38   11.63
  17 -12 -17   -1.53    9.43
  17 -12 -18   -6.81   10.11
  17 -12 -19   30.15   11.14
  17 -12 -20    6.61   10.04
  17 -12 -21   54.97   12.84
  17 -12 -22    3.34   11.66
   2 -11 -14   16.66    5.37
   3 -11 -13    0.85    4.11
   4 -11 -12  185.06    9.14
   6 -11 -11   42.11    5.20
   8 -11 -10  228.74   11.32
   9 -11 -10    1.78    3.89
  10 -11 -10  759.57   19.45
  11 -11 -10   30.94    5.71
  17 -11 -12   20.54    8.82
  18 -11 -13    9.93    8.94
  19 -11 -16   58.50    9.60
  20 -11 -17   31.29   10.63
  20 -11 -18   20.90   11.19
  20 -11 -19   69.27   13.17
  20 -11 -20  150.71   16.43
  20 -11 -21   44.98   13.02
   3 -10 -10   55.94    5.59
   7 -10  -8   94.59    7.52
  14 -10  -8   26.04    7.27
  16 -10  -9   62.25    8.95
  17 -10 -10   15.18    5.83
  19 -10 -11   -0.08    8.44
  20 -10 -12    3.92    8.25
  20 -10 -13   47.52    8.99
  21 -10 -14   16.91   10.03
  21 -10 -15   14.06    8.01
  22 -10 -17   18.12   10.67
  22 -10 -19   -2.79    7.51
   8  -9  -6    9.75    5.22
   9  -9  -6   32.92    5.07
  12  -9  -6   11.62    4.66
  13  -9  -6   16.78    6.38
  14  -9  -6   22.59    6.68
  16  -9  -7   -0.92    6.23
  18  -9  -8   13.51    7.32
  19  -9  -9   10.74    5.62
  20  -9 -10  171.71   12.66
  21  -9 -11   14.99    9.69
  22  -9 -12    4.25    9.66
  23  -9 -14   28.11   11.56
  23  -9 -15    6.24    7.77
  24  -9 -17   -4.20    9.74
   6  -8  -5   13.41    3.66
  15  -8  -5    2.76    5.91
  19  -8  -7   23.81    8.40
  20  -8  -8   46.83    8.13
  21  -8  -9    2.80    6.40
  22  -8 -10   10.18    6.11
  23  -8 -11  -10.30    9.03
  24  -8 -13   -5.52    9.94
  25  -8 -15   -4.37   11.16
  25  -8 -16   -5.58    7.72
  12  -7  -3    3.05    5.51
  16  -7  -4    1.39    5.81
  18  -7  -5    0.45    4.50
  20  -7  -6   41.40    8.66
  21  -7  -7   13.65    8.49
  23  -7  -9    3.46    9.02
  24  -7 -10   21.37   10.31
  25  -7 -12   30.75   11.17
  26  -7 -14    2.78   11.34
  26  -7 -15    8.00    8.62
  13  -6  -2   53.90    7.10
  16  -6  -3   96.06    7.85
  17  -6  -3  129.00    9.88
  19  -6  -4  197.54   12.25
  20  -6  -5    2.82    5.60
  22  -6  -6    5.16    8.21
  23  -6  -7    3.82    8.89
  25  -6 -10    1.79    7.45
  26  -6 -12   37.44    9.66
  27  -6 -14   34.08   12.13
   4  -5  -2    5.55    2.65
  12  -5  -1  108.04    7.30
  13  -5  -1    8.21    5.50
  17  -5  -2   33.15    7.12
  22  -5  -5   18.66    8.43
  23  -5  -6    9.76    8.37
  24  -5  -7   43.80   10.29
  25  -5  -8   10.17   10.07
  27  -5 -11   -7.23    9.81
  28  -5 -13   14.38   10.73
   9  -4   0    1.23    4.81
  10  -4   0  210.60    9.53
  11  -4   0    2.97    4.95
  12  -4   0 2453.97   30.07
  16  -4  -1   26.10    5.07
  23  -4  -5   24.61    7.23
  28  -4 -11   36.25   11.95
  28  -4 -12   32.79    9.42
  27  -3  -8   -3.09    9.67
   6  -2   1    6.92    3.56
  18  -2   0  202.91   10.70
  20  -2  -1   41.37    7.36
  22  -2  -2   47.75    8.17
  23  -2  -3   15.64    6.40
  27  -2  -7   54.00   11.69
  28  -2  -8   28.85   11.23
  29  -2 -10    3.05   11.84
   9  -1   2   28.81    4.84
  10  -1   2   14.23    3.52
  23  -1  -2   -2.25    7.27
  24  -1  -3   58.13    9.00
  25  -1  -4   14.67    7.05
  26  -1  -5   10.81    7.35
  27  -1  -6   39.74   10.84
  28  -1  -7   14.56   10.16
  29  -1  -9   -2.10   10.41
  26   0  -4    1.66    8.54
  30   0 -10   96.12   12.55
   9   1   3    7.46    3.61
  10   1   3    7.49    3.73
  11   1   3  123.94    6.75
  17   1   2   -5.17    4.18
  23   1  -1   22.63    6.89
  29   1  -7   -6.83   10.25
  30   1  -9   11.15    8.73
  15   2   3   40.34    5.31
  18   2   2   10.55    4.67
  24   2  -1   27.61    7.90
  25   2  -2    3.74    7.49
  26   2  -3   11.02    8.33
  27   2  -4  140.52   12.77
  28   2  -5   11.10   10.07
  30   2  -8    6.97   11.46
  16   3   3    4.53    4.28
  19   3   2   36.20    5.92
  21   3   1   53.48    6.93
  29   3  -6    9.95    9.66
  30   3  -7   48.88   11.65
  11   4   4   22.46    3.68
  12   4   4   -2.13    3.78
  17   4   3   97.30    6.68
  20   4   2   38.19    6.67
  26   4  -2    1.62    7.43
  27   4  -3   -1.59    7.89
  28   4  -4   15.09    9.02
  18   5   3   48.77    6.04
  22   5   1   17.33    5.75
   8 -13 -18    2.43    7.38
   9 -13 -17    2.31    7.46
   9 -13 -18   56.36    9.56
   9 -13 -19   11.15    8.33
  10 -13 -17   -1.62    7.68
  10 -13 -18   28.06    9.31
  10 -13 -19   65.69   10.53
  11 -13 -17    5.05    8.23
  11 -13 -18    1.93    8.17
  11 -13 -19   55.95   10.41
  11 -13 -20    0.05    8.96
  12 -13 -18   23.49    9.54
  12 -13 -19   36.20   10.00
  12 -13 -20    7.72    9.26
  12 -13 -21    2.52    9.44
  13 -13 -17   73.46   10.84
  13 -13 -18   51.65   10.43
  13 -13 -19   37.77   10.32
  13 -13 -20    0.05    9.13
  13 -13 -21   22.86   10.46
  14 -13 -19  124.19   13.05
  14 -13 -20   11.24    9.97
   5 -12 -14   46.93    6.50
   7 -12 -13  125.57    8.99
   8 -12 -12  102.57    8.78
   9 -12 -12   23.09    6.73
  10 -12 -12   94.28    9.31
  11 -12 -12    2.89    6.45
  12 -12 -12  135.20   10.84
  13 -12 -12   30.80    7.91
  14 -12 -13   -1.90    4.80
  15 -12 -13   10.61    7.93
  15 -12 -14   78.47    9.55
  16 -12 -14    1.54    7.45
  16 -12 -15   -0.57    6.72
  17 -12 -15   73.21   11.57
  17 -12 -16    5.00    7.13
  17 -12 -23   -2.37    8.17
  18 -12 -17   69.31   12.41
  18 -12 -18   22.66   10.82
  18 -12 -19  162.57   15.31
  18 -12 -20    3.14   10.32
  18 -12 -21  232.89   18.19
  18 -12 -22   22.82   12.17
   5 -11 -11   18.24    3.96
   6 -11 -10    0.88    4.72
   7 -11 -10    4.01    3.76
   9 -11  -9    4.61    5.45
  10 -11  -9  118.37    9.34
  15 -11 -10    1.47    6.70
  16 -11 -11   10.20    5.61
  17 -11 -11   -0.67    7.90
  18 -11 -12   30.88    9.05
  19 -11 -13    1.95    8.78
  21 -11 -18   -4.35   10.31
  21 -11 -19   14.94   11.67
  21 -11 -20   33.90   13.16
   4 -10  -9    9.06    4.22
   6 -10  -8   83.00    6.91
  10 -10  -7    1.02    5.46
  11 -10  -7   -0.03    5.62
  12 -10  -7    4.93    6.05
  13 -10  -7    5.55    6.44
  15 -10  -8    5.30    4.86
  16 -10  -8   57.39    8.64
  17 -10  -9    3.20    5.81
  19 -10 -10    6.67    8.05
  20 -10 -11    4.39    8.16
  21 -10 -12    6.13    9.46
  21 -10 -13   23.91    8.26
  22 -10 -14    0.45    9.49
  22 -10 -15   -1.08    7.24
  23 -10 -17    8.47   10.15
   1  -9  -9   26.76    3.80
   4  -9  -7    5.71    3.88
  15  -9  -6   10.75    6.47
  17  -9  -7   15.08    5.51
  19  -9  -8   -5.66    6.88
  20  -9  -9   18.62    9.09
  21  -9 -10    2.42    8.76
  23  -9 -13   -1.49    7.24
  24  -9 -15   -7.56    9.73
  24  -9 -16    1.48    7.94
   8  -8  -4    4.04    4.95
   9  -8  -4  214.88   10.25
  10  -8  -4    4.52    3.87
  11  -8  -4    6.85    4.10
  12  -8  -4    2.98    5.51
  16  -8  -5    3.20    4.54
  18  -8  -6  123.55    9.64
  20  -8  -7   15.96    8.42
  21  -8  -8   12.90    8.10
  22  -8  -9  136.36   13.27
  23  -8 -10   10.30    9.87
  24  -8 -11    8.13   10.06
  24  -8 -12   26.56    8.93
  25  -8 -14   17.26    8.99
   2  -7  -5   -1.70    3.02
  13  -7  -3    6.17    4.06
  14  -7  -3  134.27    9.50
  17  -7  -4   94.71    8.24
  19  -7  -5    3.86    4.80
  21  -7  -6  462.73   18.88
  22  -7  -7    1.43    7.46
  23  -7  -8   -1.64    8.24
  24  -7  -9   22.99   10.11
  26  -7 -13    7.24   10.96
   7  -6  -2  190.48    8.24
  14  -6  -2    2.78    3.86
  15  -6  -2   -5.16    5.32
  18  -6  -3   28.83    7.15
  20  -6  -4   79.83    9.63
  21  -6  -5   -5.38    7.69
  24  -6  -8   19.80    7.73
  25  -6  -9   17.97   10.16
  26  -6 -10   37.85   11.42
  27  -6 -13    6.54    8.25
   7  -5  -1  140.29    7.00
  14  -5  -1  278.83   11.37
  15  -5  -1   63.28    7.59
  18  -5  -2   77.03    8.62
  20  -5  -3    3.78    6.48
  21  -5  -4   28.61    6.35
  23  -5  -5    2.01    8.03
  24  -5  -6   10.77    8.99
  25  -5  -7    6.00    9.04
  26  -5  -9   33.63    8.93
  27  -5 -10   -0.24    9.81
  28  -5 -12    2.17   10.10
   8  -4   0  711.48   14.62
  13  -4   0    0.75    3.57
  14  -4   0  801.59   18.44
  17  -4  -1   19.32    4.94
  10  -3   1   87.12    6.89
  12  -3   1  148.85    8.50
  21  -3  -2   14.59    5.11
  23  -3  -3   26.29    8.13
  24  -3  -4   63.69    9.44
  25  -3  -5   51.67    9.92
  26  -3  -6    5.62    9.21
  27  -3  -7   41.99   10.61
  28  -3  -9   -4.83    9.51
  29  -3 -11   -0.14    7.66
  19  -2   0    7.66    5.87
  21  -2  -1   11.80    6.54
  24  -2  -3   58.16    9.69
  25  -2  -4   11.13    7.94
  26  -2  -5    0.83    9.52
  27  -2  -6   50.50   11.31
  29  -2  -9    7.67   10.90
   8  -1   2   86.35    5.25
  13  -1   2  116.54    6.86
  14  -1   2   96.56    7.16
  18  -1   1   45.31    6.70
  22  -1  -1  234.58   12.70
  26  -1  -4   38.94   10.11
  16   0   2   84.48    6.97
  24   0  -2   23.15    6.70
  28   0  -6    3.79    7.43
  30   0  -9    2.71   10.85
  13   1   3  236.53    9.15
  18   1   2   70.42    6.90
  20   1   1  186.09    9.56
  27   1  -4    5.59    8.70
  28   1  -5   21.54    9.52
  30   1  -8   31.81   12.35
  19   2   2    6.19    4.82
  21   2   1    8.28    5.21
  23   2   0   -1.12    5.57
  29   2  -6   48.42    9.74
  30   2  -7   -0.60   10.25
  17   3   3   68.88    6.36
  26   3  -2    7.19    7.85
  27   3  -3    2.40    7.89
  28   3  -4    0.13    9.28
  29   3  -5   56.87   11.01
  13   4   4   24.88    4.13
  24   4   0    5.49    6.20
  25   4  -1    9.12    7.22
  14   5   4   11.27    3.50
  15   6   4   69.38    4.99
   7 -13 -17   17.52    7.16
   8 -13 -16    5.35    6.44
   8 -13 -17   20.87    7.66
   9 -13 -16    6.93    6.66
  10 -13 -15   36.25    7.95
  10 -13 -16   95.46    8.81
  11 -13 -15  181.62   12.88
  11 -13 -16   17.55    6.56
  12 -13 -15   34.03    9.23
  12 -13 -16   19.84    7.02
  13 -13 -15   -2.66    8.25
  13 -13 -16  103.71   11.62
  14 -13 -16    4.93    8.90
  14 -13 -17    3.93    8.68
  14 -13 -18   48.87    8.91
  14 -13 -21   66.55   10.28
  14 -13 -22   -2.93   10.73
  15 -13 -17   -3.33    8.99
  15 -13 -18   83.75   12.23
  15 -13 -19   67.15   11.81
  15 -13 -20    4.38    9.93
  15 -13 -21   19.91   10.78
  15 -13 -22   23.19   11.85
  16 -13 -19   71.61   12.07
   4 -12 -15   13.38    5.49
   7 -12 -12   26.45    6.12
   9 -12 -11   24.65    6.78
  10 -12 -11   29.90    7.25
  11 -12 -11  114.58   10.04
  12 -12 -11  233.20   13.19
  14 -12 -12   37.80    7.26
  15 -12 -12   15.29    7.59
  16 -12 -13   96.22   11.29
  17 -12 -14  299.48   16.86
  18 -12 -16   15.21    7.91
  19 -12 -16   31.35   10.24
  19 -12 -17   57.07   12.11
  19 -12 -18   15.66   10.81
  19 -12 -19   10.17    8.43
  19 -12 -20    3.73    8.20
  19 -12 -21   13.70   11.35
   2 -11 -13    3.46    3.71
   3 -11 -12   23.44    4.82
   4 -11 -11    9.34    4.62
   5 -11 -10   17.02    4.89
   7 -11  -9   33.93    5.96
   8 -11  -9   30.06    6.11
  15 -11  -9    4.90    6.90
  16 -11 -10   38.81    7.59
  17 -11 -10    8.95    8.11
  18 -11 -11    1.05    7.68
  19 -11 -12   14.17    9.19
  20 -11 -13   -2.71    9.07
  20 -11 -14    3.41    7.13
  21 -11 -15   31.57   11.74
  22 -11 -18    9.30   10.46
  22 -11 -19   37.32   13.41
   1 -10 -11    2.72    3.84
   2 -10 -10  232.87    8.51
   5 -10  -8   25.94    4.91
   7 -10  -7  226.20   10.24
  14 -10  -7  207.31   12.28
  15 -10  -7  179.98   11.89
  17 -10  -8   25.23    7.74
  18 -10  -9    2.63    5.92
  19 -10  -9    1.37    7.98
  20 -10 -10   -7.98    8.46
  21 -10 -11   -1.04    9.15
  22 -10 -13    4.30    9.73
  23 -10 -14   22.76   10.89
  23 -10 -15    4.59   10.15
  -1  -9 -11   47.25    3.95
   2  -9  -8  118.65    6.13
  10  -9  -5   23.11    4.81
  11  -9  -5   41.72    5.81
  12  -9  -5   59.77    7.77
  17  -9  -6    0.20    6.54
  18  -9  -7   -1.43    4.69
  21  -9  -9   41.09    9.53
  22  -9 -10   -0.92    9.05
  23  -9 -11   40.59   11.19
  24  -9 -13    6.88   10.45
  25  -9 -15   -8.11   10.14
  25  -9 -16    3.33   10.25
   7  -8  -4   48.65    6.02
  14  -8  -4   -3.09    3.78
  15  -8  -4    6.91    6.05
  18  -8  -5   74.38    9.25
  19  -8  -6  233.35   13.18
  21  -8  -7   -5.59    7.89
  22  -8  -8   45.72   10.24
  23  -8  -9    0.26    9.18
  24  -8 -10  211.44   16.60
  25  -8 -12   36.84   11.97
  26  -8 -14   25.92   11.87
  26  -8 -15    0.68    8.22
  15  -7  -3  185.98   10.21
  16  -7  -3   46.74    7.56
  18  -7  -4    2.97    4.62
  20  -7  -5   18.28    7.64
  25  -7 -10   -0.61    7.39
  26  -7 -11   11.66   10.54
  27  -7 -13   18.66   11.53
  27  -7 -14   89.79   14.50
   6  -6  -2 1445.28   20.28
  16  -6  -2    8.00    6.02
  19  -6  -3   12.71    6.95
  22  -6  -5   10.27    7.75
  24  -6  -7    9.64    9.28
  25  -6  -8    2.16    9.29
  26  -6  -9   35.88   10.96
  27  -6 -11   19.18   10.85
  28  -6 -13   -6.34   11.09
   6  -5  -1   40.46    5.18
  16  -5  -1   67.66    7.87
  19  -5  -2   52.45    8.16
  22  -5  -4    8.75    7.99
  26  -5  -8   16.78    8.04
  27  -5  -9    3.09    9.84
   7  -4   0    0.73    2.95
  15  -4   0    1.95    5.32
  18  -4  -1    1.27    4.23
   8  -3   1  100.85    6.71
  13  -3   1    8.10    3.68
  14  -3   1  165.26    9.18
  22  -3  -2   30.14    7.44
  29  -3 -10    8.04    7.91
  17  -2   1  120.91    8.65
  28  -2  -7   11.64   10.54
  29  -2  -8   14.82   11.15
  30  -2 -10   12.29   12.77
   7  -1   2    3.97    2.53
  15  -1   2    0.39    4.27
  25  -1  -3   -1.44    6.19
  27  -1  -5    4.83    7.26
  28  -1  -6   -1.56    9.84
  29  -1  -7   -0.59   10.43
  30  -1  -9    4.45   11.73
  20   0   1    3.06    5.44
  22   0   0  395.22   15.17
  26   0  -3    0.55    8.16
  28   0  -5   -1.79    9.38
  30   0  -8   28.74   12.40
  14   1   3    2.62    2.92
  15   1   3   46.31    5.62
  21   1   1  104.56    8.55
  24   1  -1   -1.87    6.82
  29   1  -6   12.44    7.89
  30   1  -7   -1.65   10.81
  16   2   3    8.36    4.32
  26   2  -2    6.83    7.17
  28   2  -4    7.76    9.05
  29   2  -5  183.46   14.95
  11   3   4    9.37    4.11
  20   3   2    4.29    5.01
  22   3   1   11.24    5.64
  25   3  -1    5.34    5.83
  30   3  -6   -1.04   10.30
  14   4   4   -0.90    3.39
  18   4   3   16.91    4.71
  21   4   2    3.34    4.72
  15   5   4   59.92    5.04
  19   5   3   17.88    5.60
  21   5   2   -0.07    4.76
   7 -13 -15   11.81    6.61
   7 -13 -16   12.28    6.68
   8 -13 -15   11.74    6.56
   9 -13 -14   47.37    7.75
  10 -13 -14   14.12    7.08
  11 -13 -14   11.17    7.50
  12 -13 -14   36.98    9.23
  13 -13 -14   40.94    9.74
  14 -13 -14    0.67    8.34
  14 -13 -15    6.00    7.00
  15 -13 -15   36.39   10.19
  15 -13 -16   31.71    8.39
  16 -13 -16   46.53   11.04
  16 -13 -17   -3.55    9.19
  16 -13 -18   86.97   11.07
  16 -13 -21   91.74   11.88
  16 -13 -22   77.06   13.88
  17 -13 -17   92.72   13.01
  17 -13 -18  107.80   13.69
  17 -13 -19    0.93   10.76
  17 -13 -20    4.44   11.02
  17 -13 -21   -2.31   11.40
  17 -13 -22   39.86   12.37
   4 -12 -14   43.99    6.00
   5 -12 -13   51.69    6.65
   6 -12 -12   -0.18    4.88
   7 -12 -11    2.98    5.17
  12 -12 -10 1557.68   29.97
  14 -12 -11   37.77    6.77
  18 -12 -14    6.28    6.80
  19 -12 -15    2.42    9.24
  20 -12 -16   18.51   10.05
  20 -12 -17   -4.10   10.23
  20 -12 -18   -1.81   10.57
  20 -12 -19    5.41    8.47
  20 -12 -20  109.45   13.01
   6 -11  -9   14.65    4.91
   9 -11  -8   68.95    7.62
  12 -11  -8   84.48    8.94
  13 -11  -8  160.16   11.24
  14 -11  -8    6.94    6.87
  16 -11  -9  112.37   11.26
  18 -11 -10   -4.18    7.34
  19 -11 -11    7.56    8.94
  20 -11 -12    3.83    9.13
  21 -11 -14   65.94   10.44
  22 -11 -15   10.57   10.19
   3 -10  -9   26.99    4.66
   4 -10  -8    1.70    3.83
   6 -10  -7   36.69    5.52
  10 -10  -6    4.67    5.67
  12 -10  -6    0.73    5.98
  13 -10  -6   29.80    7.15
  16 -10  -7   80.84    9.41
  18 -10  -8    9.44    8.00
  20 -10  -9    1.77    8.48
  21 -10 -10   24.23   10.00
  22 -10 -12   44.00    9.46
  23 -10 -13   -3.21   10.58
  24 -10 -15    1.10    9.97
  24 -10 -16    4.40   10.01
  24 -10 -17   83.76   11.89
   3  -9  -7   13.83    3.87
   5  -9  -6   95.20    6.08
   7  -9  -5   11.55    5.03
   8  -9  -5   71.10    6.21
  14  -9  -5    6.20    4.49
  15  -9  -5   22.68    6.87
  18  -9  -6   29.74    7.99
  21  -9  -8   71.61   10.61
  22  -9  -9   -7.55    7.86
  23  -9 -10    6.03    9.82
  24  -9 -12   -2.20    9.94
  25  -9 -13   28.37   11.93
  25  -9 -14    9.97   11.11
   6  -8  -4   -2.36    4.18
  19  -8  -5    3.77    7.46
  20  -8  -6   34.57    6.94
  22  -8  -7   29.04    8.95
  23  -8  -8    4.42    9.34
  24  -8  -9    7.65    9.93
  25  -8 -11   48.01   12.24
  26  -8 -13    7.81   10.99
  12  -7  -2  129.20    9.09
  13  -7  -2   -1.37    5.26
  17  -7  -3   66.93    8.54
  19  -7  -4   49.59    7.07
  21  -7  -5  342.07   16.90
  24  -7  -8   11.94    7.64
  25  -7  -9    9.55   10.23
  26  -7 -10   43.99   11.84
  27  -7 -12  119.89   15.55
   5  -6  -2  629.98   13.39
  13  -6  -1  155.33    9.72
  17  -6  -2   16.87    5.14
  21  -6  -4   75.58    8.91
  24  -6  -6   52.92   10.81
  25  -6  -7   26.56   10.41
  27  -6 -10   -4.81    9.88
  28  -6 -12    3.54   10.14
   3  -5  -2   24.19    2.95
  17  -5  -1    3.82    5.95
  23  -5  -4    4.73    8.32
  25  -5  -6   23.02    9.83
  26  -5  -7    0.99    9.42
  28  -5 -10   -5.81   10.01
   6  -4   0  495.48   11.76
  16  -4   0  268.95   11.46
  17  -4   0   -1.17    5.55
   7  -3   1   35.64    4.85
  24  -3  -3    5.13    7.52
  25  -3  -4   57.12    9.07
  26  -3  -5   25.37    8.16
  28  -3  -7    3.13   10.34
  10  -2   2  218.09    9.08
  11  -2   2    0.63    4.28
  18  -2   1   22.15    6.07
  20  -2   0   57.77    6.66
  22  -2  -1  345.90   15.03
  25  -2  -3    0.10    7.41
  26  -2  -4    7.13    9.25
  27  -2  -5   25.29   10.45
  28  -2  -6   15.22   10.50
  30  -2  -9   34.05   12.92
  16  -1   2   11.84    5.00
  19  -1   1   12.37    4.40
  23  -1  -1   19.20    7.29
  26  -1  -3    9.76    8.79
  27  -1  -4   -3.25    8.90
  30  -1  -8   22.17   12.15
  10   0   3    1.87    3.73
  12   0   3   -2.94    3.76
  18   0   2   14.42    5.43
  24   0  -1   -2.87    6.99
  30   0  -7   -6.49   10.17
  16   1   3   95.24    7.10
  19   1   2    2.09    4.82
  26   1  -2   -0.13    7.64
  27   1  -3    5.88    8.17
  28   1  -4   -0.08    8.82
  29   1  -5    3.73    9.75
  17   2   3   11.84    4.66
  20   2   2   -0.63    4.93
  22   2   1  341.95   13.48
  24   2   0   47.60    7.78
  25   2  -1    8.12    5.88
  30   2  -6   10.29   11.00
  10   3   4   11.41    3.40
  12   3   4   76.92    5.46
  13   3   4    5.54    3.73
  18   3   3   95.65    7.24
  21   3   2   17.96    5.56
  27   3  -2    8.33    8.14
  28   3  -3   -3.09    8.37
  29   3  -4    1.08    9.06
  15   4   4    7.45    3.82
  16   5   4   11.88    4.63
   6 -13 -15   72.99    7.89
   6 -13 -16   43.87    7.42
   7 -13 -14   81.05    8.31
   8 -13 -14   43.94    7.50
   9 -13 -13   18.37    6.63
  11 -13 -13   -0.51    4.68
  13 -13 -13   86.97   10.90
  14 -13 -13   22.05    8.23
  15 -13 -14   10.29    8.81
  16 -13 -14   -1.70    8.74
  16 -13 -15   34.01    8.67
  17 -13 -15   29.12   10.58
  17 -13 -16   48.04   11.38
  18 -13 -17   -6.06    9.84
  18 -13 -18   54.07   12.49
  18 -13 -19   29.78   11.62
  18 -13 -20   47.80   12.41
  18 -13 -21   81.26   14.25
   4 -12 -13   21.63    5.25
   8 -12 -10    0.75    5.49
   9 -12 -10   17.18    6.34
  10 -12 -10   13.26    4.88
  13 -12 -10   19.40    5.78
  17 -12 -11    7.27    8.59
  21 -12 -16   18.47   10.39
  21 -12 -17    7.92   10.57
  21 -12 -18    2.35   11.01
  21 -12 -19    3.03    8.68
   2 -11 -12  127.15    6.85
   3 -11 -11   32.10    5.05
   7 -11  -8   75.95    7.24
   8 -11  -8  154.13    8.74
  15 -11  -8   14.71    7.37
  16 -11  -8   10.73    8.03
  17 -11  -9   -0.27    5.11
  18 -11  -9   63.71   10.48
  19 -11 -10    0.23    7.91
  20 -11 -11    9.12    8.67
  21 -11 -12   33.79   10.77
  22 -11 -13    6.30   10.06
  22 -11 -14   -2.65    7.13
  23 -11 -15   18.85   10.87
  23 -11 -16    2.13   10.08
  15 -10  -6   23.43    7.18
  17 -10  -7  129.87   10.13
  18 -10  -7   -2.96    6.87
  19 -10  -8   22.34    7.26
  22 -10 -10   16.52   10.02
  24 -10 -13    0.38   10.26
  24 -10 -14   -4.52    7.56
  10  -9  -4   36.21    6.60
  11  -9  -4  182.40   10.60
  12  -9  -4   24.20    6.56
  13  -9  -4    4.68    5.66
  16  -9  -5   53.33    6.97
  17  -9  -5    1.18    6.54
  20  -9  -7   29.21    6.80
  22  -9  -8  102.61   12.48
  23  -9  -9   -6.19    9.39
  24  -9 -11    9.21    8.14
  25  -9 -12    3.66   10.76
  26  -9 -14    7.40   11.14
   9  -8  -3  106.90    8.02
  10  -8  -3   17.90    4.45
  12  -8  -3   -0.54    3.69
  13  -8  -3    9.45    4.40
  15  -8  -3    7.36    6.15
  18  -8  -4   35.93    7.95
  20  -8  -5    3.87    7.84
  21  -8  -6   21.47    6.47
  25  -8 -10   -2.81   10.01
  26  -8 -11  184.44   17.10
  26  -8 -12   27.85    9.84
  14  -7  -2  131.44    8.64
  15  -7  -2   18.27    6.26
  18  -7  -3    9.14    4.94
  23  -7  -6   10.83    9.22
  24  -7  -7    1.41    9.32
  25  -7  -8   25.07   10.59
  26  -7  -9   -0.85    9.86
  14  -6  -1  100.16    7.69
  18  -6  -2  209.72   11.37
  20  -6  -3   46.13    7.04
  22  -6  -4    1.37    7.43
  26  -6  -8   69.49   10.60
  27  -6  -9    0.12    9.96
  28  -6 -11  110.87   13.05
   5  -5  -1    4.51    2.72
  18  -5  -1  227.21   12.29
  20  -5  -2   35.24    6.33
  22  -5  -3  134.63   12.01
  29  -5 -11   -0.11   10.75
  11  -4   1   58.26    6.57
  12  -4   1   50.09    6.50
  13  -4   1    5.10    5.07
  25  -4  -4  138.43   12.87
  26  -4  -5   22.26    9.49
  27  -4  -6   -4.16    8.74
  28  -4  -8   19.66    8.21
  29  -4  -9   -3.60    9.97
  23  -3  -2    2.08    5.95
  26  -3  -4    1.03    8.84
  29  -3  -8    7.70   11.05
   9  -2   2  422.47   11.20
  15  -2   2    4.19    4.74
  19  -2   1    8.42    5.81
  21  -2   0    1.03    6.01
  23  -2  -1   -6.43    6.19
  24  -2  -2   11.17    6.44
  29  -2  -7   13.22   10.84
  30  -2  -8    3.07   10.72
  17  -1   2   -4.80    4.59
  20  -1   1  183.00   10.83
  24  -1  -1   -7.00    7.36
  25  -1  -2    8.07    8.37
  28  -1  -5   14.17    7.96
  29  -1  -6    9.61   10.29
  14   0   3    1.25    4.08
  26   0  -2   75.49   10.49
  28   0  -4   -0.55    8.97
  17   1   3   15.44    4.90
  20   1   2   15.57    5.50
  22   1   1  226.21   11.59
  25   1  -1   -1.06    5.29
  30   1  -6   13.14   11.64
  18   2   3    7.53    4.88
  27   2  -2   10.31    8.22
  28   2  -3   -8.07    8.15
  29   2  -4    8.84    9.54
  31   2  -7  119.74   14.88
  14   3   4   15.64    4.20
  19   3   3  124.33    8.07
  23   3   1    4.89    4.12
  26   3  -1   95.39   10.31
  16   4   4   -1.85    4.54
  22   4   2   44.49    6.61
  10 -14 -17   22.20    9.19
  10 -14 -18   22.83    9.22
  11 -14 -16   88.76   11.09
  11 -14 -17    0.91    8.33
  11 -14 -18   13.43    9.46
  11 -14 -19   36.04    8.59
  12 -14 -16   21.53    8.88
  12 -14 -18    8.03    9.22
  12 -14 -19    3.00    7.18
  13 -14 -16   -3.36    8.40
  13 -14 -18  127.15   13.20
  13 -14 -19   -5.46    9.25
  13 -14 -20   -5.90    9.78
  14 -14 -17    2.10    9.10
  14 -14 -20  106.11   13.30
  14 -14 -21   22.58   10.96
  15 -14 -18   67.05   12.03
  15 -14 -19    4.99   10.23
  15 -14 -20    4.84   10.36
  15 -14 -21   19.05   11.02
   6 -13 -14   -0.37    5.37
   7 -13 -13   -2.08    5.50
   8 -13 -13   44.01    6.07
   9 -13 -12   51.35    7.81
  11 -13 -12   43.82    6.84
  13 -13 -12   52.97    9.72
  14 -13 -12   37.41    9.50
  15 -13 -12    4.01    7.92
  15 -13 -13    7.07    6.96
  16 -13 -13   12.41    9.38
  17 -13 -14   37.28   10.52
  18 -13 -15    6.56   10.01
  18 -13 -16   12.00    8.27
  19 -13 -16   88.02   13.32
  19 -13 -17   14.38   10.87
  19 -13 -18   -4.81    7.63
  19 -13 -19   -3.82    8.18
  19 -13 -20   21.74    9.47
   3 -12 -14   49.82    6.04
   7 -12 -10    2.99    5.22
   9 -12  -9  118.21    9.35
  10 -12  -9  138.10   10.16
  11 -12  -9   90.17    9.04
  16 -12 -10   -0.16    6.08
  17 -12 -10   11.89    8.50
  18 -12 -11    6.60    8.85
  19 -12 -12   15.85    9.57
  20 -12 -13   16.71   10.12
  21 -12 -14   31.59   11.17
  22 -12 -17   17.18   10.81
  22 -12 -18    0.59   11.15
   5 -11  -9    2.77    3.16
  12 -11  -7   38.19    6.18
  15 -11  -7    4.95    6.86
  17 -11  -8   10.97    8.38
  19 -11  -9   20.55    8.74
  20 -11 -10   24.82    9.28
  21 -11 -11   -7.55    9.22
  22 -11 -12    3.49    9.92
  23 -11 -14   18.46   10.76
  24 -11 -16    5.58   10.18
   1 -10 -10   14.05    3.43
   2 -10  -9  443.21   10.91
   3 -10  -8   17.80    4.05
   5 -10  -7   62.66    5.29
  11 -10  -5    8.86    6.11
  12 -10  -5  143.11   10.33
  13 -10  -5    0.56    6.10
  16 -10  -6    6.70    5.08
  17 -10  -6   79.33    9.70
  19 -10  -7   20.02    8.32
  20 -10  -8    4.17    6.50
  23 -10 -11    0.88    7.82
  24 -10 -12   34.46   11.73
  25 -10 -14   77.43   13.66
  25 -10 -15    9.46    8.31
   1  -9  -8    4.73    2.95
   2  -9  -7   15.11    3.42
   8  -9  -4    3.23    4.94
   9  -9  -4    1.15    3.71
  14  -9  -4   11.16    4.69
  15  -9  -4   74.55    8.71
  18  -9  -5    7.50    7.20
  20  -9  -6   -0.36    8.06
  21  -9  -7   22.41    7.54
  24  -9 -10   23.65    9.01
  25  -9 -11   18.08   11.38
  26  -9 -13    5.17   11.01
   8  -8  -3  185.95    8.78
  16  -8  -3   65.03    8.44
  19  -8  -4   37.85    8.24
  21  -8  -5   22.74    8.28
  22  -8  -6    5.09    8.57
  23  -8  -7    7.24    7.27
  24  -8  -8   19.14    8.23
  25  -8  -9   18.75   10.60
  26  -8 -10    7.31   10.72
   1  -7  -5   49.82    3.91
  16  -7  -2    8.70    4.63
  17  -7  -2   16.01    6.65
  19  -7  -3  270.59   13.37
  24  -7  -6   38.75   10.66
  25  -7  -7    9.03    9.77
  26  -7  -8    4.05   10.02
  27  -7 -10   25.85   11.34
  28  -7 -12   35.20    9.84
  16  -6  -1    2.86    4.17
  17  -6  -1   -4.22    5.79
  19  -6  -2   10.04    5.17
  21  -6  -3    1.35    5.70
  23  -6  -4    3.63    8.45
  25  -6  -6   61.23    9.83
  26  -6  -7   28.79   10.55
  27  -6  -8   24.40   11.54
  28  -6 -10   -5.37    7.46
  21  -5  -2   -4.20    4.41
   5  -4   0    0.78    3.38
   9  -4   1  470.94   12.89
  10  -4   1   45.79    5.07
  14  -4   1  159.18    8.73
  15  -4   1   20.49    5.94
  23  -4  -2    5.06    7.48
  28  -4  -7   -2.77    9.50
  29  -4  -8   18.76   11.57
   6  -3   1    1.39    3.48
  18  -3   1  169.85   10.27
  22  -3  -1   12.46    5.34
  24  -3  -2   94.22   11.02
  25  -3  -3    4.48    6.62
  28  -3  -6    9.34    8.27
  29  -3  -7   21.49   11.46
  30  -3  -9   58.53   11.54
   8  -2   2  797.72   14.66
  16  -2   2    9.59    5.11
  22  -2   0   51.37    8.19
  25  -2  -2   -2.55    8.27
  26  -2  -3    5.25    9.16
  27  -2  -4  145.36   13.90
  28  -2  -5   12.60   10.03
  29  -2  -6   68.72   12.75
  12  -1   3  126.34    7.46
  27  -1  -3   -4.13    8.77
  28  -1  -4   -3.38    9.04
  30  -1  -7   -2.84    7.74
  27   1  -2    6.58    8.42
  28   1  -3   22.99   10.35
  29   1  -4   80.57   12.25
  31   1  -7   78.22   11.70
  10   2   4    0.69    3.39
  11   2   4  200.69    7.87
  12   2   4   23.68    4.24
  13   2   4    1.51    3.49
  14   2   4    9.81    4.11
  21   2   2   10.38    4.11
  23   2   1    0.52    4.02
  25   2   0   -6.62    7.20
  26   2  -1    4.97    5.85
  30   2  -5   16.53   10.12
  31   2  -6   11.19   11.39
  15   3   4   15.21    4.36
  22   3   2   28.85    6.09
  20   4   3   31.97    5.54
  17   5   4   30.04    4.53
   8 -14 -17   10.26    7.44
   9 -14 -16   32.18    8.04
   9 -14 -17   13.07    6.53
  10 -14 -15   50.29    9.47
  10 -14 -16   10.86    6.46
  11 -14 -15    8.33    8.09
  12 -14 -15   46.28    9.83
  13 -14 -15   85.96   11.48
  14 -14 -15    4.07    9.02
  14 -14 -16    7.17    7.13
  15 -14 -15   15.41   10.02
  15 -14 -17   16.09    7.90
  16 -14 -17   24.00   10.58
  16 -14 -18    0.52    9.61
  16 -14 -19    9.71   10.48
  16 -14 -20   22.39   11.57
  16 -14 -21   -1.67   11.42
  17 -14 -19    9.64   10.85
  17 -14 -20    5.31   12.09
  17 -14 -21   21.23   11.85
   5 -13 -15   42.39    6.94
   6 -13 -13    6.40    5.50
   8 -13 -12   82.22    8.39
  10 -13 -11  472.59   17.12
  11 -13 -11   67.35    9.19
  14 -13 -11   60.89    9.79
  15 -13 -11   -5.31    7.51
  16 -13 -12    6.32    7.68
  17 -13 -12    5.94    8.84
  17 -13 -13   24.29    7.68
  18 -13 -13    0.67    9.47
  18 -13 -14    2.36    6.77
  19 -13 -14   -5.84    8.90
  19 -13 -15   42.92    9.69
  20 -13 -16   37.32   12.81
  20 -13 -17   -3.67   10.35
  20 -13 -18  118.73   13.31
  20 -13 -19   74.76   11.78
   4 -12 -12   42.59    5.82
   6 -12 -10   65.67    6.92
   8 -12  -9   65.15    7.75
  15 -12  -9   15.42    6.48
  16 -12  -9  108.95   11.44
  18 -12 -10  101.91   12.01
  19 -12 -11    2.89    6.85
  20 -12 -12    1.61    7.09
  21 -12 -13    2.08    9.71
  22 -12 -14   -0.03   10.03
  23 -12 -17    8.33   11.57
   2 -11 -11   10.25    3.73
   3 -11 -10   25.61    4.76
   4 -11  -9    3.58    4.17
   6 -11  -8   49.10    5.19
   8 -11  -7   49.22    6.71
  16 -11  -7    4.48    5.26
  17 -11  -7   22.77    8.54
  18 -11  -8    8.65    5.59
  19 -11  -8   -1.21    8.32
  20 -11  -9   88.84   11.60
  22 -11 -11   22.42   10.61
  23 -11 -12   -8.53    9.77
  23 -11 -13    0.13    7.67
  24 -11 -14    6.54   10.53
  24 -11 -15    7.14    8.03
   9 -10  -5  114.99    8.59
  10 -10  -5   10.15    4.39
  14 -10  -5    6.68    4.68
  15 -10  -5    4.53    6.51
  16 -10  -5   11.95    7.10
  18 -10  -6   29.79    8.83
  20 -10  -7   13.07    8.22
  21 -10  -8    8.96    7.18
  22 -10  -9   57.76    9.91
  23 -10 -10    2.23    7.55
  24 -10 -11   33.34   11.63
  25 -10 -12  120.03   15.26
  25 -10 -13   10.11    8.67
  -1  -9 -10    3.55    2.70
   3  -9  -6   37.76    4.44
   7  -9  -4   31.23    5.58
  16  -9  -4    1.81    4.65
  17  -9  -4   -2.66    6.44
  19  -9  -5   31.33    7.39
  21  -9  -6   43.88   10.11
  22  -9  -7   35.65    8.43
  23  -9  -8   15.96    8.12
  24  -9  -9   -5.62    7.15
  25  -9 -10   10.25   10.90
  26  -9 -11  105.79   14.89
  26  -9 -12   -0.03    8.29
   7  -8  -3  218.99    9.06
  11  -8  -2  195.86   10.55
  12  -8  -2  184.05   10.52
  13  -8  -2   35.45    6.76
  17  -8  -3    4.28    4.67
  18  -8  -3    0.60    6.58
  22  -8  -5   12.50    8.72
  23  -8  -6    9.41    9.42
  24  -8  -7    0.86    9.59
  25  -8  -8    1.55    9.95
  26  -8  -9   45.53   11.97
  27  -8 -11   -0.74   10.74
   4  -7  -3    7.80    2.93
  12  -7  -1   40.73    6.81
  14  -7  -1   -1.09    5.57
  18  -7  -2   17.07    7.01
  20  -7  -3   -0.88    4.68
  22  -7  -4   13.78    8.17
  23  -7  -5   45.27    8.07
  27  -7  -9   11.79   10.57
  28  -7 -10  114.98   14.84
  28  -7 -11    2.78    7.97
   2  -6  -3   51.46    3.96
  13  -6   0    8.35    5.73
  18  -6  -1   32.44    7.38
  20  -6  -2  168.85   10.99
  22  -6  -3   28.57    8.97
  25  -6  -5  143.10   14.00
  26  -6  -6    6.59    9.70
  27  -6  -7   -1.85    9.99
  28  -6  -9  107.68   12.70
   4  -5  -1    1.93    3.14
  20  -5  -1  699.57   20.75
  28  -5  -7   21.30   10.57
   8  -4   1    2.13    4.72
  22  -4  -1  193.76   12.91
  25  -4  -3    0.02    8.09
  26  -4  -4   39.58   10.69
  27  -4  -5   56.83   11.69
  28  -4  -6   47.08   12.20
  30  -4  -9   19.16   13.21
  10  -3   2   67.35    6.45
  11  -3   2  463.81   13.15
  13  -3   2  208.53    9.93
  19  -3   1   17.68    6.46
  23  -3  -1    5.14    7.65
  27  -3  -4   -5.33    9.49
  28  -3  -5   31.98   11.31
  30  -3  -8   -1.52   10.90
   7  -2   2    2.67    3.60
  17  -2   2   41.52    6.42
  24  -2  -1   23.90    8.62
  30  -2  -7    1.07   10.59
  13  -1   3  246.72    9.46
  14  -1   3    1.68    4.26
  15  -1   3   51.23    6.16
  19  -1   2    1.58    5.46
  25  -1  -1   -4.86    7.75
  26  -1  -2    8.40    6.67
  29  -1  -5    5.87    8.05
  30  -1  -6    1.63   11.05
  20   0   2   32.56    6.49
  24   0   0  217.68   12.95
  28   0  -3   -4.71    8.71
  18   1   3    8.28    3.63
  21   1   2   30.15    6.25
  23   1   1   12.53    6.44
  26   1  -1    8.01    6.47
  30   1  -5    7.70    7.88
  15   2   4   35.09    5.16
  19   2   3   18.59    4.23
  22   2   2   42.21    6.97
  24   2   1   33.82    7.19
  28   2  -2   12.60    8.76
  29   2  -3  106.31   12.43
  16   3   4    0.02    3.96
  20   3   3    0.57    4.76
  24   3   1  176.91   11.08
  17   4   4    2.28    3.96
   7 -14 -16  311.60   14.11
   8 -14 -15   27.13    7.38
   8 -14 -16   27.34    8.23
   9 -14 -15   58.42    8.08
  10 -14 -14   12.93    7.24
  11 -14 -13   89.47   10.16
  11 -14 -14  433.61   17.21
  12 -14 -13   18.43    8.84
  12 -14 -14    1.57    6.29
  13 -14 -13   12.64    8.86
  13 -14 -14    6.82    6.95
  14 -14 -14   10.76    9.42
  15 -14 -14   15.67    9.99
  16 -14 -15    1.90    9.86
  17 -14 -15   80.76   12.69
  17 -14 -16    0.52   10.05
  17 -14 -17    9.70    8.03
  18 -14 -16   13.51   10.68
  18 -14 -17   21.21   11.25
  18 -14 -18  172.67   16.19
  18 -14 -19   -2.00   11.59
  18 -14 -20  128.16   15.93
  18 -14 -21  115.72   16.20
   5 -13 -14  118.15    8.45
   7 -13 -12   18.07    4.61
   8 -13 -11  100.23    8.96
  10 -13 -10  135.40   10.62
  12 -13 -10  663.29   20.81
  13 -13 -10   20.51    7.55
  14 -13 -10    4.82    7.07
  20 -13 -14   -0.38    9.59
  20 -13 -15    2.93    7.20
  21 -13 -15   14.02   10.37
  21 -13 -16   36.04   11.99
  21 -13 -17   18.75    9.39
  21 -13 -18    8.59    8.87
   4 -12 -11   46.01    5.93
   5 -12 -10   21.30    5.16
   7 -12  -9   28.72    6.11
   9 -12  -8    4.17    5.73
  10 -12  -8   22.61    5.28
  14 -12  -8  563.50   19.04
  15 -12  -8  282.86   15.05
  16 -12  -8   21.47    8.36
  18 -12  -9    2.00    7.96
  19 -12 -10   11.33    7.36
  20 -12 -11    2.46    7.11
  21 -12 -11   20.62   10.47
  21 -12 -12    9.09    7.73
  22 -12 -13   47.80   11.84
  23 -12 -14   25.41   11.43
   5 -11  -8   93.56    6.91
   7 -11  -7  123.89    7.64
  10 -11  -6    0.08    5.67
  11 -11  -6   39.77    6.01
  12 -11  -6   77.20    7.67
  13 -11  -6   54.66    7.10
  14 -11  -6   -4.67    4.41
  15 -11  -6  167.49   12.01
  16 -11  -6   -0.73    6.71
  18 -11  -7    8.21    7.74
  20 -11  -8    8.00    8.36
  21 -11  -9   43.28   10.26
  22 -11 -10   -2.58    9.50
  23 -11 -11    2.39   10.33
  24 -11 -12    4.42   10.51
  24 -11 -13    7.36    8.04
  25 -11 -14   68.65   13.23
   5 -10  -6   48.74    5.57
   8 -10  -5   26.60    4.74
  17 -10  -5   92.76   10.19
  19 -10  -6   41.43    8.03
  20 -10  -6   14.69    8.97
  21 -10  -7   17.29    9.50
  22 -10  -8    3.03    7.04
  23 -10  -9   -0.13    7.43
  24 -10 -10  161.53   14.53
  25 -10 -11    0.72   11.69
  10  -9  -3  189.64   10.44
  11  -9  -3   12.39    4.61
  12  -9  -3   -1.32    3.90
  13  -9  -3    2.84    4.16
  14  -9  -3   48.66    7.75
  15  -9  -3    6.74    6.38
  18  -9  -4   45.22    7.10
  20  -9  -5    1.79    6.32
  23  -9  -7    4.58    6.48
  24  -9  -8   11.06    7.81
  25  -9  -9    5.63   10.37
  26  -9 -10  101.14   14.77
  27  -9 -12   68.62   13.84
  14  -8  -2    4.98    4.19
  15  -8  -2    2.68    4.30
  19  -8  -3   33.30    8.20
  21  -8  -4   43.05    9.61
  24  -8  -6   -6.04    9.11
  25  -8  -7   11.50   10.41
  26  -8  -8   26.03   10.99
  27  -8 -10   11.16    8.51
  28  -8 -11   52.97   13.23
  15  -7  -1   -0.27    3.97
  16  -7  -1   53.61    7.79
  19  -7  -2  306.74   14.97
  21  -7  -3   12.32    6.53
  23  -7  -4   35.92    9.45
  24  -7  -5    1.60    5.97
  25  -7  -6   25.95    8.55
  26  -7  -7    1.51    7.51
  27  -7  -8   28.14   11.20
  28  -7  -9    6.40   10.72
   6  -6  -1   18.92    3.80
  14  -6   0   59.98    6.47
  15  -6   0    2.64    5.84
  19  -6  -1    5.39    6.68
  21  -6  -2  104.24    9.80
  23  -6  -3    1.06    8.25
  24  -6  -4    8.04    7.07
  12  -5   1  109.65    8.19
  13  -5   1    9.19    5.50
  14  -5   1  284.60   12.21
  29  -5  -8   22.07   11.34
   7  -4   1   46.20    5.39
  24  -4  -2    1.24    7.70
  29  -4  -7   14.52    8.92
  30  -4  -8   13.06   12.69
   9  -3   2  109.79    7.29
  20  -3   1  186.54   11.47
  24  -3  -1  163.26   12.80
  25  -3  -2    7.49    6.74
  29  -3  -6    6.62    8.34
  30  -3  -7   38.94   13.15
  18  -2   2   14.90    5.90
  23  -2   0   -5.44    6.58
  26  -2  -2    6.76    9.00
  27  -2  -3   -5.28    6.81
  28  -2  -4    0.46    7.45
  29  -2  -5  175.52   15.79
  30  -2  -6   10.54   11.66
  16  -1   3   98.19    7.61
  20  -1   2   11.72    6.06
  22  -1   1  236.41   12.59
  27  -1  -2   -0.59    8.43
  28  -1  -3   22.72    9.89
  29  -1  -4   89.78   12.67
  31  -1  -7   74.44   11.79
  18   0   3    0.42    4.82
  26   0  -1   -3.23    7.60
  30   0  -5   -1.55    7.81
  11   1   4  171.77    7.68
  12   1   4  156.32    7.58
  13   1   4  394.30   11.49
  14   1   4    6.73    4.12
  19   1   3   27.19    5.65
  22   1   2   70.89    7.97
  24   1   1    2.20    6.35
  28   1  -2   30.84    9.67
  30   1  -4   30.32   10.80
  16   2   4    8.70    4.52
  20   2   3   45.27    6.55
  26   2   0    2.92    7.62
  27   2  -1    2.72    8.22
  30   2  -4   -4.88    6.89
  17   3   4   92.03    6.82
  23   3   2    8.26    6.02
  18   4   4   14.33    4.56
  21   4   3  189.73    9.68
  13 -15 -18    6.33    9.62
  13 -15 -19    7.71   10.24
  14 -15 -19   39.16   11.43
   7 -14 -15  371.77   14.92
   8 -14 -14    4.34    6.42
   9 -14 -13   13.70    6.72
  10 -14 -13    6.55    6.96
  12 -14 -12   10.48    8.45
  13 -14 -12   -5.45    8.24
  14 -14 -12    2.00    8.53
  15 -14 -13   31.09    8.40
  17 -14 -14   -0.99    9.87
  18 -14 -15   34.14   11.41
  19 -14 -16    7.03   10.80
  19 -14 -17    5.90   10.74
  19 -14 -18   71.17   11.62
  19 -14 -19   -4.29    8.29
  19 -14 -20    5.15    8.81
  20 -14 -18   -2.19   10.68
  20 -14 -19    3.07   11.60
   5 -13 -13    4.42    5.09
   6 -13 -12    0.58    5.14
   7 -13 -11   30.36    6.32
   9 -13 -10    4.34    6.13
  12 -13  -9  112.77   10.31
  13 -13  -9  189.40   12.78
  19 -13 -11    8.54    9.77
  20 -13 -12    6.17    9.89
  22 -13 -16    2.77   10.44
  22 -13 -17    8.86    9.42
   2 -12 -13   13.84    4.86
   3 -12 -12   -0.26    3.87
   8 -12  -8    3.68    5.42
  13 -12  -7    5.25    6.75
  15 -12  -7  133.14   11.55
  17 -12  -8    5.22    6.58
  18 -12  -8   66.72   10.93
  19 -12  -9    0.65    5.74
  20 -12 -10   -5.18    6.70
  21 -12 -10   23.19   10.60
  22 -12 -11   11.97   10.33
  22 -12 -12   15.73    8.44
  23 -12 -13    6.91   10.47
  24 -12 -14   44.56   12.26
  24 -12 -15    6.62   11.25
   3 -11  -9   44.14    5.00
   6 -11  -7   71.03    6.66
  17 -11  -6  175.61   13.19
  19 -11  -7   37.60    7.44
  21 -11  -8   -0.61    8.20
  22 -11  -9   -3.62    9.50
  23 -11 -10    3.07   10.27
  24 -11 -11   17.06   11.68
  25 -11 -13   -2.48   10.35
   1 -10  -9  164.65    6.51
   2 -10  -8  161.22    6.82
  10 -10  -4   12.68    6.00
  11 -10  -4   10.20    4.61
  12 -10  -4   12.35    4.78
  13 -10  -4   11.64    4.99
  14 -10  -4    9.18    4.83
  15 -10  -4  150.50   11.16
  16 -10  -4  124.89   10.84
  18 -10  -5   30.32    7.37
  21 -10  -6   68.52   11.28
  22 -10  -7    8.31    9.37
  23 -10  -8   46.23    9.63
  24 -10  -9   13.95   10.94
  25 -10 -10   -6.88   10.41
  26 -10 -11    7.64   11.33
  26 -10 -12    7.01    8.72
   4  -9  -5    8.06    2.87
   6  -9  -4   68.99    5.63
   9  -9  -3    5.12    3.97
  16  -9  -3   17.44    5.43
  17  -9  -3   67.10    9.20
  20  -9  -4   60.37    9.77
  21  -9  -5   65.47    9.24
  23  -9  -6   36.06   10.82
  24  -9  -7    3.20    9.84
  25  -9  -8    3.48   10.24
  26  -9  -9   18.98   11.28
  27  -9 -11   20.01   11.94
   8  -8  -2    9.91    5.28
  17  -8  -2   14.02    5.27
  18  -8  -2    2.33    6.74
  20  -8  -3   88.87   10.78
  22  -8  -4   -0.12    7.96
  23  -8  -5   15.96    7.62
  27  -8  -9    9.40    8.42
  28  -8 -10   45.63   12.57
   3  -7  -3  543.66   11.10
   5  -7  -2  133.85    7.12
  17  -7  -1   50.92    6.85
  18  -7  -1    4.39    6.67
  20  -7  -2  123.72   10.11
  22  -7  -3    8.72    8.58
  24  -7  -4    5.05    9.07
  25  -7  -5   42.59   11.72
  26  -7  -6   -0.60    9.70
  27  -7  -7   -3.14    9.76
  16  -6   0    4.38    4.39
  17  -6   0    1.40    6.25
  20  -6  -1   18.30    7.49
  22  -6  -2   82.89   10.64
  10  -5   1  535.14   13.98
  16  -5   1   58.41    7.68
  25  -5  -3   53.36   10.53
  26  -5  -4    2.08    6.76
  27  -5  -5  244.93   15.93
  28  -5  -6    0.01    9.79
  29  -5  -7   61.66   13.84
   4  -4   0  135.98    5.51
  21  -4   0    5.70    4.74
  23  -4  -1   92.84    9.36
  25  -4  -2   -5.91    8.38
  26  -4  -3   88.76   12.07
  27  -4  -4   79.03   10.85
  28  -4  -5    3.57    8.09
  29  -4  -6   18.04   11.34
  30  -4  -7    7.09   11.55
  17  -3   2    7.01    5.43
  26  -3  -2    4.57    9.08
  27  -3  -3    7.94    9.50
  28  -3  -4   -0.38    9.76
  29  -3  -5   67.87   13.35
   6  -2   2  115.29    5.73
  14  -2   3  183.61    9.34
  15  -2   3   47.32    6.29
  19  -2   2   14.28    6.17
  22  -2   1  355.56   15.31
  24  -2   0   54.52    9.15
  25  -2  -1   10.05    6.76
  28  -2  -3    7.93    9.90
   8  -1   3   81.13    5.59
  17  -1   3   10.38    5.43
  23  -1   1   13.21    6.88
  26  -1  -1   16.29    8.82
  30  -1  -5   -3.93    7.57
  31  -1  -6   38.54   12.96
  28   0  -2    3.33    8.94
  30   0  -4  128.85   15.02
  10   1   4  126.57    6.58
  15   1   4   10.02    4.55
  16   1   4   71.71    6.58
  20   1   3    3.75    5.07
  27   1  -1    3.50    6.25
  31   1  -5  102.68   14.28
  17   2   4   79.33    6.85
  21   2   3    7.14    5.43
  23   2   2   56.69    7.50
  25   2   1    3.77    7.24
  18   3   4   15.66    4.80
  21   3   3    4.12    5.01
  25   3   1    3.55    6.48
  19   4   4    6.58    5.23
  10 -15 -17   62.49   10.75
  11 -15 -18    4.01    8.91
  12 -15 -16    3.15    9.04
  12 -15 -17   -7.39    8.82
  12 -15 -18    2.82    7.56
  13 -15 -16   11.47    9.86
  13 -15 -17    9.31    9.99
  14 -15 -16   51.10   11.05
  14 -15 -17    5.27    9.89
  14 -15 -18    3.94    7.71
  15 -15 -16   14.85   10.03
  15 -15 -17  109.83   13.45
  15 -15 -18   -0.72   10.49
  15 -15 -19   22.44   11.14
  15 -15 -20   10.33   10.84
  16 -15 -17   50.00   11.89
  16 -15 -18   -6.40   10.19
  16 -15 -19  259.35   19.00
  16 -15 -20   12.61   12.29
  17 -15 -19   75.99   14.05
   6 -14 -15   96.98    9.03
   7 -14 -14   98.65    9.00
   8 -14 -13   34.14    7.47
  10 -14 -12   15.89    7.19
  12 -14 -11   15.37    8.04
  13 -14 -11   -1.17    7.92
  14 -14 -11  308.64   16.67
  15 -14 -12   -3.68    6.67
  16 -14 -12    0.15    9.12
  17 -14 -12    5.03    8.82
  17 -14 -13   11.53    7.92
  18 -14 -13   36.85   12.08
  19 -14 -14    2.54   11.33
  19 -14 -15   34.66    9.65
  20 -14 -15   10.65   10.83
  20 -14 -16    3.74   10.90
  20 -14 -17   -2.64    8.02
  21 -14 -17   16.71   11.80
   4 -13 -13  342.82   12.31
   6 -13 -11    2.31    5.01
   7 -13 -10    0.33    5.16
   8 -13 -10   21.96    5.08
   9 -13  -9   15.84    6.73
  11 -13  -9   43.33    6.76
  17 -13  -9   49.22    9.80
  18 -13 -10   58.85   11.10
  19 -13 -10    6.63    9.31
  20 -13 -11   16.01   10.28
  21 -13 -12   29.96   10.98
  22 -13 -13   -6.20    9.74
  23 -13 -16    3.45   11.42
   4 -12 -10   16.16    4.75
   7 -12  -8   -0.59    5.12
   9 -12  -7   15.28    6.03
  16 -12  -7  121.08   10.79
  17 -12  -7   57.80    9.99
  19 -12  -8    2.79    9.02
  20 -12  -9   29.28    8.41
  21 -12  -9   27.37   10.54
  22 -12 -10    7.63   10.14
  23 -12 -11   27.09   11.14
  23 -12 -12    2.70    7.86
  24 -12 -13   55.43   12.85
   2 -11 -10  614.55   12.76
   4 -11  -8   92.68    6.52
   5 -11  -7  127.88    7.68
   7 -11  -6   59.80    6.67
  10 -11  -5   20.25    6.47
  11 -11  -5  194.70   10.63
  12 -11  -5    1.21    4.49
  13 -11  -5   37.89    6.42
  14 -11  -5   29.59    6.27
  15 -11  -5   20.29    5.79
  16 -11  -5    9.76    7.39
  18 -11  -6   81.87    9.07
  19 -11  -6  181.87   13.74
  20 -11  -7    9.83    6.11
  21 -11  -7    7.26    9.22
  23 -11  -9    0.55   10.15
  24 -11 -10   20.24   11.12
  25 -11 -11   -4.74   10.65
  25 -11 -12   29.41    9.83
   3 -10  -7  267.74    8.58
   4 -10  -6   78.42    5.89
   9 -10  -4   20.35    4.62
  17 -10  -4   27.79    6.37
  18 -10  -4    9.05    7.58
  20 -10  -5    1.29    8.33
  22 -10  -6   -1.27    9.02
  23 -10  -7   87.30   12.93
  25 -10  -9    4.28   11.00
  26 -10 -10  141.85   16.17
   1  -9  -7   35.73    3.69
   8  -9  -3    1.64    3.60
  12  -9  -2  102.21    8.94
  13  -9  -2   14.36    6.23
  14  -9  -2  148.94   10.58
  18  -9  -3    0.74    4.95
  19  -9  -3    2.02    7.88
  21  -9  -4  102.27   11.46
  22  -9  -5    2.06    5.83
  24  -9  -6    2.64    9.86
  25  -9  -7   -0.05    9.91
  26  -9  -8   20.19   11.24
  27  -9 -10    7.82    8.80
   7  -8  -2   -2.00    4.66
  12  -8  -1   91.11    8.48
  13  -8  -1    2.62    5.59
  14  -8  -1    4.19    5.79
  15  -8  -1   35.12    7.31
  19  -8  -2   22.87    7.75
  21  -8  -3   45.20    9.38
  24  -8  -5    5.81    7.43
  25  -8  -6   -0.48    7.35
  26  -8  -7    9.40    8.13
  27  -8  -8    2.52   10.30
  28  -8  -9  136.06   15.58
  19  -7  -1   28.03    7.83
  21  -7  -2    4.30    5.44
  23  -7  -3   -4.17    8.44
  29  -7  -9    2.87   11.18
   3  -6  -2    3.62    2.19
   5  -6  -1   95.49    5.47
  18  -6   0   79.92    7.86
  21  -6  -1   -0.98    7.62
  17  -5   1    5.29    4.39
  24  -5  -2    1.55    6.30
  26  -5  -3    2.63    8.69
  28  -5  -5   15.90   11.11
  30  -5  -8   35.94   10.68
   6  -4   1   26.31    4.35
  10  -4   2    8.36    5.03
  11  -4   2  112.05    7.11
  14  -4   2   46.38    5.63
  15  -4   2   42.16    6.76
  20  -4   1  173.74   11.35
  22  -4   0  530.43   19.03
  28  -4  -4    9.50   10.60
  18  -3   2   43.74    5.99
  21  -3   1   56.62    7.07
  25  -3  -1    6.72    8.81
  30  -3  -6   -0.60    8.21
  10  -2   3    2.72    4.42
  16  -2   3    9.24    5.09
  20  -2   2    5.17    6.14
  26  -2  -1    0.98    8.57
  27  -2  -2   14.06    7.78
  29  -2  -4    9.38    8.38
  30  -2  -5   18.30   11.12
  31  -2  -6    8.38   12.21
  18  -1   3    7.48    5.43
  21  -1   2   30.92    5.65
  28  -1  -2   23.31    9.54
  29  -1  -3    9.14    9.82
  12   0   4   67.93    5.96
  14   0   4  147.81    8.14
  20   0   3   -3.57    5.02
  22   0   2  162.97    9.74
  24   0   1    4.52    5.42
  26   0   0    3.81    8.01
   9   1   4   16.61    3.80
  17   1   4  250.14   10.49
  23   1   2    0.75    5.83
  25   1   1    0.10    7.14
  29   1  -2    3.13    8.93
  30   1  -3   51.75   11.25
  18   2   4   12.58    5.07
  27   2   0    1.44    7.91
  28   2  -1   -5.79    7.42
  19   3   4    2.65    4.45
  22   3   3   63.09    7.34
  24   3   2   87.40    8.57
  13   5   5    8.12    3.87
  14   5   5    4.11    3.94
   9 -15 -16   67.94   10.24
  10 -15 -15   17.75    9.02
  10 -15 -16    4.45    8.75
  11 -15 -14    5.34    8.29
  11 -15 -15    2.75    8.64
  12 -15 -14   69.95   10.83
  12 -15 -15   32.45    7.85
  13 -15 -14  127.65   12.98
  13 -15 -15  183.45   13.25
  14 -15 -14   11.48    9.63
  14 -15 -15    9.81    7.67
  15 -15 -14    6.33    9.89
  15 -15 -15   26.81   10.63
  16 -15 -15    8.38   10.12
  16 -15 -16   26.48    8.75
  17 -15 -15   -3.30   10.06
  17 -15 -16    7.23   10.47
  17 -15 -17   31.29   11.37
  17 -15 -18    4.14    8.45
  17 -15 -20    7.21    8.85
  18 -15 -17    1.96   10.48
  18 -15 -18    3.35   11.96
  18 -15 -19   21.74   13.06
  18 -15 -20   17.45   12.96
   6 -14 -14   39.71    7.15
   7 -14 -13   21.39    6.60
   8 -14 -12    2.93    5.87
  10 -14 -11   -0.20    6.74
  11 -14 -11    3.08    5.21
  13 -14 -10    8.10    7.64
  14 -14 -10   23.84    9.40
  15 -14 -11    5.86    7.04
  16 -14 -11   48.43   10.34
  17 -14 -11   11.43    9.24
  18 -14 -12   42.85   10.98
  19 -14 -13    3.78    7.25
  20 -14 -13   50.09   11.72
  20 -14 -14   12.45   10.40
  21 -14 -15    1.88   11.74
  21 -14 -16   -1.34    8.44
  10 -13  -8   92.19    9.23
  12 -13  -8  138.15   11.04
  15 -13  -8  109.65   11.85
  16 -13  -8    8.10    8.54
  18 -13  -9    8.48    9.11
  20 -13 -10    7.47   10.45
  21 -13 -11   -4.48    9.61
  22 -13 -12   -6.30   10.60
  23 -13 -13    2.40   10.40
   2 -12 -12   14.01    4.48
   6 -12  -8    9.08    5.07
  12 -12  -6    3.78    6.44
  13 -12  -6  123.85    9.62
  14 -12  -6   41.71    8.48
  15 -12  -6  164.50   12.45
  16 -12  -6   32.51    8.89
  18 -12  -7   26.06    7.08
  19 -12  -7    5.16    8.67
  20 -12  -8    7.45    7.42
  22 -12  -9  157.89   15.34
  23 -12 -10    2.47   10.26
  24 -12 -12   -6.27    7.70
  25 -12 -13   13.97   11.20
   6 -11  -6   11.68    4.71
   9 -11  -5   34.73    5.43
  17 -11  -5   41.85    7.34
  20 -11  -6   -1.82    8.76
  23 -11  -8   13.64   10.46
  24 -11  -9   63.55   13.30
  26 -11 -12    1.29   11.30
   5 -10  -5   31.56    4.89
   7 -10  -4   27.61    5.62
  11 -10  -3    5.63    6.18
  12 -10  -3   48.58    7.66
  13 -10  -3   17.67    5.16
  14 -10  -3   27.90    5.82
  15 -10  -3   13.70    6.89
  16 -10  -3   46.17    8.51
  19 -10  -4  126.08   11.93
  21 -10  -5    3.91    8.84
  23 -10  -6   12.54   10.19
  25 -10  -8   63.53   13.64
  26 -10  -9   24.45   12.07
   3  -9  -5    4.91    3.25
  10  -9  -2   28.03    6.32
  11  -9  -2    4.98    4.20
  15  -9  -2   21.24    5.62
  16  -9  -2   64.47    8.75
  17  -9  -2   53.60    8.73
  20  -9  -3    2.66    8.10
  22  -9  -4    3.85    8.78
  23  -9  -5   99.72   10.76
  27  -9  -9    7.32    8.45
  28  -9 -10   28.04   13.06
  16  -8  -1   -0.01    4.35
  17  -8  -1   10.96    6.72
  24  -8  -4   -4.91    8.35
  25  -8  -5   14.24   10.21
  26  -8  -6   21.93   10.85
  27  -8  -7    6.39   10.50
  28  -8  -8   49.90   12.79
  20  -7  -1   26.30    8.15
  22  -7  -2  116.37   12.01
  24  -7  -3   29.42   10.17
  25  -7  -4   50.07    9.64
  27  -7  -6   55.62   10.55
  28  -7  -7    7.50    8.25
  13  -6   1  144.86    8.72
  14  -6   1  101.88    8.80
  15  -6   1    8.28    6.14
  16  -6   1    0.13    5.95
  19  -6   0   -0.08    4.56
  20  -6   0  589.56   19.89
  29  -6  -7   60.43   11.07
   3  -5  -1   30.05    3.00
   8  -5   1  641.27   14.41
  25  -5  -2   20.66    9.05
  30  -5  -7   10.59   12.75
   9  -4   2   31.34    5.69
  21  -4   1    2.23    6.70
  23  -4   0    9.24    8.22
  25  -4  -1   12.67    8.80
  26  -4  -2   -2.25    9.24
  29  -4  -5    1.75    8.09
  30  -4  -6   -0.07   11.21
   7  -3   2  269.49    8.49
  12  -3   3  195.67    9.55
  19  -3   2   40.48    5.96
  20  -3   2    3.52    6.02
  22  -3   1    9.99    6.79
  27  -3  -2    2.12    9.55
  28  -3  -3    0.63   10.06
  29  -3  -4    4.61   10.45
  30  -3  -5   -4.84   11.35
  31  -3  -6   12.18   12.18
   9  -2   3  169.06    8.00
  17  -2   3    9.87    4.12
  18  -2   3    9.32    5.76
  21  -2   2    8.18    6.47
  23  -2   1   -5.64    4.30
  25  -2   0   -1.03    8.02
  28  -2  -2   12.43    9.81
  29  -2  -3  124.56   13.91
  30  -2  -4    5.41   10.55
   7  -1   3    4.15    3.13
  19  -1   3   29.43    6.43
  22  -1   2   61.84    8.22
  24  -1   1    0.99    7.34
  27  -1  -1    8.29    8.58
  31  -1  -5  109.99   14.82
  10   0   4    1.11    3.65
  16   0   4   74.09    6.86
  30   0  -3    1.43   10.71
  18   1   4   18.49    5.21
  21   1   3   15.63    4.56
  28   1  -1    0.48    8.49
  19   2   4    7.07    5.06
  22   2   3   41.77    6.75
  24   2   2   16.82    7.08
  26   2   1   -2.71    7.30
  12   4   5    3.54    3.71
  13   4   5   -1.04    3.16
  14   4   5   83.07    5.68
  15   4   5   -1.86    4.17
  20   4   4   10.58    5.05
  15   5   5   66.46    5.10
   9 -15 -15  429.65   17.50
  10 -15 -14   23.71    8.81
  11 -15 -13    4.03    8.11
  12 -15 -13    7.64    8.80
  13 -15 -13   44.39   10.47
  14 -15 -13    9.18    9.50
  15 -15 -13    0.73    9.73
  16 -15 -13   43.53   11.41
  16 -15 -14    1.43    7.61
  17 -15 -14    6.69   10.38
  18 -15 -14    3.88   10.72
  18 -15 -15    1.49   10.64
  18 -15 -16   24.74    9.34
  19 -15 -17   -1.80   11.58
  19 -15 -18   11.90    9.29
  19 -15 -19    3.99    8.67
   7 -14 -12    3.77    5.89
   8 -14 -11  824.00   20.95
  10 -14 -10  847.21   22.73
  11 -14 -10   11.05    7.64
  12 -14 -10  177.19   11.58
  15 -14 -10    0.74    5.33
  16 -14 -10    8.86    9.00
  21 -14 -14   23.60    9.09
  22 -14 -14   -2.02   10.62
  22 -14 -15   33.73   12.10
  22 -14 -16    1.31    8.72
   4 -13 -12  321.18   11.34
   5 -13 -11  195.14    9.92
   6 -13 -10  306.33   12.08
   7 -13  -9  119.05    8.86
   9 -13  -8   48.24    7.57
  14 -13  -7   66.40    9.65
  17 -13  -8    1.45    6.50
  18 -13  -8    2.90    8.35
  19 -13  -9    5.91    7.39
  20 -13  -9   96.95   13.18
  22 -13 -11   62.53   12.72
  23 -13 -12    8.62   11.47
  24 -13 -13    8.86   10.59
  24 -13 -14    0.88   11.36
   4 -12  -9   34.45    5.11
   7 -12  -7    0.06    4.88
  17 -12  -6  217.66   13.84
  18 -12  -6   -1.14    7.79
  20 -12  -7   42.32   10.89
  21 -12  -8    5.50    7.52
  22 -12  -8   26.92   10.93
  24 -12 -10    2.61   10.76
  24 -12 -11   60.73   11.01
  25 -12 -12   49.08   12.93
   2 -11  -9   13.70    3.68
   4 -11  -7   68.28    5.75
  10 -11  -4   91.95    8.74
  11 -11  -4  621.49   18.50
  13 -11  -4  120.25    9.28
  14 -11  -4    0.64    4.55
  15 -11  -4   36.60    6.64
  16 -11  -4    4.50    7.12
  19 -11  -5  102.26   10.64
  20 -11  -5    4.32    8.91
  21 -11  -6   29.54    8.42
  23 -11  -7   12.85   10.48
  24 -11  -8   16.86   12.14
  25 -11  -9   16.76   11.63
  26 -11 -10   41.48   12.94
  -1 -10 -11   -0.87    2.73
   9 -10  -3  129.56    9.05
  10 -10  -3   70.87    6.83
  17 -10  -3   23.64    6.15
  18 -10  -3   -0.70    7.22
  20 -10  -4    1.47    6.69
  22 -10  -5    7.55    9.40
  24 -10  -6   41.47   11.91
  25 -10  -7   77.87   13.44
  26 -10  -8    8.16   11.00
  27 -10 -10    6.09    8.82
   6  -9  -3  130.59    7.69
   9  -9  -2    5.92    3.89
  18  -9  -2   -2.88    6.72
  23  -9  -4  -10.88    8.03
  24  -9  -5    0.17    9.87
  25  -9  -6   13.07    8.38
  26  -9  -7   20.30    8.93
  27  -9  -8   28.74    9.56
  28  -9  -9    8.53   11.62
  19  -8  -1    5.33    7.09
  21  -8  -2    9.11    8.07
  23  -8  -3   22.00    9.17
  26  -8  -5   10.78   10.19
  27  -8  -6   32.16   11.52
   1  -7  -4   12.56    2.84
   4  -7  -2   18.97    3.21
   6  -7  -1   26.47    4.16
  21  -7  -1    9.56    8.19
   4  -6  -1  207.74    7.38
  26  -6  -3    5.85   10.02
  27  -6  -4   53.20   11.63
  29  -6  -6    4.60   10.43
  30  -6  -7    0.34   11.46
   7  -5   1  135.34    7.44
  12  -5   2   85.27    7.64
  13  -5   2   89.95    8.02
  14  -5   2   89.24    8.20
  15  -5   2    2.40    5.58
  16  -5   2   -4.74    5.48
  24  -5  -1  288.36   15.32
  26  -5  -2    5.30    9.44
  27  -5  -3   13.78   10.55
  28  -5  -4   10.04   10.72
  29  -5  -5   65.74   13.47
  30  -5  -6   42.58   13.96
   8  -4   2   61.32    6.13
  19  -4   2   87.32    8.73
  22  -4   1  211.11   13.15
  24  -4   0    8.68    8.39
  27  -4  -2   17.59   10.20
  28  -4  -3   12.91   11.21
  30  -4  -5   18.02   11.74
  11  -3   3   29.76    5.54
  16  -3   3    7.04    5.27
  17  -3   3   64.99    7.45
  23  -3   1    7.05    8.13
  26  -3  -1  104.26   10.95
  19  -2   3   11.57    6.21
  22  -2   2   44.86    7.99
  24  -2   1   37.24    9.02
  27  -2  -1   10.81    9.30
  31  -2  -5  261.18   18.97
  12  -1   4  169.25    8.36
  13  -1   4  371.70   11.95
  14  -1   4    7.72    4.65
  15  -1   4    6.12    4.67
  20  -1   3    1.17    5.61
  23  -1   2    2.26    6.34
  25  -1   1   -3.86    7.29
  29  -1  -2   12.10   10.20
  31  -1  -4   13.75   11.23
  18   0   4   14.42    5.29
  28   0  -1    2.59    6.82
  19   1   4   73.16    7.31
  22   1   3    7.00    5.94
  24   1   2    7.04    6.55
  26   1   1   10.26    8.17
  20   2   4   46.51    6.58
  12   3   5    2.89    4.18
  13   3   5   55.72    5.25
  14   3   5   24.58    4.53
  15   3   5   30.03    4.76
  20   3   4   14.58    5.15
  16   4   5    9.40    3.86
  16   5   5   31.88    4.45
  13 -16 -17   14.99   10.22
  13 -16 -18   22.28   11.00
  14 -16 -17   12.91   10.69
  14 -16 -18   23.52   11.16
  15 -16 -17    0.81   10.70
  15 -16 -18   38.76   12.01
  15 -16 -19    1.48   11.78
  16 -16 -19   10.56   11.23
   8 -15 -15    7.24    7.68
   9 -15 -13   17.25    7.29
   9 -15 -14   15.16    5.74
  10 -15 -13    8.19    7.16
  11 -15 -12   17.83    8.03
  12 -15 -12   22.14    9.28
  13 -15 -12   33.18   10.13
  14 -15 -12   16.98    7.86
  15 -15 -12   14.47   10.02
  16 -15 -12   72.12   12.26
  17 -15 -12    5.24   10.07
  17 -15 -13    0.01    7.83
  18 -15 -13   14.98   10.93
  19 -15 -14   34.89   11.98
  19 -15 -15    4.92    8.50
  20 -15 -15   10.28   11.48
  20 -15 -16   -2.52   10.87
  20 -15 -17   -2.52    8.28
   5 -14 -14   -1.82    5.49
   6 -14 -12   23.52    6.19
   7 -14 -11  123.63    9.21
   9 -14 -10   21.04    7.17
  11 -14  -9    5.79    6.99
  12 -14  -9  167.61   12.30
  13 -14  -9   20.56    6.39
  14 -14  -9  366.64   16.81
  19 -14 -10    9.22   10.00
   5 -13 -10   18.82    5.39
   8 -13  -8  105.81    8.89
  10 -13  -7   48.51    7.90
  11 -13  -7   14.73    5.23
  16 -13  -7    4.98    6.66
  17 -13  -7   18.70    9.37
  18 -13  -7   -6.64    8.83
  20 -13  -8   10.16   10.06
  21 -13  -9    5.69   10.06
  22 -13 -10   60.45   12.55
  23 -13 -11   11.74   10.92
  24 -13 -12    1.34   11.47
   3 -12 -10    4.74    3.85
   5 -12  -8    3.77    4.36
   6 -12  -7   14.00    5.02
   8 -12  -6   22.27    5.98
  12 -12  -5    4.45    4.95
  14 -12  -5   38.89    6.94
  15 -12  -5  127.31   10.37
  16 -12  -5    7.39    7.47
  17 -12  -5  176.65   13.33
  20 -12  -6   -7.11    7.99
  21 -12  -7   18.12    8.32
  23 -12  -8   11.09   10.75
  24 -12  -9   49.99   12.67
  25 -12 -10    9.06   11.51
  25 -12 -11   -0.35    8.47
   1 -11 -10    4.12    2.95
   5 -11  -6   65.19    6.02
   9 -11  -4   29.58    6.44
  18 -11  -4   47.28   10.08
  19 -11  -4   59.12   10.76
  21 -11  -5   27.62   10.21
  22 -11  -6    3.96    7.41
  24 -11  -7   11.57   10.77
   1 -10  -8  259.05    7.72
   2 -10  -7  449.58   10.39
   3 -10  -6  377.80   10.14
   8 -10  -3   96.51    7.90
  12 -10  -2   12.81    6.45
  13 -10  -2   54.97    8.00
  14 -10  -2  165.43   11.42
  15 -10  -2    4.50    6.72
  16 -10  -2   33.28    8.07
  19 -10  -3   -3.67    8.10
  21 -10  -4   46.69    9.00
  23 -10  -5   70.32   12.36
  27 -10  -9    7.49    9.00
   8  -9  -2   48.31    5.46
  12  -9  -1   29.23    6.55
  13  -9  -1   65.47    8.01
  15  -9  -1   59.51    8.38
  16  -9  -1   30.96    7.67
  19  -9  -2    4.76    5.26
  20  -9  -2   11.23    7.89
  22  -9  -3   -0.30    8.33
  24  -9  -4   -6.39    9.37
  25  -9  -5   41.71   11.63
  26  -9  -6   29.81   11.43
  27  -9  -7   15.29   11.34
  28  -9  -8    2.49   10.56
  12  -8   0   15.24    6.08
  13  -8   0   -1.13    5.45
  14  -8   0    4.91    5.95
  15  -8   0   -3.51    5.83
  16  -8   0    1.69    6.25
  20  -8  -1  113.18   11.27
  22  -8  -2   43.87   10.19
  24  -8  -3   26.66    9.61
  28  -8  -7   -3.88    7.63
  29  -8  -8   65.30   13.95
  13  -7   1   18.88    6.51
  14  -7   1   -0.80    5.88
  22  -7  -1  124.93   12.38
  18  -6   1   22.99    5.73
  19  -6   1    7.99    6.84
  24  -6  -1   26.49    9.56
  25  -6  -2   -2.95    6.45
  28  -6  -4    1.55   10.75
  29  -6  -5   10.40   11.52
  10  -5   2   69.77    6.97
  11  -5   2   53.68    5.69
  21  -5   1    9.40    7.03
  25  -5  -1   22.29    9.93
   5  -4   1  212.66    7.02
  20  -4   2   38.01    7.75
  26  -4  -1   10.50    9.66
   6  -3   2  197.99    7.28
  21  -3   2   14.59    5.34
  24  -3   1  177.79   13.44
  28  -3  -2   23.92   10.55
  29  -3  -3   27.46    9.41
  30  -3  -4    3.10    8.26
  31  -3  -5   22.83   12.96
  20  -2   3   48.85    7.64
  23  -2   2   58.59    8.87
  26  -2   0    5.04    6.51
  29  -2  -2   11.82   10.04
  31  -2  -4   10.75   11.39
  11  -1   4  162.25    7.60
  17  -1   4  241.57   11.08
  21  -1   3   15.12    6.30
  28  -1  -1    4.29    7.18
  22   0   3    4.33    5.96
  24   0   2   23.89    5.82
  26   0   1   -1.93    7.79
  30   0  -2   11.40   10.02
  20   1   4   64.21    7.36
  23   1   3    3.23    5.91
  25   1   2   15.87    7.85
  13   2   5  116.74    6.92
  14   2   5    6.87    4.25
  15   2   5    2.41    4.16
  23   2   3   18.34    6.56
  25   2   2    0.61    6.82
  11   3   5  700.70   12.79
  16   3   5   26.92    4.81
  21   3   4   -2.30    4.99
  17   4   5    1.63    3.76
  11 -16 -16   15.27    9.76
  12 -16 -15    1.04    9.23
  12 -16 -16   21.47   10.35
  12 -16 -17   15.11   10.39
  13 -16 -15   34.49   10.83
  14 -16 -16   33.24   11.40
  15 -16 -15   36.30   11.49
  15 -16 -16   27.48   11.15
  16 -16 -15   14.84   10.92
  16 -16 -16    2.23   10.48
  16 -16 -18   -4.84    8.21
  17 -16 -16   10.13   11.07
  17 -16 -17   -1.80   10.96
  17 -16 -18   20.82   13.11
  17 -16 -19    4.32   12.38
  18 -16 -17   29.56   12.28
  18 -16 -18    2.93   12.73
   8 -15 -13   57.83    8.87
   9 -15 -12   -0.81    6.18
  10 -15 -12  104.57   10.45
  12 -15 -11  210.13   14.46
  13 -15 -11   18.78    6.71
  14 -15 -11    2.62    5.86
  15 -15 -11    6.79    7.38
  16 -15 -11   -2.29    9.47
  17 -15 -11   -3.71    9.08
  18 -15 -12   -2.10   10.10
  19 -15 -12    4.12    9.68
  19 -15 -13   15.40    8.91
  20 -15 -13   -6.10   10.78
  20 -15 -14    2.93    8.63
  21 -15 -14    5.00   11.42
  21 -15 -15   34.95   13.55
  21 -15 -16   16.62    9.88
   5 -14 -13   16.49    5.48
   8 -14 -10    7.10    6.02
   9 -14  -9    7.06    6.59
  10 -14  -9    8.27    5.32
  12 -14  -8   97.47   10.44
  13 -14  -8    1.20    7.02
  18 -14  -9   10.01    7.67
  19 -14  -9   -5.90    9.39
  20 -14 -10    3.61    9.99
  21 -14 -11   17.74    8.80
  22 -14 -11   34.12   11.80
   3 -13 -12   32.16    5.74
   4 -13 -11   93.99    7.02
   6 -13  -9   20.77    4.39
   7 -13  -8    7.99    5.55
   9 -13  -7   36.71    7.05
  13 -13  -6   46.91    8.71
  14 -13  -6    7.02    7.59
  15 -13  -6   97.52   10.98
  16 -13  -6   15.55    8.40
  17 -13  -6   -1.32    8.83
  19 -13  -7   -8.34    8.97
  21 -13  -8   50.33   12.04
  22 -13  -9   96.62   12.12
  23 -13 -10   -7.57    7.39
  24 -13 -11    9.14   11.05
  25 -13 -12    0.70   10.50
   7 -12  -6   -0.25    4.67
  18 -12  -5   16.01    7.33
  19 -12  -5   27.86   10.07
  21 -12  -6   51.13   10.86
  22 -12  -7   41.04    9.62
  24 -12  -8   -8.77   10.74
  25 -12  -9   -5.09   11.03
  26 -12 -11    6.00   11.57
   6 -11  -5    6.14    4.48
  11 -11  -3   25.37    6.98
  12 -11  -3   29.56    7.32
  14 -11  -3    1.32    4.74
  15 -11  -3  167.91   11.19
  16 -11  -3   31.58    8.33
  17 -11  -3   46.04    9.21
  20 -11  -4   17.84    8.87
  22 -11  -5    1.35    8.67
  23 -11  -6   -0.66    7.48
  25 -11  -7   -0.96   10.77
  26 -11  -8    5.57   11.43
  27 -11 -10    0.80   11.52
   4 -10  -5   91.48    5.54
   7 -10  -3   56.33    6.51
  10 -10  -2   63.04    7.66
  11 -10  -2   53.22    6.55
  17 -10  -2   16.59    6.00
  18 -10  -2  130.29   11.85
  20 -10  -3    0.92    5.57
  21 -10  -3    7.08    8.26
  23 -10  -4   89.42   12.45
  24 -10  -5    4.43   10.45
  26 -10  -7   -3.72    7.87
  27 -10  -8   23.89    9.59
  28 -10  -9    5.41   12.80
  10  -9  -1   24.50    6.37
  11  -9  -1    3.02    4.21
  17  -9  -1    8.94    5.33
  18  -9  -1   73.62    9.62
  23  -9  -3   24.09    9.65
  27  -9  -6    4.78   10.88
  28  -9  -7   -0.19   10.67
  17  -8   0    2.64    4.74
  21  -8  -1    5.51    8.50
  23  -8  -2   -0.33    8.90
  25  -8  -3   -1.48    9.53
  26  -8  -4   14.36   10.56
  27  -8  -5   30.67    9.36
  28  -8  -6    7.35   10.96
  29  -8  -7    6.29   11.65
   5  -7  -1  129.92    6.84
  15  -7   1    0.03    4.12
  16  -7   1   55.48    6.86
  17  -7   1   52.48    8.26
  15  -6   2    2.96    5.89
  23  -6   0   -3.86    7.45
  26  -6  -2   17.61    9.83
  27  -6  -3   28.05    8.46
  30  -6  -6   23.94   12.68
   6  -5   1   42.91    4.98
   9  -5   2   16.56    5.39
  22  -5   1   21.73    8.16
  26  -5  -1   17.87   10.28
  27  -5  -2   10.04   10.56
  28  -5  -3   16.05    8.82
  29  -5  -4    1.87    8.51
  30  -5  -5   15.26    9.46
   7  -4   2    1.30    4.04
  11  -4   3  113.91    7.96
  12  -4   3    9.66    3.88
  13  -4   3   36.39    5.17
  17  -4   3  103.19    9.04
  21  -4   2   -3.66    6.45
  23  -4   1  108.87   10.16
  25  -4   0   11.79    7.28
  28  -4  -2   49.24   12.07
  29  -4  -3   30.42   11.62
  30  -4  -4   -0.83   11.82
  31  -4  -5    8.22   12.47
   9  -3   3    4.35    3.26
  19  -3   3  119.34    9.74
  29  -3  -2   -2.27    9.98
  30  -3  -3    5.44   10.71
   7  -2   3  450.67   10.57
  13  -2   4   -1.38    4.38
  14  -2   4    7.38    3.59
  15  -2   4   27.70    5.81
  16  -2   4   13.03    5.38
  25  -2   1   10.52    6.49
  27  -2   0    2.15    8.61
  28  -2  -1   -6.73    6.40
  18  -1   4   20.80    5.91
  22  -1   3    3.31    6.02
  24  -1   2    6.41    7.59
  26  -1   1    5.75    8.52
  29  -1  -1    9.19    9.94
  30  -1  -2    4.15   10.95
  31  -1  -3    9.06   11.66
  20   0   4   12.73    5.67
  28   0   0   10.14    8.72
  13   1   5  345.11   10.97
  14   1   5   40.70    5.46
  15   1   5   65.80    6.33
  21   1   4    5.31    5.61
  27   1   1   -4.36    7.86
  11   2   5    9.78    3.53
  12   2   5    2.55    3.57
  17   2   5  293.54   10.99
  21   2   4  237.90   11.09
  24   2   3   48.26    7.81
  18   3   5   85.23    6.88
  10 -16 -15    0.15    8.80
  10 -16 -16   -2.66    8.92
  11 -16 -15    3.94    9.20
  12 -16 -14   17.31    9.85
  13 -16 -13    1.57    9.24
  13 -16 -14   10.15    9.47
  14 -16 -13    7.79   10.01
  14 -16 -14    4.69    7.45
  15 -16 -13   17.91   10.62
  15 -16 -14   -3.67    9.85
  16 -16 -13    7.01   10.61
  16 -16 -14   -1.83   10.17
  17 -16 -14    5.33   11.71
  17 -16 -15   63.70   10.93
  18 -16 -15    5.25   11.33
  18 -16 -16   40.16   10.35
  19 -16 -16   18.15   12.88
  19 -16 -17    1.23   12.29
  19 -16 -18   15.70   12.76
   7 -15 -13   26.37    6.87
   7 -15 -14   70.37    8.78
   8 -15 -12  137.91   10.51
  10 -15 -11   -0.80    6.87
  11 -15 -10   17.55    8.00
  12 -15 -10    5.37    8.67
  13 -15 -10   12.99    8.95
  14 -15 -10    0.89    5.66
  15 -15 -10    9.21    7.46
  16 -15 -10   36.40   10.24
  17 -15 -10    5.46    8.71
  18 -15 -11   10.69    7.77
  19 -15 -11   11.55   11.02
  20 -15 -12   24.80   11.02
  21 -15 -13    2.12   10.61
  22 -15 -14    9.18   12.79
  22 -15 -15   27.99   10.35
   5 -14 -12    9.37    5.54
   6 -14 -11  208.13   10.80
   7 -14 -10   28.09    6.51
  10 -14  -8  430.18   16.63
  11 -14  -8  146.20   10.41
  17 -14  -8   30.59    8.32
  18 -14  -8   57.22   10.94
  19 -14  -8   42.37   11.33
  20 -14  -9    6.31   10.15
  21 -14 -10   -0.24    7.66
  22 -14 -10   43.84   12.36
  23 -14 -11   11.86   11.15
  23 -14 -12    5.44    8.47
   5 -13  -9   71.10    6.65
   6 -13  -8   69.01    6.98
   8 -13  -7   77.58    8.08
  10 -13  -6    1.88    5.91
  18 -13  -6   20.75    9.91
  19 -13  -6   -4.74    9.35
  20 -13  -7   38.30    9.27
  21 -13  -7  153.94   15.40
  22 -13  -8    2.47   10.36
  23 -13  -9   13.84    8.76
  24 -13 -10  116.62   13.62
  25 -13 -11   25.11   11.92
   3 -12  -9    7.77    3.93
   4 -12  -8    0.73    3.70
   5 -12  -7   51.40    5.67
  11 -12  -4   21.73    7.09
  12 -12  -4    3.70    6.75
  13 -12  -4  283.45   13.66
  14 -12  -4   12.47    5.74
  15 -12  -4   13.18    5.77
  16 -12  -4   29.16    6.80
  17 -12  -4  181.08   13.54
  18 -12  -4    6.10    8.23
  20 -12  -5   50.84   10.41
  23 -12  -7   34.12    9.79
  25 -12  -8   25.61   12.41
  26 -12 -10   -2.41    8.51
   2 -11  -8  426.73   10.45
   3 -11  -7    7.71    3.51
   4 -11  -6   20.56    4.19
  10 -11  -3   15.13    6.30
  18 -11  -3   17.53    6.32
  19 -11  -3  165.05   13.50
  21 -11  -4   -9.29    8.95
  23 -11  -5   12.65   10.71
  24 -11  -6    3.26    8.18
  27 -11  -9   41.93   10.94
   9 -10  -2  155.72    9.73
  19 -10  -2    7.51    5.79
  20 -10  -2   24.79    8.92
  22 -10  -3   41.52   10.21
  24 -10  -4   28.76   11.32
  25 -10  -5  145.13   15.45
  26 -10  -6   -2.88   10.55
  27 -10  -7   22.73   11.73
  28 -10  -8    8.92   12.03
   2  -9  -5   28.90    3.71
   3  -9  -4   10.29    3.36
  19  -9  -1   55.66    7.82
  22  -9  -2   -5.09    8.87
  24  -9  -3   16.86   10.19
  25  -9  -4    2.45    7.72
  19  -8   0    9.00    5.47
  20  -8   0   -3.56    7.29
  22  -8  -1   48.04   10.54
   3  -7  -2   29.14    3.80
  18  -7   1    0.73    4.70
  27  -7  -3   10.30   10.16
  28  -7  -4    2.58   10.17
  29  -7  -5    8.81   11.00
  11  -6   2   99.06    8.09
  12  -6   2  226.91   10.33
  16  -6   2   -1.02    4.28
  17  -6   2   12.49    6.72
  18  -6   2  227.20   12.90
  25  -6  -1   33.03    8.26
  27  -6  -2   -0.23   10.33
  28  -6  -3   57.80   13.42
  30  -6  -5   -7.38   12.35
  20  -5   2   42.74    7.98
  23  -5   1    6.57    7.79
  30  -5  -4   -1.33   11.04
  10  -4   3    0.83    4.74
  22  -4   2   53.52    8.77
  24  -4   1   38.33    9.64
  26  -4   0  245.33   16.35
   8  -3   3    6.41    4.23
  20  -3   3    2.76    4.77
  23  -3   2   -3.61    6.92
  25  -3   1    3.29    8.76
  28  -3  -1   -4.63    9.49
  31  -3  -4   -0.32    8.57
  17  -2   4   65.08    6.45
  18  -2   4   20.60    6.30
  22  -2   3   42.11    7.89
  26  -2   1   -0.93    8.26
  29  -2  -1   14.84   10.35
  30  -2  -2    9.78   11.65
  31  -2  -3   51.59   13.68
  20  -1   4   59.18    7.68
  23  -1   3    2.13    6.28
  25  -1   2   11.63    8.26
   8   0   4   84.84    4.80
  12   1   5   15.71    4.19
  16   1   5    3.42    4.51
  24   1   3   49.47    8.25
  26   1   2    0.76    7.53
  18   2   5   -0.11    4.54
  22   2   4    7.21    5.83
  19   3   5  609.57   15.24
   9 -16 -15   52.10    9.93
  10 -16 -14    2.97    8.94
  11 -16 -13   10.87    9.11
  12 -16 -13    1.14    8.63
  13 -16 -12    0.37    9.13
  14 -16 -12    2.81    9.73
  16 -16 -12   -4.86   10.03
  17 -16 -12   17.69   11.37
  18 -16 -13   -1.35   11.69
  18 -16 -14   61.19   11.02
  19 -16 -14   12.02   11.72
  19 -16 -15   23.77   10.15
  20 -16 -15    5.91   12.36
  20 -16 -16    8.12   11.79
   6 -15 -14    7.59    5.60
   8 -15 -11  310.90   13.93
   9 -15 -11   19.61    5.55
  10 -15 -10  131.57   11.14
  12 -15  -9  365.22   17.07
  13 -15  -9   34.83    9.82
  14 -15  -9    4.38    8.18
  15 -15  -9   19.69    9.38
  16 -15  -9   67.64   11.73
  21 -15 -12   13.97    8.84
  22 -15 -13   10.47    8.94
   4 -14 -13    2.52    4.78
   7 -14  -9  162.52   10.14
  11 -14  -7   -0.35    6.73
  12 -14  -7   59.72    7.70
  16 -14  -7    5.63    7.01
  17 -14  -7    3.00    8.55
  18 -14  -7   60.11   11.15
  20 -14  -8   15.95   10.71
  22 -14  -9  122.85   15.08
  23 -14 -10   -0.44   11.57
  24 -14 -11    2.15   10.59
  24 -14 -12   27.23    9.61
   3 -13 -11   19.18    4.42
   7 -13  -7   59.72    7.30
   9 -13  -6  125.36    9.71
  12 -13  -5    0.64    6.63
  13 -13  -5   77.11    8.50
  14 -13  -5   37.66    7.18
  15 -13  -5   73.35    8.92
  16 -13  -5    7.80    6.97
  18 -13  -5    8.48    9.34
  20 -13  -6   17.88    9.82
  22 -13  -7   19.82   11.18
  23 -13  -8    8.95    8.54
  24 -13  -9    4.64    8.44
  25 -13 -10    5.01    8.71
   2 -12 -10   87.99    5.68
   6 -12  -6   11.94    3.77
  10 -12  -4   -2.90    5.79
  19 -12  -4  130.60   12.98
  20 -12  -4   19.51    9.96
  22 -12  -5   22.34   10.80
  23 -12  -6  109.67   14.44
  24 -12  -7   70.33   11.66
  26 -12  -9   -4.63    8.57
   1 -11  -9  117.63    5.69
   5 -11  -5    0.80    3.74
   9 -11  -3    8.15    4.29
  12 -11  -2   -2.01    6.14
  13 -11  -2   24.80    7.27
  14 -11  -2    3.32    6.60
  16 -11  -2   62.04    9.50
  17 -11  -2   25.39    8.52
  20 -11  -3   73.59   11.66
  22 -11  -4   12.43    7.72
  24 -11  -5   76.44   13.39
  25 -11  -6  169.37   15.13
  26 -11  -7   -4.18    8.42
  27 -11  -8    9.27    9.20
  -1 -10 -10   10.60    2.75
   2 -10  -6    4.38    3.02
   3 -10  -5  547.55   11.88
  11 -10  -1   11.16    6.12
  12 -10  -1  156.22   10.50
  13 -10  -1   23.94    5.57
  14 -10  -1   87.37    8.28
  16 -10  -1   11.48    5.45
  17 -10  -1   11.05    7.53
  18 -10  -1    2.96    7.38
  21 -10  -2   18.00    8.95
  26 -10  -5   -1.65   10.67
  27 -10  -6   41.99   13.33
  28 -10  -7    5.51   11.08
   6  -9  -2   58.74    5.15
   8  -9  -1  826.03   18.15
  21  -9  -1    4.27    8.11
  23  -9  -2    7.43    9.53
  25  -9  -3   56.95   12.76
  26  -9  -4   11.66    8.34
  27  -9  -5    7.76    8.26
  28  -9  -6    5.50    8.30
  29  -9  -7    4.72   11.00
  13  -8   1    5.27    6.02
  14  -8   1    4.11    5.93
  15  -8   1   38.67    7.55
  16  -8   1    6.37    6.76
  17  -8   1    8.97    7.17
  21  -8   0    5.35    7.86
  23  -8  -1   21.93    9.88
  20  -7   1   27.66    8.31
  25  -7  -1   14.19    9.76
  26  -7  -2   15.03    8.07
  22  -6   1  183.80   12.55
  24  -6   0    9.43    6.84
  26  -6  -1  154.84   14.80
   8  -5   2   10.33    3.69
  12  -5   3   -0.12    5.11
  13  -5   3   31.51    5.15
  14  -5   3   42.60    5.79
  15  -5   3    6.92    4.35
  27  -5  -1    8.98   10.41
   4  -4   1  296.29    7.97
   9  -4   3    9.03    4.80
  20  -4   3   37.45    7.75
  23  -4   2   -3.19    8.05
  25  -4   1   12.64    8.68
  28  -4  -1   48.81   11.65
  29  -4  -2   36.59    9.92
  30  -4  -3   10.21    8.96
  31  -4  -4   55.20   13.58
   5  -3   2    1.26    3.00
  14  -3   4   11.42    4.08
  15  -3   4   13.59    4.23
  16  -3   4    2.96    5.26
  17  -3   4   95.49    8.70
  24  -3   2   88.49   11.01
  26  -3   1   95.82   11.96
  30  -3  -2   -1.25   10.41
  19  -2   4   14.58    6.36
  25  -2   2   -4.04    7.66
  21  -1   4    6.50    5.92
  27  -1   1    8.58    6.94
  30  -1  -1    2.57    9.77
  31  -1  -2    9.91   11.34
  12   0   5    3.63    4.06
  14   0   5   -1.46    2.92
  16   0   5   -8.34    4.19
  24   0   3   -3.22    7.32
  26   0   2   68.73   10.34
  11   1   5   34.34    4.50
  22   1   4    4.07    5.72
  10   2   5   42.71    4.26
  19   2   5   14.75    5.27
  20   3   5   33.59    6.77
  13 -17 -16   24.27   11.21
  14 -17 -16   24.35   11.69
  14 -17 -17    0.28   12.11
  15 -17 -16   -0.20   11.15
  15 -17 -17   23.62   12.75
  16 -17 -16   15.48   11.99
  16 -17 -17    2.23   12.36
  16 -17 -18   45.73   14.26
  17 -17 -17   16.06   13.37
  17 -17 -18    6.98   12.88
   9 -16 -14   18.22    8.52
  10 -16 -13   -0.24    8.09
  12 -16 -11   97.30   12.06
  12 -16 -12   14.09    7.29
  13 -16 -11   28.46   10.43
  14 -16 -11   70.17   12.24
  15 -16 -11   11.46   10.29
  16 -16 -11   -3.79   10.37
  17 -16 -11    4.49   10.67
  18 -16 -12   15.59   11.49
  19 -16 -12   15.99   11.71
  19 -16 -13   -6.12    8.19
  20 -16 -13   37.16   14.07
  20 -16 -14   26.85   10.34
  21 -16 -14   33.58   13.92
  21 -16 -15   19.75   12.49
   6 -15 -13   14.22    6.36
   7 -15 -12   30.90    5.66
   9 -15 -10    7.08    6.67
  10 -15  -9   41.61    8.49
  11 -15  -9    4.49    5.36
  15 -15  -8   -5.99    8.42
  21 -15 -10   -9.12   10.28
   4 -14 -12   53.24    6.04
   5 -14 -11    6.98    5.03
  10 -14  -7   -1.47    6.37
  16 -14  -6   80.89   11.16
  17 -14  -6   19.50    9.95
  19 -14  -7   21.44    8.55
  20 -14  -7   10.15   11.11
  21 -14  -8   20.94    8.86
  22 -14  -8  125.27   15.38
  23 -14  -9   -7.38   11.42
  24 -14 -10   32.94   13.15
  25 -14 -11    7.53   12.24
   4 -13  -9  170.35    8.40
   5 -13  -8  249.15   10.20
   8 -13  -6    6.42    5.54
  14 -13  -4   10.33    7.70
  15 -13  -4  331.15   16.94
  16 -13  -4  108.27   12.18
  20 -13  -5   14.22   10.25
  21 -13  -6   -7.63    7.49
  23 -13  -7   12.60   11.12
  25 -13  -9   26.10   10.17
   3 -12  -8   22.08    4.18
   4 -12  -7    5.66    3.86
   7 -12  -5   52.37    5.72
  12 -12  -3    5.13    6.66
  13 -12  -3  119.50    9.65
  14 -12  -3   -0.08    4.89
  15 -12  -3   30.45    6.77
  17 -12  -3    9.18    8.71
  18 -12  -3  183.13   14.06
  21 -12  -4   19.44    9.50
  23 -12  -5   36.96   11.96
  24 -12  -6   39.93   10.49
  26 -12  -8    6.48    9.17
   8 -11  -3   23.60    4.79
  11 -11  -2    3.44    4.48
  18 -11  -2   20.43    7.52
  19 -11  -2    5.11    8.12
  21 -11  -3   80.97    9.93
  22 -11  -3   17.85   10.35
  23 -11  -4   55.73   10.41
  24 -11  -4   59.97   12.98
  25 -11  -5   36.76   12.28
  26 -11  -6    5.14   11.15
  27 -11  -7   19.70   12.33
   4 -10  -4   70.91    5.46
  10 -10  -1   40.99    7.09
  19 -10  -1   27.37    9.33
  22 -10  -2   67.51   12.07
  24 -10  -3   37.11   11.54
  25 -10  -4   15.90    8.72
  27 -10  -5    7.12   11.09
  28 -10  -6   43.12   12.68
   7  -9  -1  296.33   10.91
  24  -9  -2   28.21   10.78
  26  -9  -3    3.73   10.35
  28  -9  -5    2.42   10.86
  29  -9  -6   11.75   11.93
  11  -8   1    6.94    5.86
  18  -8   1    8.69    5.52
  19  -8   1    7.47    7.58
  22  -8   0    7.37    8.29
   4  -7  -1   43.19    3.93
  12  -7   2  127.17    9.29
  13  -7   2    2.77    4.30
  15  -7   2   15.15    5.17
  16  -7   2    9.68    5.04
  17  -7   2    9.07    6.91
  18  -7   2   14.61    7.27
  27  -7  -2   21.76   10.59
  28  -7  -3   18.38    8.85
  29  -7  -4   50.44   11.22
  30  -7  -5   48.35   11.69
  21  -6   2  104.86   10.74
  23  -6   1   80.90    9.70
  25  -6   0    1.88    7.51
  27  -6  -1   38.94   11.90
  28  -6  -2    7.75   11.05
  29  -6  -3   -2.16    8.28
  30  -6  -4   30.49   10.46
   5  -5   1    4.10    2.56
   7  -5   2  171.93    8.01
  11  -5   3    5.37    3.79
  19  -5   3   11.44    6.64
  22  -5   2   49.48    7.51
  28  -5  -1  123.76   14.57
  29  -5  -2   11.54   10.97
  30  -5  -3    7.65   12.05
   6  -4   2  113.18    5.67
  21  -4   3  184.30   12.23
  24  -4   2    5.09    8.72
  26  -4   1   19.58    9.93
  27  -4   0    2.59    7.43
  30  -4  -2   38.77   12.19
  11  -3   4    9.53    4.92
  25  -3   2    4.55    8.68
  29  -3  -1   27.26    8.88
   6  -2   3   17.38    3.44
   9  -2   4  152.65    7.52
  20  -2   4   57.60    6.74
  23  -2   3   11.62    5.32
  27  -2   1   -1.18    6.50
  30  -2  -1   -5.39   11.01
  31  -2  -2    9.12   11.76
  13  -1   5  362.70   12.03
  14  -1   5   40.36    5.77
  15  -1   5   76.64    6.99
  26  -1   2    8.28    8.35
  28  -1   1   -5.91    8.60
  18   0   5    9.77    5.27
  22   0   4    2.23    4.19
  28   0   1   -1.42    6.69
  10   1   5   16.93    3.91
  23   1   4   24.69    7.04
  25   1   3    4.38    7.32
  20   2   5   53.03    6.95
  23   2   4  107.54    9.34
  12 -17 -15    0.84    9.96
  12 -17 -16   -4.58   10.30
  13 -17 -14   14.35   10.62
  13 -17 -15   49.88   11.91
  14 -17 -14    1.59   10.25
  14 -17 -15   20.72   11.46
  15 -17 -14   -5.48   10.08
  15 -17 -15  145.25   13.97
  16 -17 -14   11.22   11.23
  16 -17 -15   31.14   11.98
  17 -17 -14   25.89   12.01
  17 -17 -15    1.76   11.19
  17 -17 -16    0.72    8.95
  18 -17 -15   -1.34   11.27
  18 -17 -16    6.76   12.45
  18 -17 -17    8.58   12.35
  18 -17 -18    4.38   10.53
  19 -17 -16   24.92   13.41
   8 -16 -14   10.93    7.62
   9 -16 -12    9.68    7.30
   9 -16 -13   15.67    5.97
  10 -16 -12    1.66    5.37
  13 -16 -10   -0.64    9.49
  14 -16 -10  179.87   15.28
  15 -16 -10   -0.67    9.58
  16 -16 -10   38.71   11.59
  17 -16 -10   -3.96   11.23
  18 -16 -10   10.86   10.27
  18 -16 -11    9.38    8.96
  19 -16 -11    2.89   11.31
  20 -16 -11   22.66   11.48
  20 -16 -12   72.91   12.21
  21 -16 -12   28.96   12.67
  21 -16 -13   10.47    9.80
  22 -16 -13   24.54   12.92
   6 -15 -12   36.55    6.78
   7 -15 -11    5.47    5.97
   9 -15  -9   58.08    8.68
  11 -15  -8   38.66    8.45
  12 -15  -8   26.14    6.58
  14 -15  -7   33.80    9.72
  20 -15  -9   -4.10    7.64
  21 -15  -9   61.85   13.77
  22 -15 -10   42.46   12.51
  23 -15 -11    7.77   11.00
   5 -14 -10    2.30    4.84
   7 -14  -8   32.60    6.65
   9 -14  -7    6.76    4.73
  11 -14  -6  266.80   14.04
  19 -14  -6   -4.57    9.77
  20 -14  -6    1.26   10.23
  21 -14  -7   -1.41    7.93
  22 -14  -7   -0.78   10.79
  23 -14  -8   73.11   14.73
  24 -14  -9   70.70   14.05
  25 -14 -10    1.44   11.84
   3 -13 -10   63.97    5.61
   6 -13  -7   41.69    5.22
   7 -13  -6   16.53    5.83
   9 -13  -5  854.93   21.16
  11 -13  -4    3.49    6.58
  12 -13  -4    2.41    6.60
  13 -13  -4   15.38    5.77
  17 -13  -4  176.47   13.15
  18 -13  -4   43.76   10.64
  19 -13  -4   51.31   11.51
  21 -13  -5   10.71   10.70
  23 -13  -6   12.51   12.11
  24 -13  -7   -0.86    8.55
  25 -13  -8   19.65    9.72
  26 -13  -9   13.34   12.42
   2 -12  -9  345.98    9.68
   5 -12  -6    1.25    2.80
   6 -12  -5   44.91    5.81
  10 -12  -3   23.90    6.89
  11 -12  -3    3.94    4.59
  19 -12  -3    8.66    6.41
  20 -12  -3    0.40    8.57
  25 -12  -6    1.69   11.56
  26 -12  -7   40.10   10.85
  27 -12  -8   28.06   12.92
   2 -11  -7  145.93    6.47
   3 -11  -6   21.49    3.94
   9 -11  -2   15.75    6.14
  10 -11  -2   30.73    5.60
  13 -11  -1   16.08    7.01
  14 -11  -1  119.54   10.70
  15 -11  -1   66.07    9.47
  17 -11  -1   70.94   10.21
  21 -11  -2   -0.53    8.56
  23 -11  -3   -5.07   10.74
  25 -11  -4   75.69   13.72
  26 -11  -5    0.36   11.91
  27 -11  -6    0.42   11.19
  28 -11  -7    6.19   12.12
   7 -10  -2  682.22   15.86
   9 -10  -1   -0.20    5.46
  13 -10   0    4.08    6.22
  14 -10   0   51.25    8.25
  16 -10   0    4.86    7.14
  17 -10   0    1.67    7.21
  21 -10  -1   18.46    9.72
  23 -10  -2    0.15    7.48
  25 -10  -3   77.67   13.38
  26 -10  -4   13.98    8.85
   5  -9  -2   25.84    3.78
  14  -9   1   46.73    7.88
  16  -9   1   26.35    7.69
  17  -9   1   11.28    7.40
  23  -9  -1   10.59    7.60
  25  -9  -2   44.18   11.73
   1  -8  -4   18.73    3.07
  20  -8   1  132.96   11.28
  21  -8   1   11.79    8.83
  28  -8  -3   37.98   11.93
  29  -8  -4    8.97   11.95
  11  -7   2  170.92    9.26
  19  -7   2  305.44   15.35
  26  -7  -1    4.31    7.37
  28  -7  -2    7.85   11.41
  29  -7  -3   35.05   13.60
  30  -7  -4   -2.36   12.66
   6  -6   1   14.93    3.38
  12  -6   3  448.53   14.79
  13  -6   3  145.92    9.77
  14  -6   3   54.77    6.45
  15  -6   3   47.90    6.35
  16  -6   3   96.10    8.25
  17  -6   3  125.25   10.46
  22  -6   2  108.67   11.46
  24  -6   1   20.92    9.87
  26  -6   0  149.86   14.84
  29  -6  -2   21.40   12.07
  30  -6  -3    2.16   12.53
  10  -5   3    8.24    3.84
  20  -5   3   10.21    7.10
  23  -5   2   24.60    7.55
  25  -5   1   28.64    8.45
  16  -4   4    6.69    4.26
  17  -4   4    5.48    6.03
  18  -4   4   15.35    6.54
  22  -4   3   57.69    9.35
  28  -4   0    4.30    9.90
  29  -4  -1    5.44    8.28
  10  -3   4   14.94    4.81
  20  -3   4   15.02    6.91
  23  -3   3   26.71    6.47
  27  -3   1   42.39   10.40
  30  -3  -1   32.30   12.74
  31  -3  -2   24.33   12.97
  14  -2   5    9.31    5.05
  15  -2   5    3.86    4.89
  16  -2   5   30.67    6.16
  24  -2   3   46.23    9.14
  26  -2   2    6.96    8.37
  28  -2   1    2.68    9.35
  29  -2   0    7.72   10.10
  12  -1   5   21.10    4.86
  18  -1   5   19.32    5.90
  22  -1   4    6.26    4.45
  25  -1   3   -5.90    7.53
  27  -1   2    0.82    8.39
  20   0   5    4.37    5.65
  21   2   5   20.72    6.03
  11 -17 -14    4.72    9.74
  11 -17 -15   12.20   10.05
  12 -17 -13   23.45   10.48
  12 -17 -14   -4.44    9.57
  13 -17 -13   57.97   11.59
  14 -17 -12    1.77    9.98
  14 -17 -13   39.00   11.24
  15 -17 -12   12.75   11.12
  15 -17 -13   32.94   11.58
  16 -17 -12   23.68   11.83
  16 -17 -13   42.83   12.28
  17 -17 -13   16.24   11.66
  18 -17 -14   -3.98    8.78
  19 -17 -14   20.47   12.65
  19 -17 -15    2.92    9.14
  20 -17 -15    3.32   13.15
   8 -16 -13   35.03    8.58
   9 -16 -11   32.44    8.13
  10 -16 -11  653.18   20.67
  11 -16 -10   -0.55    8.56
  12 -16 -10   33.03    7.55
  13 -16  -9   -5.53    8.87
  14 -16  -9   66.90   11.80
  17 -16  -9   -2.36   10.15
  18 -16  -9   24.95   11.27
  19 -16 -10    4.93   10.23
  21 -16 -11   13.84   11.58
  22 -16 -12   37.16   12.65
   5 -15 -13   -0.17    4.18
   6 -15 -11  285.74   12.32
   7 -15 -10   15.11    6.14
   8 -15  -9  209.60   11.96
  10 -15  -8    6.44    7.14
  12 -15  -7    9.33    7.79
  13 -15  -7   47.68    7.61
  17 -15  -7    4.03    7.50
  18 -15  -7    5.70    9.50
  19 -15  -7    5.17   10.36
  20 -15  -8   70.12   11.41
  21 -15  -8   -1.65   11.49
  22 -15  -9   42.02   12.54
  23 -15 -10    6.79    8.64
  24 -15 -11  129.71   16.00
   4 -14 -11  147.38    8.14
   8 -14  -7    9.79    4.60
   9 -14  -6   61.82    8.18
  10 -14  -6   10.97    5.20
  13 -14  -5  353.42   16.00
  14 -14  -5   14.83    6.22
  16 -14  -5    5.32    7.11
  17 -14  -5   27.84    7.64
  18 -14  -5   42.65   11.31
  19 -14  -5   -3.64    9.92
  21 -14  -6    2.47   10.77
  23 -14  -7  112.60   15.41
  24 -14  -8   66.77   13.88
  25 -14  -9    5.62   11.53
   2 -13 -11  494.03   12.00
   5 -13  -7    6.63    4.38
   8 -13  -5   23.42    6.29
  14 -13  -3   74.02   10.18
  15 -13  -3    9.18    7.97
  16 -13  -3   10.90    8.96
  17 -13  -3   56.51   10.44
  20 -13  -4   25.77   10.83
  21 -13  -4   16.48   10.76
  22 -13  -5   21.35    9.29
  23 -13  -5   -0.33   10.77
  24 -13  -6   20.67   12.35
  25 -13  -7   14.44    9.50
  26 -13  -8   27.61   10.43
   9 -12  -3   36.53    7.05
  12 -12  -2    1.40    6.53
  13 -12  -2    8.22    6.88
  14 -12  -2    8.83    5.42
  15 -12  -2   55.14    7.89
  16 -12  -2   44.40    7.64
  17 -12  -2   34.45    8.17
  18 -12  -2   13.12    9.31
  19 -12  -2    0.65    9.05
  21 -12  -3    3.78    7.73
  23 -12  -4  265.90   17.56
  25 -12  -5   37.73   13.40
  26 -12  -6   11.52   12.22
  27 -12  -7    5.60   11.91
   1 -11  -8    4.47    2.87
   5 -11  -4   -1.34    3.66
  11 -11  -1   -2.23    5.86
  12 -11  -1   14.83    5.11
  18 -11  -1  133.10   11.20
  22 -11  -2    1.82    9.33
  24 -11  -3   68.20   13.23
  27 -11  -5   77.32   14.47
  28 -11  -6    1.13   11.02
   6 -10  -2 1147.84   19.54
   8 -10  -1  501.25   14.79
  12 -10   0  336.20   13.63
  18 -10   0  169.99   11.96
  19 -10   0    6.11    7.98
  22 -10  -1    7.50    9.98
  24 -10  -2   50.04   10.07
  26 -10  -3   -8.63   10.25
  27 -10  -4   64.54   13.74
  28 -10  -5   22.56    9.57
  12  -9   1   33.68    6.87
  13  -9   1   58.20    6.81
  18  -9   1   63.92    8.14
  24  -9  -1   23.60    8.58
  26  -9  -2   18.26   11.48
  14  -8   2    3.17    6.30
  15  -8   2    6.27    4.76
  17  -8   2   13.35    7.28
  18  -8   2    6.74    7.31
  22  -8   1   53.82   11.11
  27  -8  -2    0.53    7.77
   2  -7  -2  782.71   12.20
  24  -7   1  145.85   13.32
  27  -7  -1    7.93   10.88
  11  -6   3  526.20   15.47
  20  -6   3   46.59    8.64
  23  -6   2  127.07   12.87
  25  -6   1   28.52   10.45
  27  -6   0    2.27   10.38
  28  -6  -1   24.88    9.43
   9  -5   3   -3.39    4.59
  14  -5   4   10.73    5.92
  21  -5   3    7.47    5.40
  22  -5   3  144.75   12.05
  26  -5   1    9.07   10.31
  29  -5  -1   -1.81   10.84
  30  -5  -2   19.20    9.76
  31  -5  -3   -8.59    8.71
  11  -4   4   23.04    5.51
  19  -4   4    0.38    4.45
  20  -4   4    1.39    6.61
  23  -4   3    2.74    8.27
  25  -4   2    2.06    6.86
  27  -4   1    3.47    9.91
  30  -4  -1   12.29   11.08
  31  -4  -2   12.41   12.27
  21  -3   4   -0.05    6.59
  24  -3   3    2.36    8.20
  26  -3   2    1.97    8.76
  28  -3   1    2.07    9.46
   8  -2   4   17.90    4.22
  12  -2   5    4.91    4.37
  13  -2   5  110.06    7.77
  17  -2   5  265.20   11.50
  18  -2   5    1.47    5.65
  22  -2   4    2.25    4.57
  25  -2   3   -0.44    7.75
  27  -2   2    5.30    8.91
  31  -2  -1    1.87   11.29
  11  -1   5   28.68    4.83
  19  -1   5   98.40    7.68
  20  -1   5   26.38    6.50
  23  -1   4   18.63    7.25
  29  -1   1   12.01    9.78
  10   0   5    3.78    3.58
  24   0   4    2.54    7.07
  26   0   3    4.35    8.10
  21   1   5  102.82    8.64
  22   2   5    4.99    5.89
  14   3   6   18.18    4.82
  15   3   6    2.06    3.87
  16   3   6    1.86    3.99
  15   4   6   37.99    5.17
  16   4   6   33.11    5.31
  11 -17 -13    0.67    8.93
  12 -17 -12  118.92   13.03
  14 -17 -11    5.14   10.13
  15 -17 -11   14.34   11.14
  16 -17 -11   63.11   13.39
  17 -17 -11   16.53   11.74
  17 -17 -12   24.64    9.86
  19 -17 -12    5.35   12.71
  19 -17 -13   -2.99    8.76
  20 -17 -13    5.63   12.05
  20 -17 -14    4.57    9.09
   7 -16 -13   10.04    7.01
   8 -16 -12   14.30    5.34
  10 -16 -10   59.29    9.58
  11 -16  -9  138.50   12.25
  12 -16  -9   83.41   10.18
  14 -16  -8   51.74   11.28
  15 -16  -8   36.94    9.93
  16 -16  -8   50.85   10.82
  17 -16  -8   50.24   12.00
   5 -15 -12    7.37    5.41
  10 -15  -7   -1.95    6.47
  11 -15  -7   11.03    5.53
  16 -15  -6    2.20    9.45
  17 -15  -6   -9.01    9.24
  21 -15  -7    3.95   10.80
  22 -15  -8   50.28   12.93
  23 -15  -9   10.56    8.90
  24 -15  -9   74.40   14.37
  24 -15 -10   35.79   10.28
   4 -14 -10  243.68    9.87
   5 -14  -9   24.32    5.41
   6 -14  -8   80.83    7.35
   7 -14  -7    1.45    5.34
  10 -14  -5   55.60    8.26
  14 -14  -4    0.88    7.75
  15 -14  -4   79.25   11.17
  16 -14  -4   10.47    8.87
  20 -14  -5    1.96    6.73
  21 -14  -5    1.00   10.61
  23 -14  -6  -11.12   10.50
  24 -14  -7   48.08   13.29
  25 -14  -8   -2.18   11.51
   3 -13  -9   19.31    4.30
   4 -13  -8  219.73    8.66
   6 -13  -6   32.62    5.81
   7 -13  -5   43.06    6.44
  12 -13  -3   -0.54    6.78
  18 -13  -3    6.18    7.32
  19 -13  -3   23.49    9.67
  20 -13  -3    3.28   10.10
  22 -13  -4    0.00   11.72
  24 -13  -5   10.46   12.00
  25 -13  -6    6.64   11.89
  26 -13  -7   14.63   12.33
   3 -12  -7  117.61    6.53
   4 -12  -6   56.42    5.34
   5 -12  -5   23.39    4.70
  11 -12  -2   45.90    8.05
  20 -12  -2   24.68    9.76
  21 -12  -2   43.87   11.58
  23 -12  -3   16.86   11.52
  24 -12  -4    1.36    8.48
  26 -12  -5    5.10   12.47
  10 -11  -1   49.24    7.61
  20 -11  -1    1.71    7.15
  21 -11  -1  129.28   13.54
  23 -11  -2    5.69   10.56
  25 -11  -3   30.40   11.97
  26 -11  -4   14.51    9.26
   2 -10  -5   28.10    3.74
   3 -10  -4   96.49    5.68
  10 -10   0 1038.43   22.40
  20 -10   0   -6.89    5.09
  21 -10   0    5.14    8.80
  23 -10  -1   30.90    9.04
  25 -10  -2   39.86    9.92
  27 -10  -3    1.63   11.01
  28 -10  -4   18.72   12.51
  29 -10  -5    6.33   12.60
  11  -9   1   -0.40    4.08
  20  -9   1  321.65   16.45
  21  -9   1    7.23    9.09
  25  -9  -1   -5.30    7.17
  11  -8   2  194.61   10.93
  19  -8   2   15.71    5.98
  20  -8   2   -5.20    7.99
  28  -8  -2   -0.31   10.60
  29  -8  -3   27.01   10.41
  30  -8  -4    5.99    9.76
   3  -7  -1   42.11    4.20
  13  -7   3    8.88    6.25
  14  -7   3  138.47   10.29
  15  -7   3  177.81   10.57
  16  -7   3   52.75    7.05
  17  -7   3   60.22    8.78
  18  -7   3   11.61    7.29
  25  -7   1   11.24   10.29
  28  -7  -1   -5.46   11.01
  29  -7  -2   12.27   12.01
  30  -7  -3   12.88    9.54
   5  -6   1  101.06    6.02
  10  -6   3  109.12    8.03
  21  -6   3   -2.78    6.74
  24  -6   2   20.58    9.76
  29  -6  -1   -3.04   10.80
  30  -6  -2   -8.16   11.88
   4  -5   1   -0.03    2.99
   6  -5   2 1146.56   16.87
  12  -5   4   -1.64    5.14
  13  -5   4  125.94    8.28
  18  -5   4   -3.49    5.96
  19  -5   4  102.88   10.08
  23  -5   3   72.01   10.95
  25  -5   2   12.40    9.86
  27  -5   1   -0.43   10.10
  31  -5  -2   13.83   12.10
   5  -4   2   21.58    3.02
   7  -4   3   14.87    4.43
  21  -4   4   83.80    9.90
  24  -4   3   -2.77    8.55
  26  -4   2    7.85    9.46
  28  -4   1   57.07   12.10
  29  -4   0    2.77   10.50
   6  -3   3    9.53    3.55
  13  -3   5   58.17    6.79
  14  -3   5   19.31    5.63
  15  -3   5   23.68    5.89
  16  -3   5   22.52    6.15
  17  -3   5  549.47   17.05
  18  -3   5   95.41    9.14
  22  -3   4   32.72    8.02
  25  -3   3   -0.02    8.19
  27  -3   2    7.88    9.16
  31  -3  -1    4.02   11.92
  11  -2   5   11.63    4.50
  19  -2   5   12.59    4.76
  20  -2   5   45.96    7.63
  23  -2   4  124.66    9.64
  29  -2   1   17.87   10.35
  30  -2   0   11.16    8.31
  10  -1   5   17.04    4.18
  21  -1   5  101.45    9.08
  24  -1   4    0.10    7.48
  26  -1   3    9.20    8.71
  22   0   5    0.31    5.88
  14   1   6   60.14    6.06
  15   1   6  107.36    7.60
  16   1   6   24.32    5.57
  17   1   6  170.66    9.32
  22   1   5   -2.58    5.80
  13   2   6  102.42    6.92
  14   2   6    0.83    3.92
  15   2   6    0.80    4.15
  17   2   6    4.03    4.45
  18   2   6    3.42    4.64
  13   3   6   64.37    5.14
  17   3   6    0.24    4.05
  18   3   6   17.56    4.76
  13   4   6  131.83    6.47
  14   4   6   30.88    4.15
  14   5   6   12.12    3.85
  14 -18 -15    7.68   11.40
  14 -18 -16   -2.94   10.99
  15 -18 -15   -8.23   11.27
  15 -18 -16   37.46   13.84
  16 -18 -14   39.11   13.14
  16 -18 -15   43.06   14.56
  16 -18 -16    9.72   13.25
  17 -18 -15   25.65   14.18
  17 -18 -16    9.36   13.40
  17 -18 -17  -10.70   11.94
  18 -18 -15   28.09   13.43
  18 -18 -16    5.63   13.67
   9 -17 -14   26.17    9.34
  10 -17 -12    2.81    8.54
  10 -17 -13   37.34   10.31
  11 -17 -12   12.11    9.47
  12 -17 -11   65.31   11.52
  13 -17 -11    5.72    7.64
  14 -17 -10  120.79   14.30
  16 -17 -10   10.57   11.45
  17 -17 -10   -3.32   11.99
  18 -17 -10   63.49   13.97
  18 -17 -11   30.24   10.26
  19 -17 -11    3.83   11.88
  20 -17 -11   20.01   12.44
  20 -17 -12   76.99   12.76
  21 -17 -12   -2.48   13.22
  21 -17 -13    3.14    9.42
   7 -16 -12   33.39    7.71
   8 -16 -11   75.95    7.86
   9 -16 -10   18.59    5.77
  12 -16  -8   45.51    9.54
  15 -16  -7   42.27   10.81
  20 -16  -8   64.36   13.57
  22 -16  -9   43.47   13.13
  23 -16 -10    8.63   11.45
   5 -15 -11   36.72    6.16
   7 -15  -9   48.31    6.19
   9 -15  -7    1.43    6.47
  11 -15  -6    8.88    7.50
  12 -15  -6   89.99    9.13
  16 -15  -5   16.37    9.94
  17 -15  -5   22.91   10.01
  19 -15  -6   -1.23    7.89
  21 -15  -6   22.60   11.99
  22 -15  -7   22.51   12.00
  23 -15  -8   -6.16    8.20
  24 -15  -8   45.93   13.34
  25 -15  -9   57.74   14.88
   3 -14 -11  112.87    7.41
   8 -14  -6  278.39   12.26
   9 -14  -5   27.43    7.17
  12 -14  -4   35.37    8.48
  13 -14  -4    8.17    5.62
  18 -14  -4    3.41    6.53
  20 -14  -4   -2.10   10.31
  22 -14  -5   68.54   13.76
  24 -14  -6   31.51   13.00
  25 -14  -7   18.38   12.52
   2 -13 -10   66.27    5.22
   8 -13  -4   32.15    6.70
  10 -13  -3    4.14    6.45
  11 -13  -3    1.51    4.73
  14 -13  -2   24.59    8.33
  15 -13  -2   81.83   10.81
  16 -13  -2  278.07   16.35
  21 -13  -3   -2.60   10.12
  23 -13  -4   15.42   11.87
  25 -13  -5  293.77   21.33
  26 -13  -6    3.36   11.98
   6 -12  -4   54.40    6.10
  10 -12  -2   -2.19    4.20
  15 -12  -1  160.82   11.60
  16 -12  -1   23.04    6.58
  17 -12  -1  132.85   11.28
  22 -12  -2   -1.55    9.73
  24 -12  -3   -1.11   10.95
  27 -12  -5   11.83   12.03
   2 -11  -6    3.76    2.96
   3 -11  -5   -1.25    3.08
   4 -11  -4   10.49    3.86
   7 -11  -2  201.85    9.83
   9 -11  -1   60.41    7.60
  24 -11  -2   88.33   12.16
  26 -11  -3   43.95   12.82
  27 -11  -4    1.01    8.71
  28 -11  -5   16.74    9.52
   9 -10   0   16.05    6.06
  15 -10   1    8.83    5.14
  16 -10   1   16.82    5.86
  17 -10   1    6.96    5.71
  18 -10   1    2.53    7.72
  19 -10   1   27.04    9.57
  22 -10   0  133.16   12.17
  24 -10  -1   -1.06    7.72
  26 -10  -2   10.28   10.98
  14  -9   2  135.40   10.59
  15  -9   2   28.79    7.44
  16  -9   2   69.74    9.24
  17  -9   2   42.71    8.65
  18  -9   2    3.54    7.58
  22  -9   1   37.31   10.56
  29  -9  -3   -4.06   11.02
  26  -8   0   39.32   11.99
  29  -8  -2    3.47   12.20
  30  -8  -3   -2.37   13.30
  11  -7   3   87.30    8.21
  12  -7   3    0.45    4.01
  23  -7   2   17.20    7.54
  30  -7  -2   12.34   12.42
  14  -6   4   56.04    7.80
  15  -6   4   64.10    8.29
  16  -6   4   61.00    8.50
  25  -6   2    8.39   10.18
  27  -6   1   47.30   12.17
  28  -6   0   40.94   10.23
   8  -5   3  104.32    6.37
  20  -5   4    3.58    7.01
  21  -5   4   32.28    8.29
  24  -5   3   -0.01    9.19
  26  -5   2   12.35   10.06
  30  -5  -1    1.02    8.71
  15  -4   5   -0.39    5.43
  16  -4   5    7.34    5.76
  17  -4   5    1.65    5.95
  22  -4   4    0.04    7.24
  25  -4   3   -1.68    8.75
  27  -4   2    6.98    9.64
  30  -4   0   13.98   11.56
   8  -3   4    5.80    4.13
  19  -3   5  604.86   18.76
  26  -3   3    2.71    8.50
  29  -3   1   30.08   11.48
  21  -2   5   20.98    6.90
  24  -2   4   50.62    9.72
  26  -2   3    9.66    6.95
  28  -2   2   17.34    9.80
  22  -1   5    0.40    6.14
  25  -1   4   23.22    8.97
  27  -1   3    6.35    8.93
  14   0   6  112.67    7.57
  16   0   6   10.01    5.18
  18   0   6   -4.92    4.93
  13   1   6  147.05    7.60
  18   1   6    8.36    5.28
  19   1   6  485.78   14.96
  23   1   5   83.70    8.79
  12   2   6   31.36    5.00
  19   2   6    9.28    5.12
  12   3   6   32.56    4.55
  13   5   6   71.34    4.82
  12 -18 -14    7.36   10.50
  13 -18 -14   -6.27   10.25
  13 -18 -15   20.50    9.44
  14 -18 -13    5.74   11.14
  14 -18 -14    0.45   11.11
  15 -18 -13   10.74   11.25
  15 -18 -14   21.83    9.84
  16 -18 -13   -5.60   11.23
  17 -18 -13    1.07   12.38
  17 -18 -14   26.19   10.36
  18 -18 -13    6.03   12.17
  18 -18 -14    1.77   12.17
  19 -18 -15    8.82   12.61
   9 -17 -12   27.00    8.98
   9 -17 -13   -1.48    8.40
  11 -17 -11   14.97    7.45
  12 -17 -10  256.28   16.57
  13 -17 -10    1.87    7.60
  14 -17  -9   -2.12   10.11
  15 -17  -9    8.79   11.22
  16 -17  -9   58.11   12.83
  17 -17  -9   13.42   12.32
  18 -17  -9   71.77   14.13
  19 -17 -10   -2.28    8.85
  20 -17 -10   25.09   13.35
  21 -17 -11   23.55   12.94
  22 -17 -11   53.89   14.21
   7 -16 -11    1.21    6.17
   8 -16 -10  933.13   23.19
   9 -16  -9   76.70    9.40
  11 -16  -8    8.87    5.91
  12 -16  -7   44.02   10.12
  13 -16  -7   36.19    9.65
  19 -16  -7   16.35   11.57
  20 -16  -7   40.44   12.49
  21 -16  -8   41.51   10.66
  22 -16  -8   14.37   11.91
  23 -16  -9   11.76   12.27
   6 -15  -9  624.45   16.92
   7 -15  -8  133.48    9.53
  10 -15  -6   33.90    7.97
  18 -15  -5   25.63    8.99
  19 -15  -5   27.98   11.51
  20 -15  -5   10.79   11.07
  22 -15  -6   40.19   12.98
  23 -15  -7   16.66    9.59
  24 -15  -7    3.28   11.76
  25 -15  -8   27.59   12.88
   4 -14  -9   80.07    6.58
   5 -14  -8    9.50    4.51
   6 -14  -7   40.96    5.19
   7 -14  -6  307.66   12.70
  13 -14  -3   61.81    9.78
  14 -14  -3   -0.09    7.66
  15 -14  -3   64.55   11.18
  16 -14  -3   31.05    9.90
  17 -14  -3   18.93    9.92
  18 -14  -3    0.67    8.76
  19 -14  -3    6.25   10.22
  22 -14  -4   -0.11   11.06
  23 -14  -5  125.53   14.07
  25 -14  -6   10.78   13.34
  26 -14  -7   15.22   12.64
   3 -13  -8    2.56    3.74
   4 -13  -7  147.58    7.61
   5 -13  -6   53.26    5.90
   6 -13  -5    5.55    4.63
  12 -13  -2   45.76    8.58
  13 -13  -2    9.81    5.67
  19 -13  -2   -3.76    7.00
  22 -13  -3   -6.68    7.89
  23 -13  -3   45.41   12.85
  26 -13  -5   14.00   12.50
  27 -13  -6    1.85   12.18
   9 -12  -2   21.32    5.12
  12 -12  -1  295.04   13.74
  20 -12  -1   19.33    8.43
  23 -12  -2   -1.42   10.77
  25 -12  -3    5.05   11.44
  26 -12  -4   32.56   10.45
  28 -12  -5   53.79   13.89
   1 -11  -7   14.95    3.75
  23 -11  -1    1.68    7.95
  24 -11  -1   -2.16   10.63
  25 -11  -2   30.70    9.99
  27 -11  -3   -1.45   11.31
  28 -11  -4    6.20   11.42
   5 -10  -2    6.24    3.02
  11 -10   1    7.13    5.87
  12 -10   1  150.60    9.67
  20 -10   1   27.09    7.44
  21 -10   1   11.03    9.99
  23 -10   0    7.80    7.96
  24 -10   0  136.94   15.12
  25 -10  -1   25.96    9.34
  27 -10  -2   -0.86   11.00
   5  -9  -1  312.56    9.61
  12  -9   2  122.86    9.65
  13  -9   2   13.80    5.03
  19  -9   2    6.31    5.83
  20  -9   2    4.72    8.23
  23  -9   1   13.79   10.26
  28  -9  -2   15.70    9.44
  13  -8   3   11.39    6.52
  14  -8   3   42.71    7.78
  15  -8   3    2.78    4.65
  16  -8   3   76.17    8.12
  18  -8   3    7.32    7.49
  19  -8   3   34.93    8.87
  25  -8   1    0.33    9.58
  27  -8   0   12.37   11.60
  28  -8  -1   93.42   12.94
  22  -7   3    8.72    8.64
  24  -7   2    8.59    7.90
  26  -7   1   -3.79    7.63
  29  -7  -1    5.58    8.91
   3  -6   0    0.09    2.86
  13  -6   4    8.90    4.49
  19  -6   4  206.71   13.01
  20  -6   4   68.05    9.48
  23  -6   3   -1.72    6.64
  26  -6   2   23.68   10.88
  29  -6   0    1.65   11.15
  30  -6  -1    3.69   11.41
  10  -5   4    9.54    5.15
  22  -5   4    0.76    8.52
  25  -5   3   50.29   11.39
  27  -5   2   16.15   10.85
  28  -5   1  138.27   13.56
  31  -5  -1    3.65   12.26
   9  -4   4    4.78    3.27
  18  -4   5   35.19    6.19
  19  -4   5   18.50    7.17
  23  -4   4   15.31    8.87
  29  -4   1   -0.02   10.22
  21  -3   5   92.32    9.74
  24  -3   4   69.47   10.55
  28  -3   2   21.09   10.67
   7  -2   4   -2.16    3.24
  22  -2   5   -1.13    6.27
  25  -2   4   14.93    8.71
  27  -2   3    0.55    8.85
   9  -1   5   73.06    5.46
  15  -1   6  114.14    8.24
  16  -1   6   21.92    5.84
  17  -1   6  176.04   10.04
  18  -1   6    8.40    5.48
  26   0   4   13.42    7.23
  12   1   6   30.88    4.52
  20   1   6    9.60    5.55
  20   2   6   22.40    5.96
  12   4   6   24.55    3.38
  11 -18 -14   27.66   11.03
  12 -18 -13   18.17   11.57
  13 -18 -12    3.48   10.39
  13 -18 -13   13.53    8.80
  14 -18 -12   87.51   13.61
  15 -18 -11   -6.19   10.60
  15 -18 -12   85.38   14.01
  16 -18 -11    7.75   11.70
  16 -18 -12  162.77   15.22
  17 -18 -11   11.47   12.43
  17 -18 -12   20.71   10.37
  18 -18 -12   -1.32   12.25
  19 -18 -12   -5.50   12.75
  19 -18 -13    5.44    9.46
  20 -18 -13   27.02   14.02
   8 -17 -13    9.34    8.18
   9 -17 -11    8.28    7.46
  10 -17 -10    9.42    8.45
  11 -17 -10    3.12    6.65
  14 -17  -8   27.69   10.91
  15 -17  -8   -6.28   10.02
  17 -17  -8   23.66   11.80
  18 -17  -8    6.47   10.78
  19 -17  -9   -1.55    7.94
  20 -17  -9   18.87   11.68
  21 -17 -10    0.50    8.54
  22 -17 -10   70.54   15.27
   6 -16 -12   11.49    6.19
   7 -16 -10   29.04    7.09
   8 -16  -9   55.65    8.23
   9 -16  -8    1.04    6.72
  13 -16  -6   12.62    8.39
  14 -16  -6    6.45    9.14
  18 -16  -6    1.53    9.60
  19 -16  -6   41.28   13.18
  21 -16  -7   -1.95   11.05
  22 -16  -7   24.42   12.65
  23 -16  -8   28.99   12.69
  24 -16  -9  122.68   16.41
   5 -15 -10    9.65    5.22
   9 -15  -6   25.69    7.43
  11 -15  -5    6.39    6.94
  14 -15  -4   -0.79    8.08
  16 -15  -4    3.42    9.63
  17 -15  -4    5.48   10.29
  18 -15  -4   16.07   10.79
  19 -15  -4   41.52   12.18
  21 -15  -5    8.24    8.69
  22 -15  -5    5.55   11.49
  23 -15  -6   11.43    9.49
  25 -15  -7   -5.14   11.97
   3 -14 -10   15.25    4.39
   8 -14  -5   45.01    6.13
   9 -14  -4   59.96    8.07
  20 -14  -3    1.86   10.53
  21 -14  -3   17.58   11.80
  24 -14  -5   25.66   10.44
  25 -14  -5   34.64   13.70
  26 -14  -6    5.69   13.20
   7 -13  -4  135.81    8.16
  11 -13  -2   56.08    7.33
  14 -13  -1  395.43   17.98
  16 -13  -1  291.57   16.92
  17 -13  -1    9.88    8.83
  18 -13  -1  130.40   14.08
  22 -13  -2   65.51   13.63
  24 -13  -3   27.51   13.49
  25 -13  -4  144.58   15.34
  27 -13  -5   32.59   13.61
   2 -12  -7   19.59    3.83
   3 -12  -6   10.43    3.60
   4 -12  -5    1.04    2.50
   5 -12  -4  140.53    7.66
   8 -12  -2   32.39    6.41
  10 -12  -1  128.34   10.18
  14 -12   0  651.96   21.73
  15 -12   0    0.80    7.63
  16 -12   0  149.54   12.98
  17 -12   0   10.13    8.50
  18 -12   0   59.19   11.24
  19 -12   0    2.75    9.61
  22 -12  -1  249.26   18.55
  24 -12  -2   13.34    9.11
   8 -11  -1   39.79    5.39
  14 -11   1  128.65   11.17
  15 -11   1   73.11    9.84
  16 -11   1   83.96    9.16
  17 -11   1   55.73   10.03
  18 -11   1  143.84   13.57
  19 -11   1   93.60   11.80
  25 -11  -1   22.20   11.84
  26 -11  -2   -8.19    7.98
  28 -11  -3   95.79   15.17
   6 -10  -1  333.58   10.64
   8 -10   0 2583.89   31.45
  14 -10   2  170.86   11.97
  15 -10   2   -7.10    6.64
  16 -10   2   31.70    8.38
  17 -10   2   17.18    8.10
  18 -10   2  131.31   12.25
  22 -10   1    6.93    9.29
  25 -10   0    9.79   10.94
  26 -10  -1  -10.33    7.80
  11  -9   2    0.70    4.18
  21  -9   2   26.72    8.03
  22  -9   2    6.23    9.75
  28  -9  -1    7.17   11.33
  29  -9  -2    4.04   12.38
  24  -8   2   52.29   11.42
  26  -8   1   54.27   13.55
  29  -8  -1   46.06   14.57
  30  -8  -2   13.52   12.77
  14  -7   4    3.96    6.35
  15  -7   4   20.80    7.19
  16  -7   4    3.33    6.82
  23  -7   3   -4.69    9.14
  27  -7   1    4.97   10.88
  30  -7  -1   -8.75   12.12
   6  -6   2 1414.89   19.27
  11  -6   4  102.90    8.21
  21  -6   4   80.88   10.57
   5  -5   2  144.14    6.14
   7  -5   3   68.34    5.22
  16  -5   5   31.81    7.26
  17  -5   5    0.75    6.44
  18  -5   5   26.29    7.55
  19  -5   5  109.57   10.44
  23  -5   4    7.01    8.22
  29  -5   1   -7.87   11.17
   6  -4   3  128.04    6.48
  20  -4   5   34.95    6.64
  21  -4   5  104.50   10.67
  24  -4   4    6.58    8.78
  26  -4   3   76.31   10.27
  28  -4   2   34.45   11.15
  31  -4   0   -6.90   12.12
  22  -3   5    4.90    7.28
  25  -3   4   58.39   10.38
  27  -3   3   -5.08    9.05
  29  -3   2    4.19   10.25
  30  -3   1   20.49   11.27
  15  -2   6    3.43    5.06
  16  -2   6   53.58    7.22
  17  -2   6   -0.41    5.54
  18  -2   6   10.30    6.00
  26  -2   4    6.36    8.82
  29  -2   2   14.43    8.18
  13  -1   6  147.75    8.29
  19  -1   6  472.65   15.76
  20  -1   6    8.66    6.25
  24  -1   5   -4.51    7.77
  26  -1   4   33.08    9.52
   8   0   5    4.20    3.16
  12   0   6    9.21    4.05
  20   0   6  102.12    8.77
  24   0   5    5.09    7.08
  11   1   6  463.57   11.49
  21   1   6  195.28   10.68
  11   2   6  140.86    6.44
  11   3   6    4.56    3.50
  17 -19 -16   -2.48   13.06
  11 -18 -12   34.61   10.80
  11 -18 -13   34.02   11.07
  13 -18 -11   10.30   10.34
  14 -18 -11    1.82    8.05
  15 -18 -10   15.17   12.04
  17 -18 -10    2.95   11.73
  18 -18 -11   81.65   13.03
  19 -18 -11    3.26   12.32
  20 -18 -11   53.48   15.41
  20 -18 -12   73.27   12.81
   8 -17 -12   -2.71    7.32
   9 -17 -10   15.93    7.96
  11 -17  -9   44.07   10.35
  12 -17  -8  239.25   16.35
  15 -17  -7   22.00   10.36
  16 -17  -7    4.34    9.93
  17 -17  -7   58.29   12.62
  19 -17  -8   -0.33    8.30
  12 -16  -6   57.87    9.95
  16 -16  -5    1.98    9.30
  18 -16  -5   -2.13   10.59
  20 -16  -6   -3.65    8.24
  21 -16  -6   15.50   11.88
  23 -16  -7    6.23   11.77
  24 -16  -8   11.26   11.75
   5 -15  -9   85.13    7.45
   6 -15  -8  162.65    9.45
   7 -15  -7   -1.17    5.31
   8 -15  -6   14.73    6.67
  10 -15  -5    3.33    5.09
  20 -15  -4   -4.81    8.08
  21 -15  -4   69.17   14.72
  24 -15  -6   13.17    9.63
  25 -15  -6    0.29   12.26
   4 -14  -8   14.60    4.61
   5 -14  -7   12.30    4.67
   6 -14  -6   17.26    5.30
   7 -14  -5  225.89   11.12
  11 -14  -3   16.94    5.75
  15 -14  -2  132.81   11.39
  16 -14  -2    7.01    6.32
  17 -14  -2   69.59   10.50
  18 -14  -2   83.63   13.00
  19 -14  -2    8.45    9.73
  20 -14  -2   -2.97   10.34
  24 -14  -4   -3.06   11.98
  26 -14  -5    5.48   12.53
   4 -13  -6   10.77    4.09
   6 -13  -4   81.73    6.89
  10 -13  -2   26.77    5.85
  12 -13  -1    5.89    7.20
  19 -13  -1    9.84    8.20
  21 -13  -1   76.33   13.55
  23 -13  -2    3.03   11.71
  25 -13  -3   28.92   12.97
  26 -13  -4   10.32    9.79
  12 -12   0   26.73    7.44
  13 -12   0    2.30    4.80
  20 -12   0  278.37   16.74
  21 -12   0   -0.56    9.23
  23 -12  -1    6.99    8.88
  24 -12  -1   20.60   11.93
  25 -12  -2   12.69    9.37
  27 -12  -3   12.00   12.04
  28 -12  -4   20.48   12.50
   3 -11  -4   48.79    4.66
   7 -11  -1    5.39    4.80
  12 -11   1   10.16    6.53
  13 -11   1   14.55    5.37
  20 -11   1   13.81    6.82
  26 -11  -1   -1.25   11.12
  27 -11  -2   -0.60    8.60
   1 -10  -5  295.44    7.99
   2 -10  -4   12.07    3.24
   3 -10  -3   59.68    4.83
   7 -10   0    7.84    4.88
   9 -10   1    3.86    5.42
  12 -10   2    9.58    6.44
  13 -10   2   46.02    8.04
  19 -10   2    4.17    6.15
  20 -10   2   17.41    9.20
  21 -10   2   20.66   10.32
  23 -10   1   21.20    8.68
  24 -10   1   -1.62   10.35
  10  -9   2   31.73    5.42
  14  -9   3   35.12    7.67
  15  -9   3    4.57    6.71
  16  -9   3   12.83    5.61
  17  -9   3   63.46    8.23
  18  -9   3   -0.66    7.61
  19  -9   3   -7.60    7.57
  11  -8   3    0.41    4.07
  25  -8   2    8.98   10.23
  27  -8   1   26.07   12.25
  28  -8   0   87.71   12.89
   5  -7   1  126.23    6.21
  12  -7   4    6.28    5.95
  20  -7   4    6.41    7.66
  21  -7   4  139.78   12.94
  26  -7   2   24.26   11.59
  28  -7   1    3.15   12.05
   4  -6   1  202.43    6.97
  10  -6   4   13.17    5.36
  22  -6   4    3.19    6.75
  23  -6   4    8.03    9.05
  27  -6   2    9.62    8.48
  29  -6   1   -8.61   10.65
  30  -6   0   48.12   13.50
   9  -5   4  501.83   13.02
  13  -5   5    1.66    5.71
  20  -5   5    6.01    7.32
  24  -5   4    5.53    9.37
  26  -5   3    1.95    7.40
  28  -5   2    9.49   10.52
   4  -4   2   72.40    4.26
   8  -4   4    6.70    3.30
  11  -4   5  143.38    8.49
  22  -4   5  103.59   10.96
  27  -4   3   -0.33    9.23
  29  -4   2   45.82   12.54
  30  -4   1    7.57    8.89
  16  -3   6   -1.28    5.71
  18  -3   6   20.25    6.87
  23  -3   5  146.79   12.35
  26  -3   4   -0.58    9.10
  28  -3   3    1.03    9.83
  13  -2   6  113.34    7.84
  19  -2   6    5.40    4.43
  20  -2   6   18.45    6.68
  24  -2   5    3.82    7.20
  28  -2   3   -0.53    7.21
  12  -1   6   36.44    5.23
  21  -1   6  216.72   12.10
  27  -1   4    0.05    8.42
  22   0   6   25.36    7.31
  22   1   6    1.05    6.02
  16 -19 -15    5.40    9.82
  17 -19 -15    9.00   10.10
  12 -18 -11    9.99    7.65
  14 -18 -10  190.76   15.30
  19 -18 -10    7.03    9.92
  21 -18 -11   14.70   10.32
  10 -17  -9   -2.49    5.08
  14 -17  -7   49.96   10.00
   7 -16  -9   27.84    5.48
   8 -16  -8   70.19    7.45
  22 -16  -6    0.89    9.11
  15 -15  -3  144.03   12.86
  16 -15  -3  125.49   12.51
  17 -15  -3   83.55   11.42
  18 -15  -3    0.60    8.02
  22 -15  -4   70.85   12.34
  24 -15  -5    2.10    9.37
   8 -14  -4    3.46    4.25
  23 -14  -3  149.21   15.40
  25 -14  -4   -8.94    8.79
  24 -13  -2   14.50    9.38
  27 -13  -4   -1.97    9.39
  11 -12   0    7.80    4.86
  22 -12   0   21.47    9.28
  26 -12  -2   -1.72    8.52
   4 -11  -3    3.31    2.60
  11 -11   1   -3.83    3.93
  22 -11   1   29.09    9.27
  29 -10  -2   26.51   10.23
  13  -9   3    3.86    4.49
  20  -9   3   -0.46    6.57
  26  -9   1   21.85    9.12
  29  -9  -1   -0.75    9.51
  17  -8   4  301.56   14.61
  23  -8   3    8.43    7.53
  30  -8  -1   66.81   12.55
  18  -6   5   43.97    6.90
  12  -5   5   13.96    4.40
  21  -5   5  630.15   20.73
  30  -5   1    1.85    8.80
  14  -3   6   12.87    4.25
  19  -3   6   94.91    8.35
  31  -3   1   -4.53    7.57
  14 -11 -25   -0.18    4.72
  15 -11 -24   23.48    6.41
  15 -11 -25   -0.67    6.14
  16 -11 -17    2.64    5.83
  16 -11 -23    6.32    6.92
  16 -11 -24    4.63    6.53
  17 -11 -17   22.64    8.68
  17 -11 -18    5.97    7.57
  17 -11 -19    7.49    7.42
  17 -11 -20   21.02    7.83
  17 -11 -21   10.06    7.57
  17 -11 -22   25.00    7.72
  15 -10 -28    3.27    4.55
  16 -10 -28   -0.42    5.52
  17 -10 -27   12.44    6.19
  18 -10 -25    2.72    4.61
  18 -10 -26   -4.15    5.54
  19 -10 -17   14.05    6.85
  19 -10 -22    5.05    5.26
  19 -10 -23    3.79    6.31
  19 -10 -24    5.56    6.26
  20 -10 -18   23.36    8.61
  20 -10 -19   16.56    8.21
  20 -10 -20    2.02    7.19
  20 -10 -21    1.28    6.71
  16  -9 -30    0.06    4.02
  17  -9 -30   -3.74    4.98
  18  -9 -29    8.06    5.67
  19  -9 -27   -2.43    4.15
  19  -9 -28    0.11    5.49
  20  -9 -13   60.07   10.70
  20  -9 -26   -1.86    5.46
  21  -9 -15   49.80   10.04
  21  -9 -16   77.30    9.72
  21  -9 -23   16.29    5.92
  21  -9 -24   10.89    6.75
  21  -9 -25   21.82    7.16
  22  -9 -18   13.91    7.71
  22  -9 -19    0.22    6.94
  16  -8 -32   -2.31    2.99
  17  -8 -32    1.41    5.48
  18  -8 -31    3.92    5.30
  19  -8 -30   13.32    6.06
  20  -8 -29   15.44    6.22
  21  -8 -12    9.60    6.34
  21  -8 -28    8.67    6.40
  22  -8 -13   52.93   10.07
  22  -8 -14   24.33    7.27
  22  -8 -26    4.00    5.76
  23  -8 -15   72.32   10.78
  23  -8 -16   34.08    9.03
  23  -8 -17   60.12    8.84
  18  -7 -33    4.72    5.26
  19  -7 -32   17.40    5.70
  20  -7 -31    0.94    3.81
  21  -7 -30   -0.16    5.19
  22  -7 -11   57.21    9.27
  22  -7 -29   20.63    6.53
  23  -7 -12   -2.09    7.66
  23  -7 -27    5.90    4.43
  24  -7 -14    6.93    7.71
  24  -7 -15   -1.20    5.48
  24  -7 -24    3.76    4.93
  25  -7 -17   -2.70    6.71
  25  -7 -18   32.94    8.39
  25  -7 -19    3.00    7.25
  25  -7 -20    9.53    7.41
  25  -7 -21    0.54    6.60
  25  -7 -22   16.53    6.90
  18  -6 -34   -0.29    3.88
  20  -6 -33   15.14    5.48
  21  -6 -32   -0.59    4.65
  22  -6 -31   12.65    6.18
  23  -6 -10    4.10    5.96
  23  -6 -30    6.92    5.39
  24  -6 -11  135.30   13.23
  24  -6 -28    0.78    5.34
  25  -6 -13   70.75   10.83
  25  -6 -14   28.45    7.42
  25  -6 -25   56.69    7.80
  25  -6 -26    3.77    5.72
  26  -6 -16   -5.56    6.85
  26  -6 -17    5.29    7.11
  26  -6 -18    6.22    7.01
  26  -6 -19   41.47    7.70
  26  -6 -20   19.30    6.25
  26  -6 -21   25.13    7.63
  26  -6 -23    1.92    5.95
  19  -5 -35    1.45    4.36
  20  -5 -34    4.61    4.09
  22  -5 -32    1.86    3.95
  23  -5 -31    2.20    3.68
  24  -5  -9   33.74    9.20
  24  -5 -30   19.06    6.01
  25  -5 -11   -0.90    7.31
  26  -5 -13   -3.31    7.40
  26  -5 -26    3.79    5.71
  26  -5 -27    4.68    5.62
  27  -5 -16   12.84    7.53
  27  -5 -18    7.81    5.44
  27  -5 -19   11.32    5.62
  27  -5 -20    8.77    5.38
  27  -5 -21   -1.92    4.39
  27  -5 -22    2.56    6.00
  27  -5 -23   16.14    7.03
  27  -5 -24    5.80    5.91
  19  -4 -36    8.28    4.66
  20  -4 -35   -0.64    3.58
  22  -4 -34   -1.19    4.76
  23  -4 -33   -1.15    4.61
  24  -4  -8   47.25    8.96
  24  -4 -32   19.71    5.99
  25  -4  -9   -3.03    8.50
  26  -4 -11    1.24    7.31
  26  -4 -28    1.43    4.14
  26  -4 -29    1.48    5.08
  27  -4 -13   -0.54    7.09
  27  -4 -26    1.51    4.25
  27  -4 -27    5.24    5.54
  28  -4 -16    9.25    7.13
  28  -4 -17    5.62    6.96
  28  -4 -18   32.09    7.85
  28  -4 -19   27.09    6.60
  28  -4 -20    1.22    4.68
  28  -4 -21   28.06    6.51
  28  -4 -22   -2.67    5.58
  28  -4 -23    5.24    6.54
  22  -3 -35    1.33    4.55
  23  -3 -34    0.03    4.68
  24  -3 -33    2.22    4.16
  25  -3 -32    0.58    4.82
  26  -3 -30    4.00    4.11
  27  -3 -11   32.26    8.81
  27  -3 -28    9.05    4.60
  27  -3 -29   -2.00    4.95
  28  -3 -13    0.99    6.96
  28  -3 -14   19.34    6.60
  28  -3 -25    7.20    4.79
  28  -3 -26   -3.10    5.21
  29  -3 -17    1.08    6.36
  29  -3 -18    7.33    6.92
  29  -3 -19    2.70    6.08
  29  -3 -21   -1.67    5.70
  29  -3 -22   17.29    6.66
  19  -2 -38   -1.82    3.89
  20  -2 -37    0.90    3.48
  22  -2 -36    2.47    4.34
  23  -2 -35    1.44    4.40
  25  -2 -33    7.89    5.06
  26  -2  -8   16.87    6.86
  27  -2  -9   -2.75    7.47
  27  -2 -30   -1.05    4.73
  28  -2 -28    0.07    5.04
  29  -2 -14   49.31    9.51
  29  -2 -15   29.56    6.93
  29  -2 -25   66.47    8.88
  29  -2 -26   17.27    6.38
  23  -1 -36    5.86    4.47
  24  -1 -35    0.65    4.05
  25  -1 -34   12.46    5.13
  27  -1  -8   21.17    8.35
  27  -1 -31    4.77    4.55
  28  -1 -10    8.99    7.55
  28  -1 -29   -1.09    3.64
  28  -1 -30   -2.71    4.82
  29  -1 -12    1.05    6.77
  29  -1 -27    1.56    4.65
  30  -1 -16   18.12    7.14
  30  -1 -17    8.64    5.25
  30  -1 -23    0.69    4.32
  30  -1 -24    2.22    6.05
  24   0 -36    0.68    3.75
  26   0  -6   12.06    6.32
  28   0  -9   -1.33    5.17
  28   0 -31    1.84    4.83
  30   0 -13   -0.48    6.41
  30   0 -26   -0.50    5.11
  26   1 -34   -1.31    3.41
  27   1  -6   38.71    9.10
  27   1 -33    9.64    4.33
  28   1  -8   19.77    6.35
  28   1 -32   -1.40    4.38
  29   1 -30    6.24    4.77
  30   1 -12   19.70    7.59
  30   1 -27    7.76    4.85
  30   1 -28    5.62    5.38
  31   1 -15   20.72    7.33
  31   1 -16    2.82    4.70
  31   1 -23   15.15    5.21
  31   1 -24    3.35    5.38
  31   1 -25   18.53    6.14
  27   2 -34   -1.09    4.09
  28   2  -7   15.68    7.62
  28   2 -32   -1.18    3.58
  29   2 -31    1.65    4.67
  30   2 -11   10.68    5.45
  30   2 -29    1.50    4.89
  31   2 -13  125.75   11.45
  31   2 -14    7.84    5.48
  31   2 -26    4.34    5.16
  32   2 -18   14.02    6.42
  32   2 -21    0.40    5.34
  27   3  -5   90.47   11.07
  28   3  -6    3.92    6.85
  28   3 -33    0.93    3.46
  29   3  -8    4.39    6.75
  30   3 -10    4.54    5.07
  30   3 -30   -1.09    4.50
  31   3 -12    2.93    6.51
  31   3 -27   -1.84    4.49
  32   3 -16   18.44    7.14
  32   3 -17    7.96    5.76
  32   3 -18    4.78    4.52
  32   3 -23    0.66    5.03
  32   3 -24   -2.68    4.67
  29   4  -7   11.12    6.93
  29   4 -32   -2.80    3.11
  30   4  -9   20.28    7.23
  30   4 -30    6.47    4.18
  31   4 -11   10.61    6.42
  31   4 -28    4.44    4.91
  32   4 -14   13.29    6.30
  32   4 -15   37.75    7.62
  32   4 -24   -2.37    3.42
  32   4 -25    7.77    5.51
  31   5 -29   -0.45    4.81
  32   5 -13    6.65    5.94
  32   5 -14    6.86    5.96
  32   5 -26    0.18    4.73
  30   6  -8   -4.81    5.44
  31   6 -10    2.49    5.83
  31   6 -29   -1.02    3.51
  32   6 -13   74.87    8.86
  32   6 -27    7.44    5.06
  33   6 -17   -0.88    4.97
  33   6 -18    0.44    5.44
  33   6 -19    4.77    5.75
  33   6 -20    1.41    5.58
  33   6 -21    4.36    5.37
  33   6 -22   19.85    5.59
  31   7 -10    9.39    5.91
  32   7 -12   25.96    6.60
  33   7 -16   43.62    7.51
  33   7 -17   17.17    6.20
  33   7 -18   18.10    6.27
  33   7 -19   -0.01    4.92
  33   7 -20    3.56    5.43
  33   7 -21    5.61    5.55
  33   7 -22   15.88    5.88
  33   7 -23    1.36    4.58
  32   8 -12   22.37    6.24
  32   8 -27    0.21    4.18
  33   8 -16    1.29    5.11
  33   8 -17    2.55    4.90
  33   8 -18    3.68    5.35
  33   8 -21    0.20    4.18
  33   8 -22   10.47    5.59
  33   8 -23    0.11    4.73
  33   9 -16    7.74    5.18
  33   9 -17   26.94    6.16
  33   9 -22   46.20    6.88
  33   9 -23    4.19    5.12
  33   9 -24    0.56    4.31
  33  10 -16   22.69    5.84
  33  10 -17    3.29    5.25
  33  10 -18    4.63    5.00
  33  10 -22   -0.13    4.45
  33  10 -23   -0.50    4.58
  33  11 -17   -0.78    3.98
  33  11 -18    5.61    4.96
  33  11 -19    3.00    4.54
  33  11 -20   -3.17    4.17
  33  11 -21    6.78    4.42
  33  11 -22    3.15    4.48
  33  11 -23    2.89    4.21
  33  12 -20    1.49    4.43
  33  12 -21   -2.82    4.19
  13 -12 -20    0.65    5.69
  13 -12 -21   59.98    8.82
  13 -12 -22    0.34    7.70
  14 -12 -20   28.21    9.27
  14 -12 -21  148.47   13.28
  14 -12 -22   -4.02    6.78
  15 -11 -26    8.86    6.40
  16 -11 -25    1.53    6.24
  16 -11 -26    5.40    6.32
  17 -11 -15   50.36   10.46
  17 -11 -16   19.23    8.71
  17 -11 -23    4.72    5.12
  17 -11 -24    6.47    6.35
  18 -11 -17    2.28    7.67
  18 -11 -18    2.77    7.97
  18 -11 -19   65.03    9.98
  18 -11 -20   46.22    8.99
  18 -11 -21    0.35    6.60
  18 -11 -22    7.94    6.86
  16 -10 -29   19.33    6.43
  17 -10 -28    0.90    5.34
  18 -10 -27    1.80    6.15
  19 -10 -25    3.62    4.71
  19 -10 -26   -1.07    5.66
  20 -10 -22    3.93    5.30
  20 -10 -23   -1.16    6.20
  20 -10 -24    6.12    6.42
  21 -10 -20    4.29    7.12
  18  -9 -30    5.66    5.61
  19  -9 -29   -0.69    5.37
  20  -9 -12    1.32    7.64
  20  -9 -27    2.55    4.38
  21  -9 -13    1.53    7.55
  21  -9 -14  111.10   11.36
  21  -9 -26    4.47    5.96
  22  -9 -15    4.63    7.41
  22  -9 -16   -2.47    7.12
  22  -9 -17   30.25    7.41
  22  -9 -22   -1.13    4.44
  22  -9 -23   -0.73    5.66
  22  -9 -24   -3.54    6.10
  18  -8 -32   -3.43    5.24
  19  -8 -31    1.36    4.93
  20  -8 -30    4.84    5.31
  21  -8 -11    0.87    6.09
  21  -8 -29    4.46    5.91
  22  -8 -12    6.52    7.98
  22  -8 -27    6.70    4.88
  22  -8 -28    3.98    5.80
  23  -8 -14    8.86    7.94
  23  -8 -25    5.67    4.68
  23  -8 -26    2.66    5.49
  24  -8 -16   -3.07    7.06
  24  -8 -17    9.92    7.52
  24  -8 -18    6.91    7.29
  24  -8 -19    2.01    5.27
  24  -8 -20    4.15    5.37
  24  -8 -21    4.29    6.35
  24  -8 -22    7.12    6.42
  19  -7 -33    7.66    4.97
  20  -7 -32   15.82    5.91
  21  -7 -31    1.83    4.90
  22  -7 -10  103.93   11.47
  22  -7 -30    3.48    5.93
  23  -7 -11   10.59    8.26
  23  -7 -28    0.75    3.93
  24  -7 -13   -1.40    7.75
  24  -7 -27    0.58    5.39
  25  -7 -15    2.32    7.27
  25  -7 -16   -3.93    5.01
  25  -7 -23    0.66    4.45
  25  -7 -24   20.16    6.93
  25  -7 -25   14.29    6.81
  18  -6 -35    2.79    4.67
  19  -6 -34    2.10    3.87
  21  -6 -33    0.46    4.78
  22  -6 -32    3.76    5.42
  23  -6  -9    3.08    7.66
  24  -6 -10    2.51    7.60
  24  -6 -29    3.10    5.16
  25  -6 -12    5.24    7.84
  26  -6 -14   -1.06    7.15
  26  -6 -15   11.96    7.91
  26  -6 -24    3.23    4.71
  26  -6 -25   -4.39    5.94
  27  -6 -19   13.32    7.02
  27  -6 -20    4.96    6.38
  18  -5 -36    2.15    4.62
  20  -5 -35    4.38    4.48
  21  -5 -34    0.48    4.62
  22  -5 -33   -2.43    4.83
  23  -5 -32    2.77    5.21
  24  -5 -31    0.85    4.98
  25  -5 -10    2.29    7.66
  26  -5 -12   67.66   10.59
  26  -5 -28    1.81    5.25
  27  -5 -14   51.04    9.64
  27  -5 -15   36.72    7.60
  27  -5 -25   34.30    7.48
  28  -5 -19   43.84    8.58
  28  -5 -20    4.67    6.33
  28  -5 -21    4.31    6.20
  20  -4 -36    1.18    4.04
  21  -4 -35   12.14    4.44
  25  -4 -31   -5.34    4.70
  26  -4 -10   29.45    8.80
  27  -4 -12    3.27    7.25
  27  -4 -28   -2.40    5.04
  28  -4 -14   -2.07    6.93
  28  -4 -15    2.81    5.25
  28  -4 -24    9.34    5.05
  28  -4 -25    0.54    5.40
  20  -3 -37    1.82    4.07
  21  -3 -36    0.45    3.46
  25  -3  -7   58.90   10.91
  28  -3 -12   27.77    8.29
  28  -3 -27    3.31    4.28
  28  -3 -28    0.89    5.04
  29  -3 -15   -1.34    6.92
  29  -3 -16   -0.15    4.84
  29  -3 -23    1.09    4.44
  29  -3 -24    6.77    5.95
  29  -3 -25   31.94    7.34
  21  -2 -37    1.37    3.39
  21  -2 -37    0.72    2.40
  25  -2  -6   46.36   10.10
  26  -2  -7   10.24    8.88
  27  -2 -31    1.46    5.10
  28  -2 -10    7.44    7.72
  28  -2 -29    8.07    5.36
  29  -2 -27   -4.66    5.35
  30  -2 -16   12.77    6.77
  30  -2 -17    9.51    6.71
  30  -2 -18   -0.92    4.67
  30  -2 -19    1.11    4.52
  30  -2 -20    2.96    4.66
  30  -2 -21    0.36    4.44
  30  -2 -22   -1.51    5.58
  30  -2 -23   34.86    7.54
  30  -2 -24   -0.73    5.55
  22  -1 -37    0.79    2.22
  22  -1 -37    2.33    2.38
  26  -1  -6    7.75    8.28
  27  -1 -32   13.37    5.52
  28  -1  -9   -2.68    7.11
  29  -1 -11    3.88    7.05
  29  -1 -28   -0.89    3.73
  29  -1 -29    0.56    4.73
  30  -1 -25    5.98    4.62
  31  -1 -18   -1.02    5.70
  31  -1 -19    0.45    5.71
  31  -1 -20    3.14    5.66
  31  -1 -21    1.46    5.62
  26   0  -5    5.38    8.10
  28   0  -8   62.32    9.77
  30   0 -12   65.63    9.81
  30   0 -27   -1.72    3.72
  30   0 -28    3.74    5.34
  27   1 -34    2.72    4.35
  28   1  -7   10.98    7.30
  29   1  -9    1.63    5.11
  29   1 -31    7.97    4.93
  30   1 -11   70.40    8.86
  30   1 -29   -2.74    4.84
  31   1 -14   10.45    5.47
  31   1 -26   14.54    5.75
  32   1 -20    2.06    5.55
  32   1 -21    1.64    5.50
  27   2  -5   26.87    8.72
  28   2  -6   10.29    7.53
  28   2 -33    0.34    4.31
  29   2  -8   12.44    6.92
  30   2 -10   18.04    5.85
  30   2 -30   14.54    5.43
  31   2 -12   -0.35    6.54
  31   2 -27   14.44    4.76
  32   2 -15    8.60    6.41
  32   2 -16    1.14    5.39
  32   2 -17    6.33    4.68
  32   2 -22    7.52    4.62
  32   2 -23   25.36    6.58
  32   2 -24    1.59    5.39
  29   3  -7   20.51    7.48
  29   3 -32    2.65    3.61
  30   3  -9   58.63    8.87
  31   3 -11   12.26    7.03
  31   3 -28   -1.24    3.67
  32   3 -14    0.25    6.26
  32   3 -15    2.55    4.66
  32   3 -25   17.93    5.84
  32   3 -26    6.29    5.25
  28   4  -5    6.09    6.67
  30   4  -8   14.28    6.95
  30   4 -31    1.91    4.25
  31   4 -10    4.92    6.06
  31   4 -29    3.97    4.62
  32   4 -13   -2.67    6.09
  32   4 -26   18.55    5.63
  33   4 -18    8.90    5.64
  33   4 -19   10.46    5.53
  33   4 -20   17.18    6.33
  33   4 -21    8.74    5.38
  33   4 -22   -1.28    4.61
  30   5  -8   37.28    7.72
  31   5 -10    0.38    5.63
  32   5 -12   58.58    8.34
  32   5 -27   11.61    5.18
  33   5 -16   -2.40    5.12
  33   5 -17   20.64    6.49
  33   5 -18   -3.82    5.63
  33   5 -19    2.00    4.69
  33   5 -20    3.46    3.90
  33   5 -21    0.94    3.66
  33   5 -22   -3.69    4.24
  33   5 -23    9.75    5.36
  31   6  -9    4.40    5.79
  32   6 -12   -0.63    5.23
  32   6 -28   16.45    5.14
  33   6 -15   15.59    5.92
  33   6 -16    4.21    5.36
  33   6 -23   19.82    5.64
  33   6 -24    2.92    4.59
  32   7 -11   26.54    6.66
  33   7 -15   14.60    5.97
  33   7 -24    6.11    4.58
  33   7 -25    0.17    4.08
  33   8 -14    2.33    5.51
  33   8 -15    6.83    5.13
  33   8 -24    6.55    4.07
  33   8 -25    2.43    4.33
  33   9 -14   15.58    6.66
  33   9 -15    1.34    5.33
  33   9 -25    3.02    4.45
  33  10 -24    5.15    4.43
  33  10 -25    2.20    3.88
  33  11 -24    4.03    4.61
  33  12 -22    0.97    3.31
  33  12 -22    1.86    2.48
  14 -12 -23   43.16    8.69
  14 -12 -24   31.40    8.16
  15 -12 -17    4.77    9.03
  15 -12 -18    5.13    8.17
  15 -12 -19   48.12    8.71
  15 -12 -20    8.67    6.21
  15 -12 -21   18.49    8.02
  15 -12 -22   -1.10    6.64
  15 -12 -23   92.01   10.55
  16 -12 -18   49.27    9.75
  16 -12 -19    1.66    7.18
  16 -12 -20   35.75    8.80
  16 -12 -21    4.93    7.31
  16 -11 -27    6.02    6.07
  17 -11 -25   17.39    5.70
  17 -11 -26   17.65    6.66
  18 -11 -15   21.83    9.13
  18 -11 -16    2.98    6.27
  18 -11 -23   24.82    6.33
  18 -11 -24    3.74    6.26
  19 -11 -17   65.96   10.69
  19 -11 -18    8.37    8.29
  19 -11 -19   -1.12    6.97
  19 -11 -20    1.72    6.94
  19 -11 -21   14.33    7.24
  19 -11 -22   10.54    6.77
  17 -10 -29    0.56    5.50
  18 -10 -28    5.08    5.67
  19 -10 -13    1.25    6.34
  19 -10 -27    4.92    6.34
  20 -10 -14    8.79    8.38
  20 -10 -15    9.12    6.79
  20 -10 -25    6.36    6.15
  20 -10 -26   24.42    7.05
  21 -10 -16    0.74    7.32
  21 -10 -21    1.45    5.13
  21 -10 -22    4.16    5.31
  21 -10 -23    0.98    6.26
  21 -10 -24    3.91    6.26
  17  -9 -31    4.25    4.86
  19  -9 -30    6.84    5.91
  20  -9 -29    1.00    5.36
  21  -9 -12   48.18    9.92
  21  -9 -27    1.07    5.62
  22  -9 -14   19.97    8.48
  22  -9 -25    8.72    5.23
  22  -9 -26   15.10    6.56
  23  -9 -16    0.07    7.28
  23  -9 -17   11.97    7.75
  23  -9 -18   24.08    6.87
  23  -9 -19    7.51    5.73
  23  -9 -20   14.10    6.22
  23  -9 -23    7.34    6.67
  19  -8 -32    3.49    4.73
  20  -8 -31    4.37    5.21
  21  -8 -30   13.69    5.78
  22  -8 -11   39.42    9.89
  22  -8 -29   10.33    5.94
  23  -8 -12   12.27    8.21
  23  -8 -13   25.32    7.36
  23  -8 -27   -0.63    5.14
  24  -8 -14    7.43    7.95
  24  -8 -15    4.59    7.67
  25  -8 -18    8.37    7.07
  25  -8 -19   -0.95    6.49
  25  -8 -20    5.16    6.48
  25  -8 -21    3.80    6.19
  25  -8 -22    4.11    6.10
  18  -7 -34    1.60    5.11
  21  -7 -32    0.92    4.71
  22  -7 -31    4.77    5.50
  23  -7 -10   -1.41    7.48
  24  -7 -11    1.39    7.65
  24  -7 -12    0.75    5.85
  25  -7 -13    0.49    7.50
  25  -7 -14    1.15    5.54
  26  -7 -16    3.41    7.13
  26  -7 -17    1.84    6.91
  26  -7 -18    0.17    6.65
  26  -7 -19   -0.07    4.84
  26  -7 -20   22.09    6.39
  26  -7 -21    2.74    6.24
  26  -7 -22   14.28    6.76
  26  -7 -23    4.47    6.11
  20  -6 -34    1.37    4.56
  23  -6 -31    2.73    4.12
  24  -6  -9   77.04   11.25
  25  -6 -11   45.43    9.79
  25  -6 -29    3.24    5.30
  26  -6 -13   21.49    8.46
  26  -6 -26   16.58    5.45
  26  -6 -27   19.45    6.58
  27  -6 -16   54.79    9.97
  27  -6 -17    0.88    4.98
  27  -6 -18    5.01    5.23
  27  -6 -21   28.47    6.67
  27  -6 -22   13.22    5.52
  27  -6 -24   18.37    6.74
  19  -5 -36   -0.99    4.41
  22  -5 -34    1.65    4.79
  23  -5 -33    2.37    5.11
  24  -5  -8    5.16    6.51
  24  -5 -32    8.74    5.31
  25  -5  -9   24.83    8.77
  25  -5 -30    2.64    4.40
  26  -5 -11   22.15    7.15
  27  -5 -13  107.16   11.97
  27  -5 -26    0.46    4.14
  27  -5 -27   30.18    7.03
  28  -5 -15    2.67    6.80
  28  -5 -16   -3.59    6.52
  28  -5 -17    5.96    5.52
  28  -5 -18   -2.43    4.63
  28  -5 -22    4.76    4.90
  28  -5 -23   29.18    7.40
  28  -5 -24    8.30    6.18
  19  -4 -37    2.63    4.87
  22  -4 -35    0.09    4.70
  23  -4 -34   -1.19    4.68
  24  -4 -33    3.77    4.87
  25  -4 -32    1.99    4.64
  26  -4  -9    0.24    8.14
  27  -4 -11   -2.29    5.43
  27  -4 -29   -1.97    5.32
  28  -4 -13   -0.01    7.17
  28  -4 -26   12.79    5.10
  28  -4 -27    2.10    5.25
  29  -4 -16   -0.05    6.31
  29  -4 -17   38.17    8.42
  29  -4 -18    2.87    4.96
  29  -4 -19   11.16    5.59
  29  -4 -20   -2.04    4.47
  29  -4 -21    1.25    4.65
  29  -4 -22    3.79    5.97
  29  -4 -23   11.65    6.87
  29  -4 -24   -3.06    5.42
  22  -3 -36   -1.65    4.35
  23  -3 -35    5.40    4.73
  24  -3 -34    0.89    3.50
  25  -3  -6    5.25    8.38
  25  -3 -33   15.97    5.38
  27  -3 -30   -4.78    3.83
  28  -3 -29   14.52    5.97
  29  -3 -13    1.48    6.80
  29  -3 -14    2.45    5.22
  29  -3 -26   -1.96    5.16
  30  -3 -17    1.34    6.34
  30  -3 -18   43.37    8.68
  30  -3 -19   13.76    6.62
  30  -3 -20   -0.12    5.81
  30  -3 -21    0.99    5.78
  30  -3 -22   -3.42    5.50
  23  -2 -36    2.26    4.05
  24  -2 -35    3.36    4.30
  25  -2 -34    2.62    4.31
  27  -2  -8   -6.19    5.38
  27  -2 -32    3.99    4.91
  28  -2  -9   52.15    9.92
  28  -2 -30   20.77    6.10
  29  -2 -11   17.22    7.70
  29  -2 -28   -2.22    4.78
  30  -2 -14   -5.35    6.88
  30  -2 -15    4.96    5.25
  30  -2 -25    2.50    5.55
  24  -1 -36   -1.33    4.18
  25  -1 -35   -0.18    3.17
  25  -1 -35    0.15    2.21
  27  -1  -7   12.70    6.48
  27  -1 -33    5.65    4.84
  28  -1  -8   16.91    7.91
  28  -1 -31    0.41    4.03
  29  -1 -10   -2.58    7.02
  30  -1 -12   19.97    7.56
  30  -1 -27    4.42    5.17
  31  -1 -16    0.41    6.16
  31  -1 -17    3.78    4.80
  31  -1 -22   24.86    6.01
  31  -1 -23   21.85    6.60
  31  -1 -24    1.98    5.52
  28   0  -7   -1.92    6.81
  28   0 -32    2.84    3.90
  30   0 -11   -5.25    6.34
  30   0 -29    3.00    4.95
  32   0 -19    1.12    5.61
  32   0 -20    5.72    5.77
  32   0 -21    0.27    5.47
  27   1  -5    9.86    7.65
  28   1 -33    0.95    4.34
  29   1  -8    4.92    6.74
  30   1 -10   69.58    8.79
  30   1 -30    1.83    4.53
  31   1 -12    2.59    6.95
  31   1 -27   11.18    5.69
  32   1 -15    2.48    5.70
  32   1 -16   -0.18    5.43
  32   1 -17    9.04    4.98
  32   1 -22   -0.16    4.14
  32   1 -23    4.47    5.70
  32   1 -24   15.14    6.24
  29   2  -7   -0.90    6.68
  29   2 -32    1.49    3.58
  30   2  -9   27.86    7.67
  31   2 -11    3.27    6.14
  31   2 -28   -0.70    3.81
  32   2 -14    7.87    6.50
  32   2 -25    1.47    4.85
  32   2 -26   16.15    5.91
  27   3  -4    1.64    7.31
  28   3  -5   26.64    8.31
  30   3  -8   -0.43    6.38
  30   3 -31    7.03    4.06
  31   3 -10    7.63    6.44
  31   3 -29   16.89    4.78
  32   3 -13    0.83    5.71
  32   3 -27    7.53    4.94
  33   3 -17    4.84    5.66
  33   3 -18    0.68    5.54
  33   3 -19    3.41    5.23
  33   3 -20    4.66    5.41
  29   4  -6   17.33    7.42
  31   4 -30    1.76    4.53
  32   4 -12   36.04    7.62
  32   4 -27   -1.33    3.76
  32   4 -28   11.18    5.23
  33   4 -15   17.68    6.52
  33   4 -16    4.58    5.76
  33   4 -17    0.71    4.35
  31   5  -9    0.81    5.92
  32   5 -11   -0.17    5.48
  32   5 -28    5.29    4.63
  33   5 -14    3.61    5.75
  33   5 -15   10.00    5.84
  32   6 -11   10.99    5.85
  33   6 -14    5.84    5.62
  33   6 -25   16.52    5.23
  33   7 -13   -0.07    5.07
  33   7 -14    0.91    5.24
  33   7 -26   12.76    5.01
  33   8 -13    8.35    4.94
  33   8 -26    1.49    4.06
  34   8 -20    6.20    5.09
  33   9 -26    1.03    4.29
  15 -12 -24   -1.59    6.30
  15 -12 -25   14.65    6.96
  16 -12 -17   -1.97    7.39
  16 -12 -22    2.01    5.31
  16 -12 -23    3.67    6.82
  16 -12 -24    1.68    6.45
  17 -12 -17    5.26    7.76
  17 -12 -18    4.35    7.39
  17 -12 -19   41.18    9.63
  17 -12 -20   -1.27    7.31
  17 -12 -21   58.31    9.45
  17 -12 -22   -1.15    6.37
  16 -11 -28    5.39    5.92
  17 -11 -27    2.62    5.81
  18 -11 -14   23.47    9.51
  18 -11 -25    2.82    4.61
  18 -11 -26   14.29    6.66
  19 -11 -16   52.80    9.00
  19 -11 -23   14.73    5.69
  19 -11 -24   52.02    8.45
  19 -11 -25    4.73    6.09
  20 -11 -17   43.04    9.69
  20 -11 -18   22.88    9.07
  20 -11 -19   65.55   10.21
  20 -11 -20  127.49   12.23
  20 -11 -21   38.83    9.06
  20 -11 -22   15.77    7.30
  17 -10 -30    7.11    5.38
  18 -10 -29    3.28    5.86
  19 -10 -28   13.49    6.26
  20 -10 -13   60.28    9.67
  20 -10 -27   -0.26    5.67
  21 -10 -14   17.25    8.28
  21 -10 -15   23.71    7.16
  21 -10 -25    4.47    6.13
  22 -10 -16  121.94   12.53
  22 -10 -17   16.12    8.32
  22 -10 -21   -3.05    5.77
  22 -10 -22   61.31    9.20
  22 -10 -23   26.97    7.50
  18  -9 -31   -0.06    5.46
  21  -9 -28   10.31    4.88
  22  -9 -12   -4.43    7.40
  22  -9 -13   11.76    6.54
  22  -9 -27    5.66    6.43
  23  -9 -14   18.22    8.46
  23  -9 -15    2.50    5.73
  23  -9 -24    0.16    4.30
  23  -9 -25   75.72    9.22
  24  -9 -17   -4.26    6.81
  24  -9 -18   43.16    9.61
  24  -9 -19   50.64    9.32
  24  -9 -20    6.06    6.59
  24  -9 -21   20.10    7.78
  18  -8 -33    0.42    5.43
  21  -8 -31    1.98    4.78
  22  -8 -10    6.03    8.31
  23  -8 -11    2.30    7.98
  23  -8 -28    4.90    5.52
  24  -8 -13    3.75    7.87
  24  -8 -26   -1.85    5.25
  24  -8 -27    5.34    5.48
  25  -8 -15    3.07    7.45
  25  -8 -16    2.55    7.14
  25  -8 -17    5.20    5.59
  25  -8 -23   -2.61    5.82
  19  -7 -34    0.17    4.65
  20  -7 -33    1.07    4.80
  23  -7  -9   13.84    8.45
  23  -7 -30    1.81    4.17
  24  -7 -10   23.88    8.91
  24  -7 -29    1.86    5.41
  25  -7 -12   33.59    9.68
  26  -7 -14   -2.93    7.20
  26  -7 -15    2.64    7.31
  26  -7 -24    5.36    4.88
  26  -7 -25    1.94    6.20
  27  -7 -19   13.77    6.95
  27  -7 -20    0.06    6.02
  27  -7 -21   -1.63    5.79
  19  -6 -35    7.55    4.91
  21  -6 -34   -1.82    4.20
  22  -6 -33   -1.05    4.77
  23  -6 -32    2.39    5.23
  24  -6 -31   16.69    6.04
  25  -6 -10   -1.02    7.62
  26  -6 -12   46.08    8.53
  27  -6 -14   33.44    8.82
  27  -6 -15   28.46    7.22
  27  -6 -25   78.62    9.50
  27  -6 -26    6.72    5.84
  28  -6 -18    9.48    6.74
  28  -6 -19    0.09    6.08
  28  -6 -20   39.08    8.57
  28  -6 -21    8.79    6.40
  28  -6 -22    2.52    6.02
  21  -5 -35    3.58    4.37
  24  -5  -7   43.09   10.34
  25  -5  -8    7.65    8.40
  25  -5 -31    0.25    4.33
  26  -5 -10   67.13    9.42
  27  -5 -11    2.18    7.53
  27  -5 -12   73.16    9.70
  27  -5 -28    3.03    5.62
  28  -5 -14   18.76    7.81
  28  -5 -25   -0.33    5.40
  28  -5 -26    5.50    5.56
  29  -5 -18    0.44    6.08
  29  -5 -19   10.86    6.75
  29  -5 -20    3.44    6.09
  29  -5 -21    4.78    6.10
  29  -5 -22   -0.23    5.65
  21  -4 -36    3.56    4.34
  27  -4 -10    3.78    5.90
  27  -4 -30    4.45    4.89
  28  -4 -11   13.80    7.83
  28  -4 -12   23.09    6.87
  28  -4 -28   25.97    6.71
  29  -4 -14    4.49    7.61
  29  -4 -15    2.36    5.24
  29  -4 -25    0.19    5.36
  21  -3 -37    0.21    3.13
  21  -3 -37    0.55    2.25
  25  -3 -34    1.06    4.04
  26  -3  -7   32.49    8.06
  27  -3  -8    2.64    7.94
  27  -3 -31    6.50    4.88
  28  -3 -30    9.71    5.73
  29  -3 -12    2.92    7.15
  29  -3 -27    0.30    3.96
  29  -3 -28   11.80    5.88
  30  -3 -15   13.42    7.39
  30  -3 -16    8.41    5.37
  30  -3 -23    7.62    4.99
  30  -3 -24    0.44    5.53
  30  -3 -25    3.10    5.48
  26  -2  -6    0.69    6.03
  27  -2  -7   45.85    9.79
  28  -2 -31   19.83    5.94
  29  -2 -10    7.12    7.43
  29  -2 -29    2.09    5.10
  30  -2 -26   -0.54    4.01
  30  -2 -27    1.74    5.05
  31  -2 -16    6.53    6.33
  31  -2 -17    6.56    6.33
  31  -2 -18   10.15    6.56
  31  -2 -19    1.36    4.48
  31  -2 -20   -1.06    4.33
  31  -2 -21    3.99    4.67
  31  -2 -22    7.35    6.03
  31  -2 -23   17.85    6.95
  26  -1  -5    6.01    7.59
  27  -1  -6   45.61    9.49
  28  -1 -32   -1.59    4.77
  29  -1  -9    6.06    7.27
  29  -1 -30    5.05    3.87
  30  -1 -11   82.97   11.04
  30  -1 -28    9.48    4.80
  31  -1 -25   26.95    6.67
  31  -1 -26    7.77    5.58
  28   0 -33   -0.53    4.47
  30   0 -10   86.56   10.53
  32   0 -15    1.67    5.75
  32   0 -22   48.01    7.10
  32   0 -23    4.04    5.33
  32   0 -24   27.83    6.95
  28   1  -6    5.84    5.81
  29   1  -7    1.52    6.41
  29   1 -32    7.75    4.71
  30   1  -9    7.60    6.73
  31   1 -11    9.31    6.71
  31   1 -28    1.94    4.00
  32   1 -14   -1.81    6.03
  32   1 -25    1.14    4.88
  32   1 -26   -0.83    4.92
  27   2  -4  148.09   13.06
  28   2  -5    8.62    7.15
  30   2  -8   -0.55    6.80
  30   2 -31    2.37    3.58
  31   2 -10   -1.12    5.91
  31   2 -29    4.64    4.05
  32   2 -12    0.09    5.91
  32   2 -13   34.23    6.81
  32   2 -27    4.14    5.27
  33   2 -16    4.78    5.80
  33   2 -17   -0.79    5.75
  33   2 -18    5.28    5.53
  33   2 -19    5.75    5.58
  33   2 -22   -2.13    5.43
  33   2 -23    2.20    4.88
  29   3  -6    3.21    6.75
  31   3  -9   32.53    7.55
  31   3 -30   -1.38    4.12
  32   3 -12   -0.19    4.44
  32   3 -28   -1.73    4.57
  33   3 -15    0.62    6.20
  33   3 -16    0.51    4.56
  33   3 -24   -0.82    4.64
  33   3 -25   12.27    5.51
  30   4  -7   13.03    6.73
  31   4  -9   16.11    5.72
  32   4 -11    6.22    6.05
  33   4 -14   82.21    9.38
  33   4 -26   10.00    5.03
  31   5  -8   14.82    6.49
  32   5 -10  107.94   10.19
  33   5 -13   -2.76    5.38
  34   5 -18   -3.21    5.45
  34   5 -19   51.35    7.85
  34   5 -20    2.67    5.31
  34   5 -21   37.33    6.78
  32   6 -10    3.21    5.55
  33   6 -13   12.41    5.88
  34   6 -17    2.78    4.88
  34   6 -18   26.78    6.55
  34   6 -19    2.22    5.34
  34   6 -20   18.79    6.19
  34   6 -21    9.09    5.65
  34   6 -22   30.74    6.40
  33   7 -12   -1.05    4.86
  34   7 -16    3.82    5.18
  34   7 -17   -0.87    5.10
  34   7 -18    9.98    5.45
  34   7 -19    7.42    5.38
  34   7 -20   76.52    8.28
  34   7 -21    1.17    4.96
  34   7 -22    7.20    5.52
  34   7 -23    1.26    4.60
  34   8 -16   15.06    5.70
  34   8 -17    1.81    4.83
  34   8 -18    1.04    4.78
  34   8 -19   81.23    7.78
  34   8 -21   52.57    7.13
  34   8 -22   28.04    5.97
  34   8 -23    3.17    4.59
  34   9 -16    0.45    5.35
  34   9 -17   -1.13    4.94
  34   9 -18    0.67    4.62
  34   9 -19   14.22    5.23
  34   9 -20    1.68    4.43
  34   9 -21    3.87    4.48
  34   9 -22    3.81    4.69
  34   9 -23    5.08    4.40
  34  10 -17    2.50    4.49
  34  10 -18   -1.83    4.44
  34  10 -19   -2.32    4.27
  34  10 -20   53.43    6.83
  34  10 -21   -2.32    4.14
  34  10 -22    0.07    4.00
  34  11 -20   -1.05    4.15
  34  11 -21    0.33    4.58
  13 -13 -19   46.49   10.45
  13 -13 -20    4.27    8.21
  16 -12 -25   -0.81    6.16
  17 -12 -15   73.12   11.38
  17 -12 -16    4.77    7.90
  17 -12 -23    5.94    6.37
  17 -12 -24   50.74    8.49
  18 -12 -17   74.93   10.82
  18 -12 -18   10.98    7.60
  18 -12 -19  160.89   13.32
  18 -12 -20    6.01    7.04
  18 -12 -22   27.50    7.76
  17 -11 -28   -1.80    5.46
  18 -11 -27    3.89    5.70
  19 -11 -26   33.66    7.50
  20 -11 -23   10.58    5.40
  20 -11 -24    2.25    5.86
  21 -11 -18    6.84    7.68
  21 -11 -19   27.81    9.11
  21 -11 -20   25.53    8.71
  21 -11 -21    9.75    7.21
  21 -11 -22   19.77    7.52
  18 -10 -30    2.26    4.85
  19 -10 -29    2.68    5.78
  20 -10 -11    2.90    7.79
  20 -10 -12   -1.39    5.54
  20 -10 -28   -2.68    5.87
  21 -10 -13   26.78    8.88
  21 -10 -26    4.74    4.75
  21 -10 -27    2.89    5.66
  22 -10 -14   12.33    8.16
  22 -10 -15    3.23    7.55
  22 -10 -24    4.11    5.09
  22 -10 -25    3.29    6.13
  23 -10 -17    3.06    7.13
  23 -10 -18   10.91    7.75
  23 -10 -19   -0.03    6.70
  23 -10 -22    1.98    5.98
  18  -9 -32    3.51    5.63
  19  -9 -31   18.27    5.84
  20  -9 -30    6.56    4.26
  21  -9 -10    2.57    8.19
  21  -9 -29    0.60    3.96
  22  -9 -11   -2.17    7.49
  22  -9 -28   45.64    7.75
  23  -9 -13   11.41    8.23
  23  -9 -26   -2.59    4.05
  23  -9 -27    2.68    5.78
  24  -9 -15    2.83    7.35
  24  -9 -16    6.11    5.84
  24  -9 -24    3.59    6.06
  24  -9 -25    4.67    5.79
  25  -9 -19    3.93    6.35
  25  -9 -20    9.64    6.86
  19  -8 -33    3.10    5.01
  20  -8 -32   17.61    5.65
  22  -8  -9  135.46   13.95
  22  -8 -30   -1.69    3.73
  23  -8 -10   10.71    9.07
  23  -8 -29   -0.65    5.28
  24  -8 -12   25.73    7.69
  24  -8 -28   21.24    6.19
  25  -8 -13   32.90    9.37
  25  -8 -14    8.59    7.80
  25  -8 -26   -0.32    5.48
  26  -8 -16    0.02    6.81
  26  -8 -17   12.15    7.93
  26  -8 -18   17.72    7.66
  26  -8 -19    7.56    6.69
  26  -8 -20    2.96    4.90
  26  -8 -21    3.64    6.17
  26  -8 -22    0.02    5.81
  26  -8 -23    5.30    6.03
  20  -7 -34   -0.18    4.59
  21  -7 -33    4.54    5.29
  22  -7 -32    6.09    5.24
  23  -7  -8    0.45    7.68
  23  -7 -31    2.54    5.47
  24  -7 -30    5.81    5.51
  25  -7 -11    9.00    8.17
  25  -7 -28   12.53    4.87
  26  -7 -13   18.70    8.43
  27  -7 -15    4.01    7.22
  27  -7 -16    4.83    7.13
  27  -7 -17   22.96    6.78
  27  -7 -18    4.80    5.33
  27  -7 -22   50.63    7.75
  27  -7 -23    1.81    5.91
  27  -7 -24   26.50    7.23
  20  -6 -35    2.81    4.59
  24  -6  -8   17.51    6.98
  25  -6  -9   19.95    8.69
  25  -6 -30    4.16    3.97
  26  -6 -11   29.91    7.72
  27  -6 -12   60.48   10.33
  27  -6 -13    4.23    5.99
  27  -6 -27    0.11    5.67
  28  -6 -15    4.85    7.12
  28  -6 -16    2.57    6.92
  28  -6 -17   11.14    5.65
  28  -6 -23   20.63    5.97
  28  -6 -24    0.03    6.09
  20  -5 -36    0.35    3.51
  20  -5 -36   -1.45    2.36
  22  -5 -35    3.70    4.37
  23  -5 -34    3.39    4.98
  24  -5 -33    0.76    4.78
  25  -5 -32    2.96    4.66
  26  -5  -9   22.99    7.23
  27  -5 -10   -0.13    7.34
  27  -5 -29    2.08    5.46
  28  -5 -12   -6.02    6.90
  28  -5 -13    8.92    6.13
  28  -5 -27   19.89    6.64
  29  -5 -15   65.60    9.96
  29  -5 -16   -1.93    6.30
  29  -5 -17    0.79    4.77
  29  -5 -23   33.71    7.59
  29  -5 -24    9.12    6.62
  20  -4 -37   -2.37    3.05
  20  -4 -37   -1.38    2.10
  22  -4 -36   -1.12    3.95
  23  -4 -35    4.39    4.50
  24  -4 -34    1.33    4.52
  25  -4  -6  126.07   13.61
  25  -4 -33    1.29    4.26
  26  -4 -32    5.99    5.16
  28  -4 -29    6.72    5.59
  29  -4 -13   24.13    8.15
  29  -4 -26    2.79    4.28
  29  -4 -27    5.85    5.34
  30  -4 -16    3.25    6.94
  30  -4 -17   -1.57    6.00
  30  -4 -18    0.66    4.62
  30  -4 -19   -0.80    4.40
  30  -4 -20    3.93    4.79
  30  -4 -21   10.15    5.22
  30  -4 -22   10.52    6.31
  30  -4 -23   -2.46    5.87
  30  -4 -24    5.88    5.77
  23  -3 -36    1.41    3.27
  23  -3 -36    0.48    2.21
  24  -3 -35   -1.58    3.17
  26  -3  -6    4.68    8.13
  28  -3  -9    2.90    7.64
  29  -3 -29    1.02    4.56
  30  -3 -13   57.66    9.52
  30  -3 -14   -0.68    4.85
  30  -3 -26    7.59    5.99
  31  -3 -17   -0.35    6.03
  31  -3 -18   -2.53    6.29
  31  -3 -19   -2.05    5.61
  31  -3 -20    9.66    6.33
  31  -3 -21   32.12    7.87
  25  -2 -35   -2.44    2.88
  25  -2 -35    0.96    2.26
  26  -2  -5    5.12    7.90
  26  -2 -34    0.26    3.94
  28  -2  -8   25.30    7.26
  29  -2  -9    8.77    7.70
  29  -2 -30   -0.23    5.15
  30  -2 -11   19.14    7.53
  30  -2 -28    4.43    5.28
  31  -2 -15  112.58   10.61
  31  -2 -24    6.81    4.65
  28  -1  -7    7.57    5.87
  29  -1  -8    9.93    7.38
  29  -1 -31   11.77    5.30
  30  -1 -10   62.44    9.77
  30  -1 -29    2.05    4.79
  31  -1 -12    5.52    6.58
  31  -1 -13    5.60    5.02
  31  -1 -27   15.32    6.07
  32  -1 -17    6.10    6.26
  32  -1 -18    3.25    4.74
  32  -1 -19    5.83    4.85
  32  -1 -20   -0.61    4.32
  32  -1 -21   -0.76    4.08
  32  -1 -22    3.45    5.49
  32  -1 -23    4.25    5.94
  28   0  -6    2.60    7.07
  30   0  -9    0.32    6.40
  30   0 -30    1.28    3.84
  32   0 -14    4.04    5.98
  32   0 -25   -1.01    4.88
  32   0 -26    6.70    5.38
  27   1  -4   -0.44    7.61
  28   1  -5   23.20    8.33
  30   1  -8   21.99    8.06
  30   1 -31    5.72    3.94
  31   1 -10    5.90    6.34
  31   1 -29    1.82    3.85
  32   1 -12    1.10    6.24
  32   1 -13   16.18    6.02
  32   1 -27   10.94    5.70
  33   1 -16   18.71    6.52
  33   1 -17    3.83    6.22
  33   1 -18   -5.12    5.24
  33   1 -21    1.24    5.19
  33   1 -22    4.55    5.26
  33   1 -23   18.22    5.94
  29   2  -6   53.75    9.13
  31   2  -9   -1.85    6.06
  31   2 -30   -0.86    4.13
  32   2 -11   72.30    9.41
  32   2 -28    1.74    4.60
  33   2 -14    0.68    5.84
  33   2 -15   15.29    6.56
  33   2 -24   -2.16    4.62
  33   2 -25   10.09    5.60
  28   3  -4    1.40    7.16
  30   3  -7   42.87    8.36
  32   3 -11   54.12    7.73
  32   3 -29   14.73    4.99
  33   3 -13    0.57    5.78
  33   3 -14   11.58    6.24
  33   3 -26    6.13    5.29
  31   4  -8    4.83    6.18
  32   4 -10    4.80    5.85
  32   4 -29   -1.57    3.39
  33   4 -13   -0.29    5.63
  33   4 -27    4.69    4.60
  34   4 -17   18.10    6.27
  34   4 -18    1.50    5.77
  34   4 -19    0.90    5.40
  34   4 -20    4.95    4.82
  34   4 -21    0.02    5.34
  34   4 -22    7.85    5.20
  33   5 -12   11.35    6.29
  33   5 -27   -1.19    4.19
  34   5 -16    1.63    5.53
  34   5 -17    1.31    5.16
  34   5 -22   -1.72    4.42
  34   5 -23    1.25    4.75
  34   5 -24    4.83    4.53
  33   6 -12    4.02    5.40
  34   6 -15    3.86    5.19
  34   6 -16   22.28    6.05
  34   6 -23    9.97    4.76
  34   6 -24    3.77    4.54
  34   7 -15    7.97    5.23
  34   7 -24    6.21    4.61
  34   7 -25    0.86    3.73
  34   8 -15    3.60    5.13
  34   8 -24    3.73    4.23
  34   9 -24   -0.36    3.46
  34   9 -24   -0.13    2.14
  34  10 -23    1.87    3.29
  34  10 -23   -0.55    2.20
  14 -13 -18   55.95    9.15
  14 -13 -19  126.33   11.84
  14 -13 -20   20.51    6.97
  14 -13 -21   69.40    9.21
  14 -13 -22    7.41    7.74
  15 -13 -17    4.70    8.23
  15 -13 -18   64.65   10.75
  15 -13 -19   68.00   10.71
  15 -13 -20    8.24    7.78
  15 -13 -21   26.29    8.95
  15 -13 -22   14.77    7.59
  16 -12 -26   -1.92    5.80
  17 -12 -14  326.17   19.20
  17 -12 -25   27.48    7.31
  17 -12 -26   15.54    6.66
  18 -12 -15    6.43    8.73
  18 -12 -16    9.29    6.52
  18 -12 -23   22.80    6.19
  18 -12 -24   10.37    6.42
  19 -12 -17   55.34    9.95
  19 -12 -18   -3.63    7.01
  19 -12 -19    4.83    7.21
  19 -12 -20    3.65    6.84
  19 -12 -21    9.28    6.93
  19 -12 -22   24.24    7.98
  19 -12 -23   53.74    8.79
  17 -11 -29   -0.69    5.38
  18 -11 -28    0.56    5.45
  19 -11 -12    4.00    8.49
  19 -11 -27   31.66    7.22
  20 -11 -13    2.99    8.17
  20 -11 -25    3.21    4.60
  20 -11 -26    3.85    5.82
  21 -11 -15   41.63    9.52
  21 -11 -23    9.58    5.47
  21 -11 -24   21.69    7.55
  22 -11 -19   29.14    8.04
  22 -11 -20    5.04    6.68
  22 -11 -21    1.81    6.29
  19 -10 -30    0.29    5.32
  20 -10 -29    3.10    5.03
  21 -10 -12    5.75    6.20
  21 -10 -28    2.28    5.28
  22 -10 -13    1.46    7.63
  22 -10 -26    3.02    5.85
  23 -10 -15   12.12    8.16
  23 -10 -16  103.44   10.82
  23 -10 -23   16.05    5.66
  23 -10 -24   32.45    7.40
  23 -10 -25   41.73    8.03
  24 -10 -18   -3.71    6.59
  24 -10 -19   -1.73    6.29
  24 -10 -20   39.22    8.54
  19  -9 -32   17.45    5.97
  20  -9 -31    9.55    5.52
  21  -9 -30   -1.68    4.76
  22  -9 -10    5.90    8.29
  22  -9 -29    4.65    5.73
  23  -9 -11   39.30    9.81
  23  -9 -12   17.36    7.08
  23  -9 -28    7.06    5.88
  24  -9 -13   23.14    8.83
  24  -9 -14    6.14    6.10
  24  -9 -26    7.93    6.11
  25  -9 -15   -0.64    7.05
  25  -9 -16    1.72    7.02
  25  -9 -17   10.51    5.98
  25  -9 -18    3.71    5.37
  25  -9 -21    5.09    4.99
  25  -9 -22   -1.35    4.54
  20  -8 -33    0.71    4.78
  21  -8 -32   16.62    5.59
  22  -8 -31    0.20    5.08
  23  -8  -9    2.06    8.07
  23  -8 -30    9.73    5.81
  24  -8 -11    0.54    6.21
  24  -8 -29    2.79    5.20
  25  -8 -12   35.40   10.15
  25  -8 -27    0.62    5.17
  26  -8 -14    9.91    7.99
  26  -8 -15   -2.17    6.99
  26  -8 -24    0.37    4.46
  27  -8 -18   17.29    7.41
  27  -8 -19    1.58    6.33
  27  -8 -20    1.20    6.23
  27  -8 -21    7.42    6.51
  22  -7 -33    2.51    4.69
  23  -7 -32    2.97    4.68
  24  -7  -9   12.31    6.79
  24  -7 -31    0.84    5.33
  25  -7 -10   -0.33    7.64
  25  -7 -29    5.70    4.56
  26  -7 -11    8.67    8.22
  26  -7 -12  131.73   12.19
  27  -7 -14   94.80   11.46
  27  -7 -25   28.50    7.16
  27  -7 -26   20.89    6.57
  28  -7 -17    0.23    6.25
  28  -7 -18    0.10    6.80
  28  -7 -20   22.41    7.34
  28  -7 -21    0.41    6.43
  28  -7 -22    6.38    6.16
  21  -6 -35    0.33    3.98
  22  -6 -34    1.57    4.37
  23  -6 -33    1.92    4.02
  24  -6  -7   10.63    8.95
  24  -6 -32    1.99    4.31
  25  -6  -8    3.78    8.28
  25  -6 -31   12.82    5.43
  26  -6 -10   27.46    7.52
  26  -6 -30    1.42    4.92
  27  -6 -11   21.56    8.47
  28  -6 -13    0.86    7.00
  28  -6 -14   21.25    6.76
  28  -6 -25    2.62    4.39
  28  -6 -26    2.07    5.47
  29  -6 -17    4.87    6.60
  29  -6 -18   50.21    9.28
  29  -6 -19   11.37    6.77
  29  -6 -20    2.42    6.11
  29  -6 -21   -2.64    6.30
  29  -6 -22   -0.19    5.70
  25  -5  -7    1.78    6.63
  26  -5  -8   14.07    8.51
  26  -5 -31   14.53    4.45
  27  -5  -9    2.56    7.49
  28  -5 -11   44.07    9.91
  28  -5 -28   -0.29    5.04
  29  -5 -13   37.16    8.97
  29  -5 -14    4.79    7.07
  29  -5 -25   21.28    5.62
  29  -5 -26    4.53    5.40
  30  -5 -18   16.07    7.07
  30  -5 -19    9.16    7.00
  30  -5 -20    0.52    6.41
  30  -5 -21   17.11    6.77
  30  -5 -22   -0.02    5.70
  25  -4 -34   10.47    4.77
  28  -4 -30   20.61    6.02
  29  -4 -11   -3.30    6.90
  29  -4 -12    8.44    5.89
  29  -4 -28    7.76    5.66
  30  -4 -15   22.62    6.42
  30  -4 -25    2.51    5.39
  25  -3 -35   -0.14    4.01
  26  -3 -34    0.15    3.91
  27  -3  -7   28.90    7.75
  28  -3  -8   33.82    9.65
  28  -3 -31    7.20    5.02
  30  -3 -27   37.00    6.95
  31  -3 -15    1.05    6.65
  31  -3 -16   -0.67    4.65
  31  -3 -23   -1.54    4.13
  31  -3 -24   10.83    5.93
  27  -2  -6   45.14    8.49
  28  -2  -7    8.44    7.71
  28  -2 -32    3.74    3.83
  29  -2 -31   -1.15    4.48
  30  -2 -10   15.57    7.75
  30  -2 -29    1.48    4.91
  31  -2 -26    7.13    4.40
  31  -2 -27   15.69    5.68
  32  -2 -16    0.80    6.14
  32  -2 -17    3.86    6.54
  32  -2 -18   22.31    7.01
  32  -2 -19    7.93    6.25
  32  -2 -20    2.75    5.71
  32  -2 -21    3.68    5.74
  32  -2 -22   11.33    6.52
  32  -2 -23   29.43    6.97
  26  -1  -4   45.65    8.86
  27  -1  -5   14.47    6.43
  28  -1  -6   11.40    7.53
  28  -1 -33    0.79    4.23
  29  -1 -32    8.40    4.80
  30  -1  -9    6.02    7.67
  30  -1 -30    2.27    4.51
  31  -1 -11    7.21    7.03
  31  -1 -28   -4.40    4.91
  32  -1 -14    5.02    6.75
  32  -1 -24   16.40    5.51
  32  -1 -25    4.09    5.43
  28   0  -5    5.31    7.54
  30   0  -8   36.71    8.34
  30   0 -31    0.84    4.16
  32   0 -12   86.72   10.28
  32   0 -13    4.78    4.94
  32   0 -27    1.52    4.73
  29   1  -6   18.11    7.88
  30   1  -7    3.96    6.58
  31   1  -9   -2.19    6.58
  31   1 -30    4.31    4.43
  32   1 -11    0.55    5.96
  32   1 -28   -0.65    4.42
  33   1 -14    1.28    6.00
  33   1 -15   16.81    6.54
  33   1 -24   26.22    6.67
  33   1 -25    4.77    4.75
  27   2  -3   -0.32    7.33
  28   2  -4    0.88    7.36
  30   2  -7    0.44    5.14
  31   2  -8   -0.66    5.98
  32   2 -10    4.64    6.20
  32   2 -29    8.51    5.03
  33   2 -13   71.81    9.15
  33   2 -26    5.37    5.39
  34   2 -18    3.81    5.18
  34   2 -19    5.59    5.28
  34   2 -20   12.34    5.57
  29   3  -5   56.72    9.07
  30   3  -6   -0.89    6.16
  31   3  -8   24.65    7.41
  32   3 -10   11.36    5.39
  33   3 -12   -0.80    5.55
  33   3 -27    3.84    4.84
  34   3 -16    5.35    5.75
  34   3 -17   -0.94    5.41
  34   3 -18    8.80    5.61
  34   3 -19   -2.38    3.52
  34   3 -20   14.04    4.73
  34   3 -21    3.51    3.79
  34   3 -22    0.23    4.52
  30   4  -6    3.67    4.86
  31   4  -7    0.40    5.88
  32   4  -9    4.90    5.91
  33   4 -12    1.00    4.26
  34   4 -15    2.12    5.72
  34   4 -16    3.56    5.80
  34   4 -23   15.62    4.80
  32   5  -9   31.99    7.23
  33   5 -11    7.83    6.04
  34   5 -14   -3.41    4.61
  34   5 -15    4.49    5.76
  34   5 -25    5.29    4.45
  33   6 -11    6.81    5.43
  34   6 -14    5.67    5.47
  34   6 -25    1.30    4.05
  34   7 -13   -1.72    5.26
  34   7 -14   -1.50    5.22
  34   8 -14   11.70    5.41
  15 -13 -16   35.04   10.18
  15 -13 -23    3.73    6.73
  15 -13 -24   95.45   10.50
  16 -13 -16   52.38   10.12
  16 -13 -17    7.25    7.65
  16 -13 -18   70.88    9.61
  16 -13 -19   71.58    9.63
  16 -13 -21   94.28   10.04
  16 -13 -22   76.59   10.09
  16 -13 -23   28.02    7.89
  17 -13 -18  110.60   12.03
  17 -13 -19   -0.96    6.77
  17 -13 -20    1.47    6.71
  17 -13 -21    8.47    6.95
  17 -12 -27   23.59    6.83
  18 -12 -13   26.71    9.71
  18 -12 -14    2.29    6.40
  18 -12 -25   21.56    5.84
  18 -12 -26   -0.92    5.53
  19 -12 -15    1.74    7.89
  19 -12 -16   39.23    8.21
  19 -12 -24   14.49    6.78
  19 -12 -25   27.96    7.23
  20 -12 -16   11.61    8.08
  20 -12 -17    0.67    8.11
  20 -12 -18    5.14    7.47
  20 -12 -19   -0.83    6.91
  20 -12 -20  100.36   11.11
  20 -12 -21   11.36    7.09
  20 -12 -22   -0.62    6.61
  20 -12 -23   -3.54    5.81
  18 -11 -29   12.27    6.04
  19 -11 -28   16.80    6.20
  20 -11 -12    7.44    9.06
  20 -11 -27    2.78    5.80
  21 -11 -13    1.21    7.49
  21 -11 -14   65.29    9.35
  21 -11 -25   -1.74    4.25
  21 -11 -26    0.67    5.84
  22 -11 -15    5.25    7.68
  22 -11 -16   22.38    8.32
  22 -11 -22    5.16    5.35
  22 -11 -23   39.54    8.26
  22 -11 -24    0.39    6.03
  18 -10 -31   -1.50    5.49
  20 -10 -30    1.72    4.90
  21 -10 -10   33.60    9.54
  21 -10 -11   -0.35    5.78
  21 -10 -29   -2.61    5.32
  22 -10 -12   45.09    8.66
  22 -10 -27    3.20    4.47
  22 -10 -28   -4.68    4.84
  23 -10 -13    5.35    7.81
  23 -10 -14   16.69    6.93
  23 -10 -26    2.66    6.28
  24 -10 -15    6.01    7.55
  24 -10 -16    3.10    7.32
  24 -10 -17   80.86    9.85
  24 -10 -23   13.68    6.64
  24 -10 -24   53.29    8.39
  20  -9 -32   25.28    6.25
  21  -9 -31    6.47    5.37
  22  -9  -9   -3.17    8.00
  22  -9 -30    6.46    5.53
  23  -9 -10    9.65    8.53
  23  -9 -29    9.66    5.55
  24  -9 -12    5.51    7.97
  24  -9 -27    3.04    5.22
  25  -9 -14   -0.82    7.28
  25  -9 -25    6.34    5.98
  26  -9 -17   20.64    7.90
  26  -9 -18    2.72    6.55
  26  -9 -19    3.77    6.38
  26  -9 -20    3.08    6.29
  26  -9 -21   13.27    6.78
  26  -9 -22   -1.21    6.15
  26  -9 -23   14.30    6.56
  22  -8 -32    0.84    4.69
  23  -8  -8    0.77    7.91
  23  -8 -31    6.57    5.38
  24  -8 -10  204.26   14.72
  24  -8 -30   19.03    6.01
  25  -8 -11   34.09    9.52
  25  -8 -28   13.01    5.66
  26  -8 -13   17.79    8.36
  27  -8 -15   74.56   10.65
  27  -8 -16   33.92    8.67
  27  -8 -17   -0.72    5.01
  27  -8 -22   -0.36    4.60
  27  -8 -23    1.41    5.81
  27  -8 -24   13.10    6.45
  21  -7 -34    2.78    4.42
  23  -7  -7    4.26    6.39
  24  -7  -8   13.80    6.90
  25  -7  -9    4.04    7.97
  25  -7 -30    3.18    4.66
  26  -7 -10   47.70   10.03
  26  -7 -29   -0.35    4.50
  27  -7 -12  104.62   12.15
  27  -7 -13   14.34    6.46
  28  -7 -15    1.41    7.62
  28  -7 -16   13.96    6.10
  28  -7 -23    4.42    4.65
  28  -7 -24   13.61    6.21
  23  -6 -34    0.68    4.27
  24  -6 -33    1.05    4.72
  25  -6  -7   28.39    9.64
  25  -6 -32    1.94    4.86
  26  -6  -9   21.12    7.11
  27  -6 -10    8.49    8.57
  28  -6 -12    4.85    7.47
  28  -6 -27    5.99    5.43
  29  -6 -15   -4.69    6.33
  29  -6 -16  100.66   10.39
  29  -6 -23    1.47    4.43
  29  -6 -24   11.41    6.06
  29  -6 -25   17.08    6.26
  23  -5 -35   -0.52    4.29
  24  -5 -34    2.20    4.49
  25  -5 -33   -1.24    4.31
  26  -5 -32   11.95    4.96
  27  -5 -31    3.33    4.75
  28  -5 -10   -1.92    7.68
  28  -5 -29   20.40    6.25
  29  -5 -12   16.20    8.35
  29  -5 -27    2.14    5.44
  30  -5 -15    0.61    6.87
  30  -5 -16   10.13    5.66
  30  -5 -23    0.92    4.29
  30  -5 -24    5.24    6.29
  24  -4 -35   -1.80    3.92
  25  -4  -5   -3.72    8.04
  26  -4  -6   55.24   10.70
  26  -4 -33   18.17    4.66
  27  -4  -7   32.10   10.33
  27  -4 -32    0.81    4.30
  29  -4 -29    0.55    4.99
  30  -4 -12    2.60    6.57
  30  -4 -13    6.18    5.40
  30  -4 -26    3.12    4.16
  30  -4 -27    3.51    5.35
  31  -4 -16   16.62    7.55
  31  -4 -17    5.39    6.20
  31  -4 -18   -2.05    4.35
  31  -4 -19   11.91    5.45
  31  -4 -20    7.40    5.01
  31  -4 -21   25.66    6.23
  31  -4 -23   26.52    7.32
  26  -3  -5   23.41    9.12
  27  -3  -6   83.49   11.44
  27  -3 -33    2.09    4.16
  28  -3  -7    6.23    7.62
  29  -3  -9    1.77    7.20
  29  -3 -30    3.24    4.16
  30  -3 -28    2.10    4.19
  31  -3 -14   -0.05    4.87
  31  -3 -25    4.03    4.23
  31  -3 -26   14.16    6.19
  32  -3 -17    4.53    6.24
  32  -3 -18   10.63    6.44
  32  -3 -19    2.53    6.22
  32  -3 -20    0.36    6.08
  32  -3 -21    1.46    5.66
  32  -3 -22   -2.54    5.14
  26  -2  -4   11.24    8.05
  27  -2 -34   -2.19    2.92
  27  -2 -34   -1.21    2.06
  28  -2  -6   10.76    7.64
  29  -2  -8    6.99    5.98
  30  -2  -9   21.01    7.99
  30  -2 -30   17.15    5.37
  31  -2 -11    4.32    6.63
  31  -2 -12    2.89    4.93
  31  -2 -28    1.09    4.78
  32  -2 -24    3.39    5.21
  32  -2 -25    4.40    5.09
  29  -1  -7    1.21    5.21
  30  -1  -8   24.52    7.87
  30  -1 -31    7.75    5.06
  31  -1 -10    3.42    6.72
  31  -1 -29    0.06    4.87
  32  -1 -13    8.02    6.28
  32  -1 -26   -1.43    4.07
  32  -1 -27   10.36    5.37
  33  -1 -18    0.12    5.56
  33  -1 -19   10.73    6.10
  33  -1 -21    1.99    5.24
  33  -1 -22    3.36    5.67
  33  -1 -23   16.61    5.87
  32   0 -11    1.12    6.23
  27   1  -3   -0.89    7.59
  28   1  -4    6.36    7.24
  29   1  -5   12.16    7.62
  31   1  -8    6.87    6.64
  32   1 -10   25.24    7.39
  32   1 -29    3.34    4.63
  33   1 -13   31.53    8.11
  33   1 -26    9.07    4.96
  34   1 -18    4.38    5.45
  34   1 -19   -2.19    4.85
  29   2  -5  169.22   12.26
  30   2  -6    4.40    6.70
  33   2 -12    7.58    6.13
  33   2 -27    3.12    4.64
  34   2 -15   18.77    6.70
  34   2 -16    0.20    6.25
  34   2 -17   -0.94    4.99
  34   2 -24   14.20    5.52
  31   3  -7   11.55    6.75
  32   3  -9  116.68   10.68
  33   3 -11   -1.48    5.64
  33   3 -28    2.86    4.63
  34   3 -14   19.81    6.45
  34   3 -15    1.53    5.44
  34   3 -25    3.52    4.63
  33   4 -11   -0.32    4.14
  34   4 -13    5.78    5.71
  34   4 -14    2.92    5.25
  32   5  -8   56.53    8.30
  33   5 -10    2.10    5.43
  34   5 -13   10.03    6.02
  35   5 -18   24.00    6.29
  35   5 -19    6.97    5.49
  35   5 -20   -0.12    4.98
  35   5 -21    2.45    4.89
  33   6 -10    5.71    5.33
  34   6 -13   31.84    6.87
  34   6 -26    1.16    3.16
  35   6 -17    0.99    4.83
  35   6 -18   13.42    5.84
  35   6 -19    6.38    5.50
  35   6 -20   -3.31    4.90
  35   6 -21   21.47    6.13
  35   6 -22    3.17    4.61
  35   7 -17    0.74    4.62
  35   7 -18    3.54    5.02
  35   7 -19    1.97    4.58
  35   7 -20   -1.29    4.42
  35   7 -21    5.49    5.11
  35   7 -22   -2.23    4.25
  35   8 -17   11.82    5.13
  35   8 -18    1.50    4.58
  35   8 -19   13.51    4.88
  35   8 -20    0.34    4.09
  35   8 -21    9.68    4.88
  35   8 -22   27.65    5.60
  35   9 -18    3.12    4.38
  35   9 -19   -0.03    4.69
  35   9 -20    1.75    4.30
  35   9 -21    2.96    4.02
  35  10 -20   -2.73    4.39
  16 -13 -15   31.44    9.45
  16 -13 -24    1.59    6.26
  16 -13 -25   -1.90    5.80
  17 -13 -15   33.70    9.51
  17 -13 -16   30.87    9.18
  17 -13 -17  108.75   11.07
  17 -13 -22   28.24    6.91
  17 -13 -23    7.13    6.88
  17 -13 -24   31.21    7.74
  18 -13 -17    0.06    7.00
  18 -13 -18   51.71    9.41
  18 -13 -19   23.85    8.16
  18 -13 -20   53.63    9.22
  18 -13 -21   85.23   10.35
  18 -13 -22   22.50    7.47
  18 -12 -27    3.95    5.94
  19 -12 -14    4.62    6.60
  19 -12 -26    8.66    6.11
  20 -12 -24    0.45    5.91
  20 -12 -25    2.15    5.96
  21 -12 -17    1.97    8.30
  21 -12 -18    0.07    7.45
  21 -12 -19   -4.85    6.68
  21 -12 -20   15.35    7.47
  21 -12 -21   42.77    8.55
  21 -12 -22    4.02    6.94
  21 -12 -23   14.86    6.86
  18 -11 -30    3.77    5.38
  19 -11 -29    1.43    5.47
  20 -11 -11    3.39    7.78
  20 -11 -28    9.53    5.86
  21 -11 -12   11.98    8.73
  21 -11 -27   15.49    6.71
  22 -11 -14   -1.14    7.36
  22 -11 -25    2.89    5.92
  22 -11 -26   -3.58    5.19
  23 -11 -16    2.33    7.70
  23 -11 -17    0.16    5.34
  23 -11 -21    4.36    4.83
  23 -11 -22   39.12    7.90
  23 -11 -23    2.38    6.50
  23 -11 -24   23.33    7.14
  19 -10 -31   17.13    6.20
  22 -10 -11   23.00    7.46
  23 -10 -12   64.65   10.84
  23 -10 -27   11.83    6.08
  24 -10 -14    3.53    7.41
  24 -10 -25    2.19    5.47
  24 -10 -26   13.72    6.14
  25 -10 -16    7.16    7.40
  25 -10 -17   28.74    8.37
  25 -10 -18   -0.09    6.55
  25 -10 -19    3.43    5.13
  25 -10 -20    1.46    4.85
  25 -10 -21   15.55    7.11
  22  -9 -31   -0.58    4.40
  23  -9 -30    1.58    4.80
  24  -9 -11    3.20    6.14
  24  -9 -28    3.47    5.88
  25  -9 -12    3.96    7.97
  25  -9 -13   29.10    7.58
  25  -9 -26   10.95    4.89
  25  -9 -27    3.16    5.21
  26  -9 -14   -3.54    6.86
  26  -9 -15   -1.14    6.95
  26  -9 -16   26.26    7.12
  27  -9 -19   44.35    8.62
  27  -9 -20   -2.88    5.87
  20  -8 -34    0.13    4.51
  21  -8 -33    0.63    4.43
  24  -8  -9   11.24    6.84
  25  -8 -10    6.61    8.03
  25  -8 -29    4.84    4.81
  26  -8 -11  178.49   14.80
  26  -8 -12   34.03    7.97
  26  -8 -27    3.99    4.33
  26  -8 -28    2.25    4.99
  27  -8 -14   12.60    7.81
  27  -8 -25    0.35    5.53
  28  -8 -17    8.77    6.74
  28  -8 -18    8.12    7.14
  28  -8 -19   23.75    7.37
  28  -8 -20   43.01    8.32
  28  -8 -21   32.81    8.13
  28  -8 -22   14.97    6.60
  20  -7 -35    6.73    4.69
  22  -7 -34    0.83    4.14
  23  -7 -33   -1.54    4.39
  24  -7  -7   -3.19    7.43
  24  -7 -32   -1.27    4.75
  25  -7  -8   36.45    9.88
  25  -7 -31   -0.01    4.98
  26  -7  -9    3.49    7.84
  26  -7 -30   25.57    6.18
  27  -7 -11    5.73    7.69
  28  -7 -13   -0.44    7.66
  28  -7 -14   15.48    6.46
  28  -7 -25    9.46    4.95
  28  -7 -26   -3.86    5.36
  29  -7 -16    7.19    6.72
  29  -7 -17   16.95    7.72
  29  -7 -18   -0.90    5.95
  29  -7 -19    0.39    6.02
  29  -7 -20    6.15    6.36
  29  -7 -21    0.10    5.83
  29  -7 -22   16.29    7.09
  29  -7 -23    2.03    5.64
  22  -6 -35   -1.01    3.94
  26  -6  -8   79.13   10.11
  26  -6 -31    3.03    3.80
  27  -6  -9   -0.72    8.03
  27  -6 -30   -1.59    4.67
  28  -6 -11  110.25   12.11
  28  -6 -28    4.15    5.49
  29  -6 -13   41.90    9.48
  29  -6 -14    6.43    5.79
  29  -6 -26   12.74    6.21
  30  -6 -16    8.18    6.71
  30  -6 -17    2.83    6.90
  30  -6 -18    3.22    6.22
  30  -6 -19    1.68    5.99
  30  -6 -21   12.21    6.49
  30  -6 -22    0.61    6.15
  30  -6 -23   -1.86    5.28
  22  -5 -36    1.13    3.11
  22  -5 -36   -0.22    2.11
  28  -5  -9   18.73    8.86
  29  -5 -11    4.55    7.32
  29  -5 -28    3.78    4.95
  30  -5 -13   18.21    7.46
  30  -5 -14    6.97    5.36
  30  -5 -25   20.47    5.59
  30  -5 -26   19.46    6.12
  31  -5 -17    1.97    6.04
  31  -5 -18   -0.53    5.89
  31  -5 -19    5.13    6.63
  31  -5 -20    0.89    6.41
  31  -5 -21   -0.66    6.17
  31  -5 -22    1.11    5.60
  26  -4  -5   15.75    8.90
  26  -4 -34    1.91    4.05
  29  -4 -30    2.13    4.81
  30  -4 -28    5.79    5.49
  31  -4 -14   47.36    9.08
  31  -4 -15    8.04    5.32
  31  -4 -24    8.91    4.75
  31  -4 -25   12.02    6.13
  29  -3  -8    7.92    7.68
  29  -3 -31    0.58    4.46
  30  -3 -10    0.24    4.85
  30  -3 -29   10.47    4.51
  31  -3 -27    1.31    5.02
  32  -3 -15   -1.80    5.85
  32  -3 -16   17.65    6.92
  32  -3 -23    2.73    5.34
  32  -3 -24    1.58    5.50
  29  -2  -7    5.50    7.32
  29  -2 -32    0.03    4.07
  31  -2 -10    8.37    7.19
  31  -2 -29    2.98    4.66
  32  -2 -13   38.07    8.11
  32  -2 -26   16.60    5.93
  33  -2 -17    1.58    5.63
  33  -2 -18    5.08    6.33
  33  -2 -19    2.62    6.12
  33  -2 -20    3.08    5.95
  33  -2 -22   -0.98    5.04
  27  -1  -4    3.68    5.97
  28  -1  -5   21.93    6.82
  29  -1  -6   14.44    8.11
  31  -1  -9    0.16    6.30
  31  -1 -30   -3.53    3.89
  32  -1 -11   -3.57    6.20
  32  -1 -12   -1.74    4.51
  32  -1 -28   -1.22    4.31
  33  -1 -14    4.79    5.90
  33  -1 -15   11.87    6.33
  33  -1 -24   25.70    6.55
  33  -1 -25    3.70    4.83
  28   0  -4    2.66    7.28
  30   0  -7    2.46    5.15
  32   0 -10  130.28   11.63
  32   0 -29    1.20    4.18
  34   0 -17   -0.74    5.27
  34   0 -21    2.33    4.98
  34   0 -22    1.06    5.25
  30   1  -6    0.77    6.71
  32   1  -9    3.37    6.13
  33   1 -12   22.22    7.07
  33   1 -27    2.94    4.44
  34   1 -15    3.32    5.65
  34   1 -16   -0.86    5.01
  34   1 -17   12.25    4.89
  34   1 -22   -2.12    4.15
  34   1 -23   -0.05    4.47
  34   1 -24    5.46    5.03
  28   2  -3   -0.91    7.13
  29   2  -4    8.78    7.14
  31   2  -7  100.91   10.61
  32   2  -9   28.68    6.39
  33   2 -11    2.40    5.71
  33   2 -28   -2.49    4.10
  34   2 -14    1.38    6.09
  34   2 -25    3.22    4.98
  30   3  -5    3.07    6.85
  32   3  -8    8.80    6.16
  33   3 -10    1.67    5.66
  34   3 -13    1.85    5.95
  34   3 -26    3.35    4.64
  35   3 -18    6.66    5.44
  35   3 -19   14.35    5.86
  35   3 -20    3.64    4.87
  35   3 -21    4.08    4.80
  32   4  -8   78.59    8.42
  33   4 -10    6.33    5.67
  34   4 -12   38.51    7.30
  35   4 -16    1.40    4.91
  35   4 -17    4.02    5.55
  35   4 -18    2.28    5.00
  35   4 -19    7.29    5.72
  35   4 -20    1.98    5.07
  35   4 -21   -0.25    4.46
  35   4 -22    8.52    4.78
  35   4 -23   -0.15    4.11
  33   5  -9    9.68    5.76
  34   5 -12   -0.91    5.49
  35   5 -16   -2.15    4.93
  35   5 -17    1.28    5.07
  35   5 -22    4.90    4.66
  35   5 -23   -2.24    3.77
  34   6 -12    1.20    4.64
  35   6 -15   -1.45    4.70
  35   6 -16   -2.24    4.74
  35   6 -23   18.93    5.22
  35   6 -24    1.04    4.04
  35   7 -15    0.78    4.72
  35   7 -16    1.45    4.82
  35   7 -23    8.16    3.77
  35   8 -16    7.20    4.72
  13 -14 -18  116.66   13.31
  13 -14 -19    4.97    8.61
  14 -14 -17   -3.14    7.59
  14 -14 -18   66.57   11.27
  14 -14 -19   -4.89    7.96
  14 -14 -20   98.64   11.95
  15 -14 -19   -0.23    7.42
  15 -14 -20   -3.32    7.17
  17 -13 -14   47.85   10.31
  17 -13 -25   66.93    9.09
  18 -13 -15   15.57    8.67
  18 -13 -16   15.66    6.83
  18 -13 -23    3.21    4.79
  18 -13 -24   11.37    6.85
  19 -13 -16   99.05   11.77
  19 -13 -17   20.97    8.21
  19 -13 -18    3.14    7.10
  19 -13 -19    2.62    5.47
  19 -13 -20   15.45    7.19
  19 -13 -21    1.21    6.32
  19 -13 -22    9.72    7.12
  19 -13 -23   -0.51    5.95
  18 -12 -28    3.08    5.28
  19 -12 -27   -3.66    5.05
  20 -12 -26   -1.60    5.92
  21 -12 -14   28.81    8.90
  21 -12 -24    3.05    5.79
  21 -12 -25    0.91    5.83
  22 -12 -18    3.27    6.50
  22 -12 -19   50.07    9.05
  22 -12 -20   -0.55    6.52
  22 -12 -21  108.55   11.26
  22 -12 -22    1.74    6.38
  19 -11 -30    2.09    5.50
  20 -11 -10   34.03    9.59
  20 -11 -29   26.95    6.67
  21 -11 -11    7.16    7.96
  21 -11 -28    0.70    5.44
  22 -11 -12    3.14    7.86
  22 -11 -13   16.88    6.85
  22 -11 -27   16.14    6.19
  23 -11 -14   21.70    8.55
  23 -11 -15   21.44    6.88
  23 -11 -25    0.31    5.63
  24 -11 -16    6.56    7.52
  24 -11 -17    7.60    7.27
  24 -11 -18   11.77    7.17
  24 -11 -22   72.67    9.47
  24 -11 -23   16.95    6.62
  20 -10 -31    0.55    5.07
  21 -10  -9    5.18    6.37
  21 -10 -30   18.08    4.93
  22 -10 -10   13.52    6.89
  22 -10 -29    1.47    3.78
  23 -10 -11    9.79    6.54
  23 -10 -28   -0.72    5.01
  24 -10 -12   33.55    9.55
  24 -10 -13    2.79    5.96
  24 -10 -27   -0.99    5.34
  25 -10 -14   63.78   10.39
  25 -10 -15   20.32    6.84
  25 -10 -24    9.57    5.05
  25 -10 -25    7.39    5.80
  26 -10 -17   10.94    7.15
  26 -10 -18   10.87    6.93
  26 -10 -19    6.05    6.94
  26 -10 -20    2.62    6.56
  26 -10 -21    5.43    6.14
  26 -10 -22    2.45    6.17
  20  -9 -33    6.61    4.92
  21  -9 -32    6.27    4.91
  23  -9  -9    9.43    6.72
  24  -9 -10   24.33    7.61
  24  -9 -29    0.62    5.44
  25  -9 -11   20.49    9.45
  25  -9 -28    4.21    5.59
  26  -9 -13    3.86    7.70
  26  -9 -26   -1.81    5.51
  27  -9 -15   34.49    8.77
  27  -9 -16   10.84    7.49
  27  -9 -17    5.10    5.49
  27  -9 -18    3.19    5.11
  27  -9 -21   34.78    6.91
  27  -9 -22    2.08    4.62
  27  -9 -23   30.73    7.73
  27  -9 -24    7.38    6.02
  22  -8 -33    0.36    4.39
  23  -8  -7    9.57    6.59
  23  -8 -32    4.13    4.79
  24  -8  -8    7.79    6.52
  24  -8 -31    2.33    4.66
  25  -8  -9   19.68    8.88
  25  -8 -30   -0.26    5.05
  26  -8 -10    6.88    8.12
  26  -8 -29    4.62    5.12
  27  -8 -12    7.48    8.24
  27  -8 -13   24.15    7.11
  28  -8 -14    6.47    7.34
  28  -8 -15    2.53    6.70
  28  -8 -16    1.53    4.94
  28  -8 -23    2.97    4.59
  28  -8 -24    4.87    5.81
  21  -7 -35   -0.77    4.86
  24  -7  -6   40.18   10.29
  25  -7  -7    8.27    7.91
  25  -7 -32   31.16    6.34
  27  -7 -10   25.58    8.69
  27  -7 -29   -0.73    4.70
  28  -7 -12   33.14    8.78
  28  -7 -27    8.71    5.90
  29  -7 -14  143.44   12.92
  29  -7 -15   11.19    7.02
  29  -7 -24   21.39    6.58
  29  -7 -25    5.12    5.44
  21  -6 -36    1.90    3.39
  21  -6 -36    1.77    2.51
  23  -6 -35    0.41    4.43
  24  -6 -34    0.05    4.34
  25  -6  -6   64.98   11.40
  25  -6 -33   29.51    5.97
  26  -6  -7   38.50    9.39
  26  -6 -32   13.44    5.11
  27  -6  -8   32.11    9.19
  27  -6 -31    1.12    4.39
  28  -6 -10   -4.67    7.01
  29  -6 -12    6.21    7.30
  29  -6 -27    7.45    5.41
  30  -6 -14    0.05    6.34
  30  -6 -15    6.22    6.79
  30  -6 -24    4.20    5.45
  30  -6 -25    2.40    5.26
  24  -5 -35   -0.95    3.24
  24  -5 -35   -1.22    2.17
  25  -5  -5   35.17    8.69
  25  -5 -34    7.36    3.69
  25  -5 -34    6.05    2.86
  26  -5 -33    0.32    4.08
  27  -5 -32    6.21    4.48
  29  -5 -10    6.45    7.31
  29  -5 -29    2.06    4.92
  30  -5 -12   42.12    8.92
  30  -5 -27    6.54    5.46
  31  -5 -15    3.63    6.87
  31  -5 -16    3.14    4.92
  31  -5 -23    3.54    4.49
  31  -5 -24   20.47    6.72
  27  -4  -6    3.55    6.30
  27  -4 -33    1.88    4.01
  28  -4  -7    6.72    7.84
  29  -4  -8    7.32    7.81
  30  -4 -29    9.85    5.33
  31  -4 -13    2.56    5.17
  31  -4 -26    0.24    4.30
  31  -4 -27    1.24    4.58
  32  -4 -16   14.10    6.86
  32  -4 -17    4.38    5.99
  32  -4 -18   13.66    5.38
  32  -4 -19   21.74    5.89
  32  -4 -20    9.09    5.04
  32  -4 -21   10.19    4.96
  32  -4 -22   23.22    6.60
  32  -4 -23    0.09    5.52
  26  -3  -4    0.61    5.91
  27  -3  -5   87.40   10.43
  27  -3 -34   -0.99    1.99
  28  -3  -6    7.07    7.66
  29  -3  -7   19.16    8.21
  29  -3 -32    1.18    4.20
  30  -3  -9   61.78    9.86
  30  -3 -30    1.85    4.56
  31  -3 -11    9.20    6.82
  31  -3 -28    1.40    4.67
  32  -3 -25   13.17    5.92
  32  -3 -26    3.10    5.07
  33  -3 -18    4.27    5.92
  33  -3 -19    2.87    5.57
  33  -3 -20    3.98    5.54
  33  -3 -21    3.67    5.43
  26  -2  -3    7.23    8.60
  27  -2  -4  157.50   13.60
  28  -2  -5    2.95    7.28
  29  -2  -6   51.25    9.51
  30  -2  -8    0.73    5.33
  30  -2 -31    0.44    3.49
  31  -2  -9    7.90    7.05
  32  -2 -12   -2.63    5.73
  32  -2 -27    2.08    4.77
  33  -2 -23    3.37    4.58
  33  -2 -24   -1.81    4.98
  27  -1  -3    3.08    7.78
  28  -1  -4    1.18    7.22
  30  -1  -7   -0.22    4.93
  31  -1  -8    9.83    6.89
  32  -1 -10   23.04    7.72
  32  -1 -29    4.28    4.39
  33  -1 -13   24.77    7.52
  33  -1 -26    7.97    5.12
  34  -1 -19   -1.60    5.17
  34  -1 -20    2.84    5.30
  34  -1 -21    0.64    4.97
  30   0  -6   13.13    7.18
  32   0  -9    4.05    6.31
  34   0 -15    2.18    5.34
  34   0 -16    0.88    5.23
  34   0 -23    2.97    4.77
  34   0 -24    2.62    5.00
  27   1  -2    9.24    7.96
  28   1  -3   30.17    8.68
  29   1  -4   79.68   10.32
  31   1  -7   65.37    9.33
  33   1 -11   19.03    6.89
  33   1 -28   -0.97    3.98
  34   1 -14    1.36    5.73
  34   1 -25    1.71    4.58
  30   2  -5   16.42    7.08
  31   2  -6    3.08    6.43
  32   2  -8    6.88    6.24
  33   2 -10   -0.98    5.69
  34   2 -13   30.65    7.15
  34   2 -26    0.40    4.26
  35   2 -17   -2.09    5.05
  35   2 -18    3.88    5.21
  35   2 -19    3.60    5.14
  35   2 -20   -2.98    4.49
  35   2 -22    9.12    5.16
  31   3  -6   13.14    6.69
  33   3  -9    2.26    5.47
  34   3 -12    4.92    5.79
  35   3 -15   -0.28    4.97
  35   3 -16    5.67    5.75
  35   3 -17    6.20    5.33
  35   3 -22    1.33    4.42
  35   3 -23    2.15    4.32
  32   4  -7    1.19    6.16
  33   4  -9   -0.62    5.49
  34   4 -11    1.26    5.43
  35   4 -15    1.28    4.77
  35   4 -24    6.38    4.52
  34   5 -11    0.30    5.08
  35   5 -14    7.78    5.44
  35   5 -15   20.97    5.27
  35   5 -24   -1.33    3.00
  35   5 -25   14.41    4.60
  34   6 -11   27.01    6.22
  35   6 -14    7.88    5.50
  35   7 -14    1.82    5.04
  15 -14 -16   55.99   11.25
  15 -14 -17   14.08    8.57
  15 -14 -18   78.52   10.07
  15 -14 -21   25.18    6.86
  16 -14 -17   20.86    8.52
  16 -14 -18   11.14    7.97
  16 -14 -19    1.75    7.34
  16 -14 -20   27.60    8.29
  16 -14 -21    6.55    7.22
  16 -14 -22    5.24    6.75
  17 -14 -18   83.87   10.88
  17 -14 -19   10.65    7.47
  17 -14 -20    9.22    7.43
  17 -13 -13   25.94    7.99
  17 -13 -26    6.41    6.03
  18 -13 -13    3.96    8.45
  18 -13 -14    1.37    6.19
  18 -13 -25   -2.25    5.43
  18 -13 -26   13.38    6.35
  19 -13 -14   -3.01    7.77
  19 -13 -15   54.83   10.29
  19 -13 -24   32.54    7.56
  19 -13 -25    7.09    6.02
  20 -13 -16   37.45    9.39
  20 -13 -17    3.51    7.53
  20 -13 -18  104.06   10.68
  20 -13 -19   70.07    9.10
  20 -13 -20   64.66    8.67
  20 -13 -21   45.59    7.60
  20 -13 -22   56.67    8.91
  20 -13 -23    3.24    6.08
  19 -12 -11    0.84    8.39
  19 -12 -28    2.95    5.58
  20 -12 -12    3.47    8.32
  20 -12 -27   22.61    6.56
  21 -12 -13    0.85    7.28
  21 -12 -26   -0.12    5.80
  22 -12 -14   -2.85    7.10
  22 -12 -15   11.43    7.75
  22 -12 -23   10.32    5.42
  22 -12 -24   10.28    6.22
  23 -12 -19    3.10    6.23
  23 -12 -20    3.26    6.06
  23 -12 -21   10.46    7.05
  23 -12 -22    0.19    6.13
  20 -11 -30    4.89    5.40
  21 -11 -10    8.88    8.21
  21 -11 -29    1.21    4.88
  22 -11 -11   13.00    8.49
  22 -11 -28   14.59    6.31
  23 -11 -12    5.03    7.88
  23 -11 -13    2.36    5.86
  23 -11 -26    2.37    5.58
  23 -11 -27    2.69    5.31
  24 -11 -14    9.67    7.84
  24 -11 -15    4.43    5.76
  24 -11 -24   18.49    6.49
  24 -11 -25    5.56    5.73
  25 -11 -17    4.21    7.08
  25 -11 -18    7.04    7.36
  25 -11 -19    5.18    6.42
  20 -10 -32   -1.07    4.67
  21 -10 -31    2.80    4.86
  22 -10  -9   51.80    9.28
  22 -10 -30   -2.04    4.67
  23 -10 -10   -1.08    5.82
  23 -10 -29    0.91    4.79
  24 -10 -11   10.15    8.43
  24 -10 -28   -0.71    5.01
  25 -10 -13    3.61    5.87
  25 -10 -26    5.42    5.23
  26 -10 -15   13.69    7.55
  26 -10 -16   11.42    6.06
  21  -9 -33    0.73    5.23
  22  -9  -7   35.01    8.65
  22  -9 -32    1.20    4.89
  23  -9  -8   24.38    7.86
  23  -9 -31   18.24    5.73
  24  -9  -9    1.68    6.05
  24  -9 -30    3.03    5.18
  25  -9 -10    0.10    7.80
  25  -9 -29    2.59    5.40
  26  -9 -12    4.23    6.13
  26  -9 -27   15.90    5.80
  27  -9 -14   28.79    8.60
  28  -9 -17   12.06    6.81
  28  -9 -18   23.47    7.81
  28  -9 -19   -2.48    5.76
  28  -9 -20   12.98    6.66
  28  -9 -21   15.15    7.05
  28  -9 -22    4.38    5.97
  21  -8 -34    4.84    4.60
  23  -8  -6    4.64    8.16
  23  -8 -33    3.45    4.38
  24  -8  -7    3.93    7.93
  24  -8 -32    2.45    4.64
  25  -8  -8   11.56    8.93
  25  -8 -31   12.39    5.49
  26  -8  -9   65.48   10.81
  27  -8 -11    4.24    7.73
  27  -8 -28    5.22    5.22
  28  -8 -13    8.98    7.48
  28  -8 -25    3.45    4.32
  28  -8 -26    7.97    6.02
  29  -8 -16    4.35    6.40
  29  -8 -17   18.85    7.27
  29  -8 -18   -1.89    5.99
  29  -8 -19   51.69    7.98
  29  -8 -20    3.88    4.89
  29  -8 -21   29.80    7.48
  29  -8 -22    3.09    5.70
  29  -8 -23   12.98    6.21
  22  -7 -35    3.33    4.61
  23  -7 -34   -0.10    4.02
  24  -7 -33    3.63    3.74
  26  -7  -8   19.71    7.16
  26  -7 -31    9.68    5.17
  27  -7  -9    0.94    7.65
  27  -7 -30    8.22    4.93
  28  -7 -11    4.18    5.78
  29  -7 -13   21.22    7.98
  29  -7 -26    2.25    5.10
  30  -7 -16    2.02    6.84
  30  -7 -17    3.00    6.22
  30  -7 -18   24.59    6.42
  30  -7 -19   10.24    5.41
  30  -7 -20   -0.85    4.55
  30  -7 -21    0.17    4.42
  30  -7 -22   -3.92    5.29
  30  -7 -23    6.79    5.71
  28  -6  -9  103.24   11.82
  29  -6 -11   67.74    9.24
  29  -6 -28   -0.58    4.58
  30  -6 -13   17.79    7.42
  30  -6 -26    9.70    5.81
  31  -6 -16   14.76    6.81
  31  -6 -17    6.19    6.33
  31  -6 -18   19.49    7.12
  31  -6 -19    1.90    4.57
  31  -6 -20   -0.09    4.45
  31  -6 -21   15.34    6.43
  31  -6 -22   42.03    8.19
  31  -6 -23    6.67    5.69
  26  -5  -5    0.09    8.81
  27  -5  -6   44.27   10.41
  29  -5 -30   -0.97    4.44
  30  -5 -11   33.17    8.50
  30  -5 -28    5.90    5.35
  31  -5 -13    2.52    6.78
  31  -5 -14    1.18    4.74
  31  -5 -25    1.11    3.94
  31  -5 -26   12.47    5.75
  32  -5 -17   11.19    6.43
  32  -5 -18    4.23    5.99
  32  -5 -19    7.29    6.54
  32  -5 -20    9.95    6.64
  32  -5 -21    6.52    5.84
  32  -5 -22    1.60    5.38
  26  -4  -4   33.65    9.68
  27  -4  -5   55.79   10.97
  28  -4  -6   50.78    9.92
  29  -4 -31   -2.74    3.36
  30  -4  -9   13.60    7.29
  31  -4 -28    1.83    4.65
  32  -4 -14   11.36    7.12
  32  -4 -15   40.95    7.35
  32  -4 -24   -0.03    3.90
  32  -4 -25   13.74    5.92
  26  -3  -3    3.09    7.79
  27  -3  -4    4.66    7.86
  28  -3  -5   33.22    8.93
  30  -3  -8    0.19    6.94
  30  -3 -31    9.07    5.03
  31  -3 -10   -1.72    4.76
  31  -3 -29   15.57    5.24
  32  -3 -12    4.96    6.44
  32  -3 -27    6.79    5.37
  33  -3 -16   -3.55    5.48
  33  -3 -17   13.65    5.46
  33  -3 -22    3.83    4.14
  33  -3 -23    3.37    5.44
  33  -3 -24    1.36    4.79
  30  -2  -7    4.37    6.90
  31  -2 -30   -1.12    3.21
  32  -2 -11   65.90    8.58
  32  -2 -28    1.66    4.44
  33  -2 -13   68.95    9.22
  33  -2 -14    2.74    4.76
  33  -2 -25    9.89    4.62
  33  -2 -26    4.24    4.92
  34  -2 -18    1.81    5.41
  34  -2 -19    2.19    5.37
  34  -2 -20   13.63    6.40
  29  -1  -5    0.59    5.16
  30  -1  -6    8.43    7.04
  32  -1  -9    3.49    6.38
  33  -1 -12   30.08    7.73
  33  -1 -27   -0.60    4.67
  34  -1 -15    7.64    5.81
  34  -1 -16    4.18    5.60
  34  -1 -22   -0.81    3.63
  34  -1 -23   -1.73    4.79
  34  -1 -24   -0.33    4.71
  28   0  -3   -3.75    6.76
  34   0 -13   -4.67    5.39
  34   0 -14   26.99    6.96
  34   0 -25    2.63    4.71
  30   1  -5    6.50    6.81
  31   1  -6   46.77    8.74
  32   1  -8    0.96    5.95
  33   1 -10    0.78    5.79
  34   1 -12    7.87    5.94
  34   1 -13    1.27    4.45
  34   1 -26    0.25    3.54
  35   1 -16   11.45    5.72
  35   1 -17    3.81    5.35
  35   1 -18    6.46    5.47
  35   1 -19   -0.37    4.89
  35   1 -20    0.03    4.88
  32   2  -7   20.03    7.07
  33   2  -9    2.46    6.28
  34   2 -11    1.21    5.62
  34   2 -12    4.28    4.55
  35   2 -15    4.71    5.96
  35   2 -16    4.77    5.52
  32   3  -7    0.01    5.84
  34   3 -11    3.29    5.57
  35   3 -14   -1.50    5.28
  33   4  -8   13.52    6.13
  34   4 -10   10.79    5.77
  35   4 -13    3.73    5.12
  35   4 -14    2.55    4.10
  35   4 -25    1.38    3.82
  34   5 -10   13.83    6.15
  35   5 -13    6.06    5.23
  36   5 -18    5.13    4.82
  36   5 -19    6.95    4.95
  36   5 -20   11.39    5.17
  35   6 -13   33.51    6.81
  36   6 -18   35.34    6.06
  36   6 -19   11.86    4.94
  36   6 -20   71.38    7.43
  36   6 -21   24.52    5.48
  36   7 -18    6.72    4.57
  36   7 -19    0.97    4.11
  36   7 -20   34.48    5.95
  36   7 -21    4.66    4.26
  36   8 -18   -1.07    4.83
  36   8 -19   40.15    5.99
  36   8 -20    2.32    4.02
  15 -14 -15   18.15    7.70
  16 -14 -15    6.96    8.20
  16 -14 -16    5.86    6.26
  16 -14 -23    6.63    6.64
  16 -14 -24    2.34    6.18
  17 -14 -15   85.92   11.44
  17 -14 -16    2.75    7.43
  17 -14 -17    3.79    5.69
  17 -14 -21   23.91    6.70
  17 -14 -22   23.02    7.64
  17 -14 -23   35.96    8.03
  18 -14 -17   24.25    8.19
  18 -14 -18  167.88   13.88
  18 -14 -19   -0.91    6.58
  18 -14 -20  106.76   11.18
  18 -14 -21  113.54   11.14
  18 -14 -22   42.01    8.26
  18 -13 -12   18.04    9.28
  18 -13 -27    5.52    5.68
  19 -13 -13   36.04    9.94
  19 -13 -26   26.29    6.85
  20 -13 -14    7.28    9.17
  20 -13 -15   -0.86    5.84
  20 -13 -24    0.57    5.69
  20 -13 -25    2.05    5.63
  21 -13 -16   26.86    9.33
  21 -13 -17    7.18    7.78
  21 -13 -18   11.41    6.22
  21 -13 -19   14.90    6.11
  21 -13 -20    8.31    5.57
  21 -13 -21   -1.51    4.75
  21 -13 -22    4.69    6.31
  21 -13 -23    4.10    6.04
  19 -12 -29    0.84    5.67
  20 -12 -11    1.21    6.46
  20 -12 -28   -0.89    5.09
  21 -12 -12    5.77    6.05
  21 -12 -27    0.31    5.04
  22 -12 -13   48.46    9.76
  22 -12 -25    0.40    4.23
  22 -12 -26    2.11    5.58
  23 -12 -14   30.64    8.85
  23 -12 -15   66.34   10.28
  23 -12 -16   98.59   10.59
  23 -12 -23   59.62    8.14
  23 -12 -24   70.03    9.50
  24 -12 -17    2.88    6.70
  24 -12 -20   23.63    7.85
  24 -12 -21   17.80    6.80
  21 -11  -9   47.15   10.16
  21 -11 -30    8.74    5.04
  22 -11 -10   -2.54    7.58
  22 -11 -29    0.12    5.10
  23 -11 -11   13.62    8.96
  23 -11 -28   -1.82    4.75
  24 -11 -13    3.16    7.42
  24 -11 -26    1.16    5.47
  25 -11 -14   69.29   10.60
  25 -11 -15   39.57    9.24
  25 -11 -16   87.12   10.12
  25 -11 -23   12.60    5.19
  25 -11 -24   40.40    7.96
  26 -11 -18    4.35    6.30
  26 -11 -19    3.13    6.13
  26 -11 -20   -2.30    5.90
  22 -10  -8    4.96    6.60
  22 -10 -31    2.90    4.81
  23 -10  -9    1.10    6.06
  23 -10 -30    1.12    4.93
  24 -10 -10  180.99   14.96
  24 -10 -29    3.93    5.36
  25 -10 -11   -0.46    7.94
  25 -10 -12  105.15   11.19
  25 -10 -27    5.37    4.68
  26 -10 -13   26.77    8.97
  26 -10 -14   13.08    6.29
  26 -10 -25   -0.11    3.98
  26 -10 -26   -0.64    4.93
  27 -10 -16   22.40    8.25
  27 -10 -17   10.98    6.91
  27 -10 -18    0.62    4.68
  27 -10 -19    7.78    5.16
  27 -10 -20    6.24    4.99
  27 -10 -21   -0.06    4.41
  27 -10 -22    0.06    5.67
  23  -9  -7    4.55    8.23
  23  -9 -32    1.16    4.41
  24  -9  -8   12.61    8.41
  24  -9 -31   -0.79    4.55
  25  -9  -9    6.80    8.15
  25  -9 -30   -0.56    4.89
  26  -9 -10   90.82   11.93
  26  -9 -11   76.05    9.99
  26  -9 -28    6.98    5.02
  27  -9 -12   77.85   11.30
  27  -9 -13  100.70   10.89
  27  -9 -27    3.36    4.78
  28  -9 -14   -0.07    6.64
  28  -9 -15    2.35    6.42
  28  -9 -16   10.26    5.60
  28  -9 -23   -0.22    4.25
  28  -9 -24    8.69    6.27
  22  -8 -34    4.47    4.86
  24  -8  -6    5.29    8.11
  25  -8  -7   13.52    8.38
  26  -8 -30   -0.65    4.68
  27  -8 -10    7.27    7.91
  27  -8 -29   -2.65    4.79
  28  -8 -12   21.97    7.02
  29  -8 -14   49.50    9.45
  29  -8 -15   30.44    6.92
  29  -8 -24   -1.89    5.10
  29  -8 -25   -5.13    5.26
  30  -8 -19   40.85    8.27
  30  -8 -20   -0.86    5.71
  24  -7  -5    0.98    8.47
  25  -7  -6   32.29    7.91
  25  -7 -33    3.32    4.43
  26  -7  -7   -2.73    7.34
  26  -7 -32    9.02    4.92
  27  -7  -8   24.60    9.31
  28  -7 -10  112.75   11.38
  29  -7 -11   -1.06    7.06
  29  -7 -12    6.84    5.68
  29  -7 -27    0.70    4.73
  30  -7 -14    3.63    6.62
  30  -7 -15   16.73    5.92
  30  -7 -24    4.98    4.33
  30  -7 -25   18.84    6.34
  31  -7 -19    3.00    5.93
  31  -7 -20   -0.33    5.56
  25  -6 -34    2.88    4.13
  26  -6 -33    9.71    4.56
  27  -6  -7    2.74    5.96
  27  -6 -32    2.31    4.22
  28  -6  -8    4.15    7.50
  28  -6 -31   14.73    5.00
  29  -6 -10    2.57    5.69
  29  -6 -29    4.67    5.01
  30  -6 -11  133.83   12.70
  30  -6 -12    3.49    5.27
  30  -6 -27    2.31    5.05
  31  -6 -14    5.03    7.16
  31  -6 -15    7.37    5.27
  31  -6 -24    9.66    5.92
  31  -6 -25   -1.13    4.69
  26  -5 -34   -0.35    2.08
  26  -5 -34    0.80    2.19
  27  -5 -33   13.00    4.42
  28  -5 -32    3.29    4.14
  30  -5 -29   -1.12    4.85
  31  -5 -12   14.33    7.21
  31  -5 -27    0.31    4.77
  32  -5 -15    3.57    6.73
  32  -5 -16    1.09    4.49
  32  -5 -23    2.72    5.26
  32  -5 -24    7.74    5.67
  28  -4 -33   -0.68    2.88
  28  -4 -33    0.53    2.14
  29  -4  -7   14.25    6.68
  30  -4  -8   10.20    7.52
  31  -4 -10    5.62    7.20
  31  -4 -29    0.29    4.52
  33  -4 -16    8.39    6.29
  33  -4 -17    6.50    6.21
  33  -4 -18    4.09    5.74
  33  -4 -19    9.47    5.99
  33  -4 -20   19.99    6.53
  33  -4 -21    8.46    5.65
  33  -4 -22   -2.28    5.36
  33  -4 -23    9.40    5.39
  29  -3  -6    2.55    5.72
  30  -3  -7   35.75    8.78
  31  -3  -9   34.78    8.65
  31  -3 -30    0.73    4.53
  32  -3 -11   61.98    9.21
  33  -3 -25    7.90    5.40
  27  -2  -3   -0.09    7.31
  28  -2  -4    6.88    7.40
  29  -2  -5  186.39   14.07
  30  -2  -6    7.16    7.08
  31  -2  -8    2.65    5.35
  32  -2 -10    7.35    5.52
  33  -2 -12    7.41    6.18
  33  -2 -27    0.63    4.35
  34  -2 -15   22.58    6.99
  34  -2 -21   16.87    5.29
  34  -2 -22    5.87    5.04
  34  -2 -23    1.05    4.99
  28  -1  -3   29.84    8.85
  29  -1  -4   70.97   10.21
  31  -1  -7   61.98    9.43
  33  -1 -11   21.53    6.23
  33  -1 -28   -2.34    4.16
  34  -1 -13    3.33    5.84
  34  -1 -14   -0.13    5.32
  34  -1 -25    2.24    4.94
  30   0  -5   -3.53    6.60
  32   0  -8   18.94    5.96
  34   0 -12   13.73    6.58
  34   0 -26   -1.53    3.41
  28   1  -2   23.38    7.85
  29   1  -3   10.14    7.72
  32   1  -7   23.60    7.22
  33   1  -9    6.92    6.13
  34   1 -11   20.76    6.88
  34   1 -27    2.36    3.63
  35   1 -14    2.27    5.57
  35   1 -15   12.62    6.08
  35   1 -24    8.82    4.88
  30   2  -4   -1.14    6.22
  31   2  -5  229.22   14.01
  33   2  -8   14.64    6.35
  34   2 -10    1.37    5.54
  35   2 -13   11.02    5.70
  35   2 -14    0.35    5.16
  35   2 -25   -1.50    4.04
  32   3  -6   -1.90    5.53
  33   3  -8    3.23    5.83
  34   3 -10    2.46    5.37
  35   3 -13    1.34    4.97
  36   3 -18    0.51    5.05
  36   3 -19    7.63    5.28
  36   3 -20    3.55    4.87
  36   3 -21   -0.75    3.97
  35   4 -12    6.86    5.25
  36   4 -16   -1.38    4.42
  36   4 -17    3.96    5.06
  36   4 -18   -0.49    4.80
  36   4 -19   28.33    6.19
  36   4 -20   38.08    6.56
  36   4 -21   17.61    5.16
  36   4 -22   11.05    4.80
  35   5 -12    2.66    5.44
  36   5 -16   19.20    5.97
  36   5 -17    5.03    4.77
  36   5 -21    4.05    3.78
  36   5 -22    4.15    3.48
  36   5 -22    0.62    2.35
  36   5 -23   -0.16    3.77
  35   6 -12    4.88    4.63
  36   6 -15   -0.16    4.56
  36   6 -16    0.37    4.99
  36   6 -17   -0.58    4.32
  36   6 -22    4.36    3.51
  36   6 -22    3.50    2.59
  36   7 -16   -2.96    4.38
  36   7 -17   14.01    5.02
  16 -14 -13   21.20    9.22
  16 -14 -14   -1.98    5.87
  17 -14 -14    0.61    7.77
  17 -14 -24    7.69    6.40
  17 -14 -25   -3.26    5.72
  18 -14 -15   34.37    9.23
  18 -14 -16    9.59    6.09
  18 -14 -23   -4.15    5.48
  18 -14 -24    1.31    5.81
  19 -14 -16    6.84    7.47
  19 -14 -17   -0.12    7.06
  19 -14 -18   64.64    9.84
  19 -14 -19    1.84    5.24
  19 -14 -20    6.12    6.68
  19 -14 -21    2.45    6.43
  19 -14 -22   13.62    7.15
  19 -14 -23    1.17    5.92
  20 -14 -19    0.99    6.59
  19 -13 -27   -1.95    5.09
  20 -13 -26   -3.00    5.54
  21 -13 -24    2.99    5.85
  21 -13 -25   29.76    7.18
  22 -13 -17    8.29    7.13
  22 -13 -18   28.62    7.14
  22 -13 -19   -3.32    4.97
  22 -13 -20    0.79    5.00
  22 -13 -21   15.21    5.91
  22 -13 -22   24.81    7.32
  22 -13 -23    6.02    6.06
  20 -12 -10    2.31    5.98
  20 -12 -29    3.02    5.65
  21 -12 -11   22.76    7.24
  21 -12 -28    1.49    4.98
  22 -12 -12   19.28    7.00
  22 -12 -27    4.80    5.70
  23 -12 -13   24.38    8.51
  23 -12 -25   11.05    6.09
  23 -12 -26   32.61    6.97
  24 -12 -15    8.73    8.17
  24 -12 -16   10.57    6.02
  24 -12 -22   34.98    6.66
  24 -12 -23    2.25    5.79
  24 -12 -24    4.02    6.04
  25 -12 -18   -3.16    6.03
  20 -11 -31    5.65    5.21
  21 -11  -8   -4.34    7.62
  22 -11  -9   -5.88    7.44
  23 -11 -10    2.55    7.96
  24 -11 -11   15.01    8.51
  24 -11 -12   12.92    6.66
  24 -11 -27   -4.80    5.21
  25 -11 -13   -2.85    7.13
  25 -11 -25   12.83    4.84
  25 -11 -26    0.86    5.14
  26 -11 -15   34.22    8.70
  26 -11 -16   28.71    8.12
  26 -11 -17   39.75    7.47
  21 -10 -32    2.29    4.64
  22 -10  -7    4.59    8.42
  24 -10  -9   33.13    9.85
  24 -10 -30   15.67    5.65
  25 -10 -10    1.38    8.49
  25 -10 -28    3.23    4.62
  26 -10 -12    8.64    7.93
  26 -10 -27    2.23    5.15
  27 -10 -14   15.45    7.83
  27 -10 -15    3.84    5.50
  28 -10 -17   -4.26    5.76
  28 -10 -18    5.39    6.85
  28 -10 -19   20.50    7.50
  28 -10 -20   23.01    7.66
  28 -10 -21    6.29    6.08
  28 -10 -22   -3.82    5.25
  22  -9 -33    2.60    4.43
  23  -9  -6   37.05    9.86
  24  -9  -7    2.71    8.49
  25  -9  -8   -1.33    8.36
  26  -9  -9   15.80    8.63
  26  -9 -29    7.28    5.32
  27  -9 -11   16.93    8.07
  27  -9 -28   12.25    5.48
  28  -9 -13    9.26    7.45
  28  -9 -25    4.62    4.34
  29  -9 -16    4.00    6.45
  29  -9 -17    5.80    6.44
  29  -9 -18    1.72    4.77
  29  -9 -19    6.93    5.07
  29  -9 -20   -1.18    4.23
  29  -9 -21    5.27    5.93
  29  -9 -22    6.90    5.85
  29  -9 -23    3.94    5.62
  24  -8 -33   -0.41    4.22
  25  -8 -32   35.49    6.15
  26  -8  -8   13.56    6.72
  26  -8 -31    5.35    4.87
  27  -8  -9    0.30    7.56
  27  -8 -30    3.34    4.38
  28  -8 -10   52.95    9.97
  28  -8 -11   61.62    9.11
  29  -8 -12   60.11   10.01
  29  -8 -13    5.66    5.60
  29  -8 -26    0.74    4.80
  30  -8 -15   10.22    6.73
  30  -8 -16    8.77    6.57
  30  -8 -17    4.72    5.07
  30  -8 -18    0.19    4.64
  30  -8 -21   19.06    5.77
  30  -8 -22    5.57    5.72
  30  -8 -23   -2.48    5.50
  24  -7 -34    3.32    3.37
  24  -7 -34    1.81    2.41
  25  -7  -5   44.82   10.48
  26  -7  -6    7.45    8.03
  27  -7  -7    4.68    7.69
  27  -7 -31   -0.39    3.20
  28  -7  -9   -2.04    5.46
  28  -7 -30   13.42    5.03
  29  -7 -10   -3.90    6.98
  30  -7 -12   -5.41    6.18
  30  -7 -13   12.15    5.90
  30  -7 -26    3.81    5.28
  31  -7 -15    3.07    6.18
  31  -7 -16    8.69    6.52
  31  -7 -17   12.24    5.50
  31  -7 -18    9.08    5.38
  31  -7 -21    1.93    4.44
  31  -7 -22    5.66    5.67
  31  -7 -23    1.04    5.66
  29  -6  -9   18.82    6.69
  30  -6 -10    2.10    6.94
  30  -6 -28    7.35    5.15
  31  -6 -12    9.51    6.85
  31  -6 -26    5.28    5.23
  32  -6 -16   36.28    7.85
  32  -6 -17   18.30    6.87
  32  -6 -18   -0.36    5.64
  32  -6 -19   13.60    5.39
  32  -6 -20   21.90    5.85
  32  -6 -21    4.82    5.71
  32  -6 -22    7.96    6.24
  25  -5  -3   64.09   11.91
  26  -5  -4   -2.43    7.98
  27  -5  -5  238.44   15.65
  28  -5  -6    5.77    7.87
  29  -5  -7   65.14   10.65
  30  -5 -30    2.62    4.39
  31  -5 -11    6.40    5.54
  31  -5 -28    8.46    5.21
  32  -5 -13    1.84    6.77
  32  -5 -14    0.82    4.74
  32  -5 -25   -0.33    4.98
  32  -5 -26    2.07    4.83
  33  -5 -17   23.93    7.00
  33  -5 -18    2.46    5.63
  33  -5 -19    8.60    5.89
  33  -5 -20    0.24    5.32
  33  -5 -21    0.91    5.24
  27  -4  -4   78.14   11.42
  28  -4  -5    8.74    7.79
  29  -4  -6    6.74    8.23
  30  -4 -31    2.88    3.43
  30  -4 -31   -0.24    2.27
  31  -4  -9   18.56    7.68
  32  -4 -27   -1.45    4.42
  33  -4 -14   80.89   10.48
  33  -4 -15   19.22    5.93
  33  -4 -24   11.20    5.54
  33  -4 -25    0.93    4.78
  26  -3  -2    0.70    7.91
  27  -3  -3    2.30    7.43
  28  -3  -4    1.91    7.79
  29  -3  -5   61.02    9.93
  31  -3  -8   18.89    7.73
  32  -3 -10   12.64    6.92
  32  -3 -29   12.58    4.75
  33  -3 -12   -1.22    6.04
  33  -3 -26    2.71    4.71
  34  -3 -17   -1.50    5.18
  34  -3 -18   10.90    4.98
  34  -3 -19    3.87    4.32
  34  -3 -20   13.70    4.91
  34  -3 -21    0.39    4.85
  34  -3 -22   -0.37    5.11
  34  -3 -23    0.65    4.91
  31  -2  -7  120.47   11.66
  32  -2  -9   28.52    6.89
  33  -2 -11   -1.47    6.07
  33  -2 -28   -0.21    4.00
  34  -2 -14    1.56    5.61
  34  -2 -24    9.66    4.44
  34  -2 -25    5.49    5.05
  27  -1  -2    9.81    6.18
  30  -1  -5    2.57    6.48
  31  -1  -6   42.62    8.70
  32  -1  -8    6.10    5.10
  33  -1 -10    2.64    4.85
  34  -1 -12    0.78    6.42
  34  -1 -26    2.91    4.27
  35  -1 -16    9.60    6.05
  35  -1 -17    5.60    5.68
  35  -1 -21    5.40    4.84
  35  -1 -22   -0.66    4.84
  35  -1 -23    3.29    4.89
  28   0  -2    7.22    7.32
  30   0  -4  112.22   11.24
  32   0  -7   -0.29    6.09
  34   0 -11    3.20    6.37
  34   0 -27    0.64    2.34
  34   0 -27   -1.50    2.09
  30   1  -4   21.78    6.33
  31   1  -5  110.26   10.92
  33   1  -8   17.80    6.77
  34   1 -10    7.62    6.08
  35   1 -13    0.40    5.83
  35   1 -25    4.67    4.34
  32   2  -6   16.73    6.87
  35   2 -12    0.61    5.14
  36   2 -16    7.10    5.64
  36   2 -17    5.35    5.46
  36   2 -18    1.61    5.13
  36   2 -19    2.01    4.83
  36   2 -20    3.66    4.41
  36   2 -21    1.95    4.53
  36   2 -22   -0.46    4.03
  33   3  -7   -0.53    5.41
  34   3  -9    1.96    5.59
  35   3 -12    0.21    3.73
  36   3 -15    9.58    5.23
  36   3 -16   -1.21    4.58
  36   3 -17    5.74    4.46
  36   3 -22    4.87    4.13
  36   3 -23    1.11    4.07
  34   4  -9    1.83    5.24
  35   4 -11    0.26    5.12
  36   4 -15   15.09    5.67
  36   4 -23    0.14    2.95
  36   4 -23    0.00    2.07
  35   5 -11    2.38    5.53
  36   5 -14   -2.50    4.64
  36   5 -15    2.61    4.74
  36   6 -14    7.15    4.87
  13 -15 -17    5.49    8.81
  14 -15 -16   60.43   11.24
  14 -15 -17    8.69    8.85
  14 -15 -18    3.77    7.61
  14 -15 -19   45.74    8.34
  15 -15 -16   14.99    8.60
  15 -15 -17  117.82   12.63
  15 -15 -18    0.08    7.29
  15 -15 -19   30.08    8.76
  15 -15 -20    1.08    6.95
  15 -15 -21   31.21    8.84
  16 -15 -17   30.27    9.04
  16 -15 -18    2.90    7.46
  16 -15 -19  234.11   15.35
  16 -15 -20   19.12    7.94
  16 -15 -21  120.09   11.55
  17 -14 -12   -1.42    8.12
  17 -14 -13   15.98    7.15
  18 -14 -13   38.97    9.93
  18 -14 -14   38.92    8.29
  18 -14 -25    0.77    5.76
  19 -14 -14    2.63    7.59
  19 -14 -15   28.95    7.45
  19 -14 -24    0.27    5.47
  20 -14 -15    9.30    7.86
  20 -14 -16    1.20    7.28
  20 -14 -17    4.63    7.09
  20 -14 -18    2.96    5.29
  20 -14 -20   55.14    8.10
  20 -14 -21   69.94    8.55
  20 -14 -22   -2.84    5.64
  20 -14 -23    0.42    5.77
  21 -14 -18   -1.96    6.44
  21 -14 -19   20.77    7.62
  21 -14 -20   -2.32    5.92
  20 -13 -11   15.50    9.05
  20 -13 -27   20.27    6.56
  21 -13 -12   22.73    8.72
  21 -13 -26   -1.60    5.67
  22 -13 -24    3.54    5.75
  22 -13 -25    2.52    5.74
  23 -13 -18   23.53    6.39
  23 -13 -19    1.72    4.58
  23 -13 -20   20.71    6.07
  23 -13 -21   15.93    7.08
  23 -13 -22    0.98    6.10
  23 -13 -23    5.09    6.14
  20 -12  -9   27.32    7.74
  20 -12 -30    9.11    5.79
  21 -12 -10   14.64    6.90
  21 -12 -29    1.38    4.70
  22 -12 -10    3.10    7.93
  22 -12 -11   17.42    7.00
  22 -12 -28    3.98    5.32
  23 -12 -12   -0.12    5.77
  23 -12 -27    1.08    5.33
  24 -12 -13   67.09   10.92
  24 -12 -14   32.38    7.71
  24 -12 -25   -1.31    5.45
  25 -12 -15   37.10    8.90
  25 -12 -16   48.32    9.32
  25 -12 -17    0.15    4.93
  25 -12 -21    9.31    5.14
  25 -12 -22    1.60    5.52
  25 -12 -23    5.98    6.10
  21 -11 -31   -0.15    5.00
  22 -11 -30    3.45    4.88
  23 -11  -9    1.09    7.92
  23 -11 -29   -1.73    3.47
  24 -11 -10   27.74    9.23
  24 -11 -28    0.31    4.80
  25 -11 -12   19.64    7.06
  25 -11 -27    8.30    5.57
  26 -11 -13   18.17    7.97
  26 -11 -14    6.79    5.89
  26 -11 -24   11.50    4.82
  26 -11 -25   -1.24    5.30
  27 -11 -16   21.68    7.64
  27 -11 -18    6.35    6.51
  27 -11 -19    5.89    6.27
  27 -11 -20    3.18    5.95
  27 -11 -21   -1.77    5.44
  22 -10  -6   -1.58    8.14
  22 -10 -32    6.60    4.86
  23 -10  -7   94.24   12.82
  23 -10 -31   -1.06    3.40
  24 -10  -8   33.94    9.67
  25 -10  -9   15.46    9.24
  25 -10 -29    3.08    5.24
  26 -10 -10  127.55   13.03
  26 -10 -11    4.32    5.98
  26 -10 -28    2.98    5.34
  27 -10 -12    7.91    7.68
  27 -10 -13   10.02    6.09
  27 -10 -26    1.39    4.92
  28 -10 -14   15.85    7.22
  28 -10 -15    7.28    6.64
  28 -10 -16   48.33    7.94
  28 -10 -23    5.61    5.62
  23  -9 -33    1.62    4.16
  24  -9 -32    2.17    4.22
  25  -9  -7    1.66    7.88
  25  -9 -31    4.34    4.68
  26  -9 -30    5.35    5.13
  27  -9 -10    7.03    7.73
  27  -9 -29    0.96    4.49
  28  -9 -11   -1.97    6.92
  28  -9 -12   15.70    6.46
  28  -9 -27   20.22    6.13
  29  -9 -14    3.28    6.37
  29  -9 -15   30.06    6.98
  29  -9 -24    9.81    5.72
  29  -9 -25   -2.44    4.70
  30  -9 -18    0.27    5.89
  30  -9 -19   32.48    7.62
  30  -9 -20   52.31    8.42
  23  -8 -34    0.95    3.27
  23  -8 -34    0.81    2.37
  24  -8  -5   11.22    8.40
  25  -8  -6    0.86    5.88
  26  -8  -7   14.09    6.83
  27  -8  -8    4.28    7.86
  28  -8  -9  149.04   13.58
  28  -8 -29   25.83    6.04
  29  -8 -11   45.43    9.80
  30  -8 -13    7.42    7.02
  30  -8 -14    3.92    6.41
  30  -8 -24    7.94    4.45
  30  -8 -25    8.80    5.77
  31  -8 -17   13.31    6.68
  31  -8 -18    2.93    5.94
  31  -8 -19    4.37    5.98
  31  -8 -20    2.36    5.76
  31  -8 -21   31.57    7.19
  24  -7  -4    6.22    7.09
  26  -7 -33   -0.03    4.14
  27  -7 -32   13.39    5.08
  28  -7  -8   61.58    9.14
  28  -7 -31   -1.24    3.69
  29  -7  -9    1.21    7.11
  30  -7 -11   15.97    7.49
  30  -7 -27    2.20    4.94
  31  -7 -13   13.30    7.02
  31  -7 -14   11.89    6.85
  31  -7 -24    2.46    4.43
  31  -7 -25    3.87    5.23
  32  -7 -18   15.12    6.58
  32  -7 -19   25.14    7.09
  32  -7 -20   60.77    8.69
  27  -6 -33    3.02    3.25
  27  -6 -33    0.01    2.15
  28  -6 -32    1.35    3.99
  29  -6 -31    0.72    3.93
  30  -6  -9   83.06   10.88
  30  -6 -29   22.14    5.68
  31  -6 -11   21.04    7.67
  31  -6 -27   11.65    5.24
  32  -6 -14   21.14    7.95
  32  -6 -15   -0.70    4.50
  32  -6 -24   14.43    5.94
  32  -6 -25    1.68    5.06
  27  -5  -4   19.65    8.74
  28  -5  -5   22.80    8.78
  30  -5  -8   33.64    8.42
  31  -5 -29    1.42    4.58
  32  -5 -12   73.97    9.99
  32  -5 -27    4.12    4.72
  33  -5 -15   13.08    6.97
  33  -5 -16    1.91    4.65
  33  -5 -22    0.20    3.93
  33  -5 -23    7.42    5.26
  33  -5 -24    2.33    4.68
  30  -4  -7   19.93    6.82
  31  -4  -8    9.13    7.40
  31  -4 -30    1.54    4.12
  32  -4 -10    5.71    6.85
  32  -4 -28   12.53    4.93
  33  -4 -26    8.72    5.06
  34  -4 -16    0.86    5.52
  34  -4 -17   21.88    6.72
  34  -4 -18    1.59    5.75
  34  -4 -19    1.83    5.19
  34  -4 -20    2.16    5.49
  34  -4 -21   -1.39    5.25
  34  -4 -22   10.00    5.61
  30  -3  -6    4.47    5.42
  31  -3  -7    8.27    7.03
  32  -3  -9  132.20   12.13
  33  -3 -11   -1.56    5.50
  33  -3 -27    0.88    3.50
  34  -3 -24    4.63    4.89
  34  -3 -25    3.26    4.52
  27  -2  -2    8.85    8.02
  28  -2  -3    0.27    5.47
  29  -2  -4    9.71    5.88
  30  -2  -5   29.27    8.24
  31  -2  -6    4.03    6.67
  32  -2  -8    6.29    6.61
  33  -2 -10   -4.19    5.88
  34  -2 -12    4.01    5.91
  34  -2 -13   35.63    6.61
  34  -2 -26    2.93    4.33
[truncated: 6,929,365 more chars]
